# Supplementary material for: Gut Bacteria Strategies of Hylurgus ligniperda F. (Coleoptera Scolytidae) in Adapting to Temperature Changes
Source: Microorganisms. 2025 Oct 31;13(11):2502. doi: 10.3390/microorganisms13112502 (PMC12654366; doi:10.3390/microorganisms13112502)
Supplement: Supplementary file 1 [file microorganisms-13-02502-s001.zip]

Archive with 1 entries (1 files):
- microorganisms-3958422-Supplementary Table.xlsx
