# Supplementary material for: Gut Bacteria Strategies of Hylurgus ligniperda F. (Coleoptera Scolytidae) in Adapting to Temperature Changes
Source: Microorganisms. 2025 Oct 31;13(11):2502. doi: 10.3390/microorganisms13112502 (PMC12654366; doi:10.3390/microorganisms13112502)
Supplement: Supplementary file 1 [file microorganisms-13-02502-s001.zip › microorganisms-3958422-Supplementary Table.xlsx]

## Sheet: Table S1txonomy.genus.relabunda
Table S1 txonomy.genus.relabunda
	WP1	WP2	WP3	CIP1	CIP2	CIP3	CP1	CP2	CP3	WIP1	WIP2	WIP3
Acaryochloris	1.51339e-05	4.39578e-05	0	1.55356e-05	3.47896e-05	2.59983e-05	0	1.57122e-05	0	1.71485e-05	3.52363e-05	0
Acetatifactor	2.52232e-05	2.63747e-05	2.58262e-05	1.24285e-05	4.3487e-05	4.6797e-05	2.38724e-05	1.57122e-05	3.81448e-05	1.14324e-05	0	0
Acetobacter	3.53125e-05	4.83536e-05	7.74787e-05	9.94277e-05	0.000121763	1.03993e-05	7.95748e-06	0	0.00010013	0	2.81891e-05	0
Acetobacterium	5.04465e-06	3.07704e-05	0	0	0	0	0	0	0	0	0	0
Achromobacter	2.01786e-05	2.63747e-05	1.72175e-05	0.000195748	3.91383e-05	3.1198e-05	4.77449e-05	4.71366e-05	4.29129e-05	5.71618e-05	6.34254e-05	0
Acidibrevibacterium	0	0	0	0.000142927	0	0	0	0	0	0	0	0
Acidihalobacter	0	0	0	4.03925e-05	0	0	0	0	0	0	0	0
Acidimangrovimonas	0	0	0	1.86427e-05	0	0	0	0	0	0	0	0
Acidimicrobium	2.52232e-05	1.75831e-05	3.4435e-05	0.000114963	2.60922e-05	3.1198e-05	1.5915e-05	0	2.38405e-05	1.71485e-05	1.40945e-05	5.57773e-05
Acidiphilium	2.01786e-05	0	3.87393e-05	0.000173998	1.73948e-05	1.03993e-05	3.97874e-05	0	3.33767e-05	0	0	0
Acidipila	0	0	0	3.10711e-05	0	0	0	0	0	0	0	0
Acidisarcina	0	0	0	3.41783e-05	0	0	0	0	0	0	0	0
Acidisphaera	1.51339e-05	5.71451e-05	2.15219e-05	4.97138e-05	8.69739e-06	1.5599e-05	1.98937e-05	3.14244e-05	2.86086e-05	1.71485e-05	0	0
Acidithiobacillus	3.02679e-05	1.31873e-05	8.60874e-06	2.7964e-05	2.60922e-05	3.63977e-05	1.98937e-05	5.10647e-05	6.67534e-05	0	0	0
Acidithrix	0	0	0	6.21423e-05	0	0	0	0	0	0	0	0
Acidobacterium	0	0	0	0.000127392	0	0	0	0	0	0	0	0
Acidocella	0	2.19789e-05	8.60874e-06	2.17498e-05	3.47896e-05	2.59983e-05	3.18299e-05	1.57122e-05	9.53621e-06	3.42971e-05	0	0
Acidothermus	0	0	0	0.000105642	0	0	0	0	0	0	0	0
Acidovorax	0	0	0	0.000152249	0	0	0	0	0	0	0	0
Acinetobacter	0.00420219	0.00318694	0.00269023	0.00212216	0.0023396	0.00377496	0.00274135	0.0013866	0.00382402	0.00265802	0.00248064	0.00314744
Actinoalloteichus	2.52232e-05	2.19789e-05	8.60874e-06	0	2.60922e-05	5.19967e-05	2.38724e-05	7.85611e-06	2.86086e-05	3.42971e-05	0	0
Actinobacillus	3.53125e-05	3.9562e-05	1.72175e-05	1.86427e-05	3.47896e-05	3.1198e-05	0	3.53525e-05	0	4.57294e-05	5.63781e-05	0
Actinokineospora	0	0	0	3.72854e-05	0	0	0	0	0	0	0	0
Actinomadura	5.54911e-05	2.19789e-05	3.01306e-05	0.000229926	4.3487e-05	3.1198e-05	3.18299e-05	1.57122e-05	2.86086e-05	4.00133e-05	5.63781e-05	0
Actinomyces	0	0	0	0.000173998	0	0	0	0	0	0	0	0
Actinoplanes	3.53125e-05	6.59367e-05	6.88699e-05	4.97138e-05	6.95791e-05	7.27953e-05	5.96811e-05	1.57122e-05	2.86086e-05	0.000131472	2.81891e-05	3.9841e-05
Actinopolymorpha	0	0	0	8.69992e-05	0	0	0	0	0	0	0	0
Acuticoccus	2.52232e-05	5.27493e-05	2.15219e-05	5.28209e-05	2.60922e-05	3.1198e-05	1.98937e-05	0	2.38405e-05	0	2.81891e-05	3.18728e-05
Adhaeribacter	5.04465e-05	1.75831e-05	4.30437e-05	4.66067e-05	2.17435e-05	2.59983e-05	1.98937e-05	3.14244e-05	2.38405e-05	3.42971e-05	2.11418e-05	0
Aequorivita	0	0	0	1.24285e-05	0	0	0	0	0	0	0	0
Aerococcus	3.53125e-05	2.19789e-05	0	0	2.17435e-05	2.59983e-05	2.78512e-05	0	0	0	0	0
Aeromicrobium	0	0	0	7.14636e-05	0	0	0	0	0	4.00133e-05	0	0
Aeromonas	0.000116027	2.19789e-05	1.29131e-05	9.01063e-05	4.78357e-05	3.1198e-05	0.000151192	0.000157122	4.7681e-05	0.000108607	2.11418e-05	4.78091e-05
Aestuariisphingobium	0	0	0	3.72854e-05	0	0	0	0	0	0	0	0
Aestuariispira	0	0	0	8.69992e-05	0	0	0	0	0	0	0	0
Afifella	0	0	0	6.83565e-05	0	0	0	0	0	0	0	0
Afipia	2.52232e-05	0	3.4435e-05	0.00178659	8.69739e-06	0	1.98937e-05	1.57122e-05	0	0	0	0
Agarilytica	0	0	0	4.34996e-05	0	2.07987e-05	1.5915e-05	0	0	3.42971e-05	0	0
Agarivorans	2.01786e-05	2.19789e-05	2.15219e-05	3.10711e-06	2.60922e-05	2.59983e-05	1.98937e-05	1.96403e-05	2.86086e-05	0	0	4.78091e-05
Aggregatilinea	1.51339e-05	3.9562e-05	4.30437e-05	0.000329354	3.04409e-05	2.59983e-05	3.58086e-05	7.85611e-06	2.86086e-05	2.85809e-05	0	0
Agitococcus	0	1.31873e-05	4.30437e-05	0	0	1.5599e-05	2.38724e-05	3.92805e-05	2.38405e-05	1.14324e-05	0.000105709	5.57773e-05
Agreia	0	0	0	0	0	0	0	0	0	0.00026866	0	0
Agrilactobacillus	0	3.9562e-05	3.01306e-05	2.48569e-05	0	3.1198e-05	0	0	0	0	0	0
Agrobacterium	3.02679e-05	1.75831e-05	2.58262e-05	0.000146034	4.78357e-05	3.63977e-05	3.18299e-05	1.57122e-05	4.7681e-06	4.00133e-05	0	0
Agrococcus	1.51339e-05	1.75831e-05	2.15219e-05	1.24285e-05	2.17435e-05	5.19967e-05	2.38724e-05	1.17842e-05	2.38405e-05	9.14589e-05	0	3.9841e-05
Agromyces	0	0	3.01306e-05	2.17498e-05	0	0	0	0	0	0.000765968	2.11418e-05	0
Albibacillus	0	0	0	2.7964e-05	0	0	0	0	0	0	0	0
Albitalea	2.01786e-05	1.75831e-05	6.02612e-05	4.03925e-05	0	1.5599e-05	2.78512e-05	3.14244e-05	7.62897e-05	1.14324e-05	4.93309e-05	3.9841e-05
Alcanivorax	0.000827322	0.00170117	0.000981397	0.000779886	0.00190038	0.00207467	0.00182624	0.00158301	0.00218856	0.00094317	0.00130374	0.00104383
Algihabitans	0	0	0	0.00020507	0	0	0	0	0	0	0	0
Algiphilus	0	0	0	2.7964e-05	0	0	0	0	0	0	0	0
Algoriphagus	4.03572e-05	7.9124e-05	5.59568e-05	9.01063e-05	5.21843e-05	2.59983e-05	4.37661e-05	4.32086e-05	9.0594e-05	1.71485e-05	2.11418e-05	4.78091e-05
Aliarcobacter	2.01786e-05	3.51662e-05	3.87393e-05	2.7964e-05	2.60922e-05	2.59983e-05	1.98937e-05	0	1.43043e-05	1.14324e-05	0	0
Alicyclobacillus	0.000151339	0.000153852	0.000120522	0.000127392	0.000117415	0.000124792	8.35535e-05	3.53525e-05	0.000190724	0.000114324	0.00015504	3.18728e-05
Aliidiomarina	0	0	0	0	0	0	0	1.17842e-05	0	0	0	0
Aliifodinibius	5.04465e-05	7.47282e-05	9.46962e-05	5.28209e-05	7.82765e-05	3.1198e-05	0	1.96403e-05	5.72172e-05	4.57294e-05	1.40945e-05	3.18728e-05
Aliihoeflea	0	0	0	3.41783e-05	0	0	0	0	0	0	0	0
Aliivibrio	0	1.75831e-05	0	2.17498e-05	0	0	1.98937e-05	0	1.43043e-05	4.00133e-05	4.22836e-05	3.9841e-05
Alishewanella	2.01786e-05	1.75831e-05	2.58262e-05	8.0785e-05	2.60922e-05	0	1.19362e-05	0	0	2.28647e-05	4.93309e-05	3.18728e-05
Alistipes	0	0	0	0	0	1.5599e-05	0	0	0	0	0	0
Alkalibaculum	3.02679e-05	0	0	6.21423e-06	2.60922e-05	3.63977e-05	0	0	0	2.85809e-05	0	0
Alkalicoccus	0	0	0	0.000121177	0	0	0	0	0	0	0	0
Alkalihalobacillus	5.04465e-05	9.67071e-05	8.1783e-05	4.66067e-05	6.95791e-05	0.000103993	4.77449e-05	7.85611e-05	0	8.57427e-05	6.34254e-05	3.18728e-05
Alkalilacustris	0	0	0	3.72854e-05	0	0	0	0	0	0	0	0
Alkalilimnicola	0	0	0	1.86427e-05	0	0	0	0	0	0	0	0
Alkalimonas	0	0	0	3.10711e-05	0	0	0	0	0	0	0	0
Alkalinema	2.52232e-05	3.07704e-05	2.58262e-05	2.7964e-05	4.78357e-05	3.1198e-05	3.18299e-05	2.35683e-05	1.90724e-05	1.71485e-05	3.52363e-05	2.39046e-05
Allocoleopsis	0	0	0	4.97138e-05	0	0	0	0	0	0	0	0
Allokutzneria	0	0	0	9.32134e-06	0	0	0	0	0	0	0	0
Allorhizocola	0	0	0	3.10711e-05	0	0	0	0	0	0	0	0
Allosphingosinicella	0	0	0	0.000447425	0	0	0	0	0	0	0	0
Alsobacter	0	0	0	0.000136713	0	0	0	0	0	0	0	0
Altererythrobacter	0	0	0	0.00178659	0	0	0	0	0	0	0	0
Alteribacter	0	2.63747e-05	2.58262e-05	1.86427e-05	3.04409e-05	2.59983e-05	1.98937e-05	7.85611e-06	0	1.71485e-05	1.40945e-05	0
Altericroceibacterium	0	0	0	0.000236141	0	0	0	0	0	0	0	0
Alteriqipengyuania	5.54911e-05	4.83536e-05	5.16524e-05	3.72854e-05	7.39278e-05	5.71963e-05	2.78512e-05	3.14244e-05	5.24491e-05	6.2878e-05	4.93309e-05	3.18728e-05
Alteromonas	3.02679e-05	8.79156e-06	1.72175e-05	0.000114963	3.04409e-05	2.59983e-05	3.58086e-05	1.17842e-05	0	4.00133e-05	3.52363e-05	0
Amantichitinum	0	0	0	7.76779e-05	0	0	0	0	0	0	0	0
Amaricoccus	0	0	0	0.000133606	0	0	0	0	0	0	0	0
Aminipila	3.02679e-05	7.03325e-05	2.58262e-05	1.86427e-05	2.17435e-05	2.07987e-05	4.37661e-05	2.74964e-05	1.90724e-05	2.85809e-05	0	5.57773e-05
Aminobacter	0	0	0	0.00036664	0	0	0	0	0	0	0	0
Ammoniphilus	0	0	0	7.76779e-05	0	0	0	0	0	0	0	0
Amnibacterium	0	0	0	0	0	0	0	0	0	0.000114324	0	0
Amphiplicatus	0	0	0	8.38921e-05	0	0	0	0	0	0	0	0
Amphritea	5.04465e-05	3.9562e-05	2.58262e-05	7.14636e-05	3.47896e-05	2.07987e-05	2.38724e-05	1.96403e-05	1.43043e-05	3.42971e-05	0	5.57773e-05
Amycolatopsis	9.08036e-05	0.000149456	0.000150653	0.000173998	0.000186994	0.00015079	0.000183022	0.000106057	0.000157347	0.000142905	0.000112756	6.37455e-05
Anabaena	8.07143e-05	0.000109894	8.1783e-05	1.55356e-05	0.000308757	9.87937e-05	0.000218831	4.71366e-05	6.19853e-05	0.000160053	5.63781e-05	8.76501e-05
Anabaenopsis	2.52232e-05	3.9562e-05	4.30437e-05	1.86427e-05	3.04409e-05	2.59983e-05	2.78512e-05	1.96403e-05	2.86086e-05	0	3.52363e-05	4.78091e-05
Anaerobacillus	1.51339e-05	2.19789e-05	1.29131e-05	2.48569e-05	3.47896e-05	1.03993e-05	2.38724e-05	2.35683e-05	2.86086e-05	1.14324e-05	0	7.96819e-06
Anaerobacterium	2.52232e-05	3.51662e-05	2.58262e-05	4.34996e-05	4.78357e-05	5.19967e-05	6.36598e-05	1.57122e-05	0	1.14324e-05	0	0
Anaerolinea	0	0	0	2.17498e-05	0	0	0	0	0	0	0	0
Anaeromassilibacillus	1.00893e-05	1.31873e-05	3.01306e-05	6.21423e-06	2.60922e-05	1.03993e-05	7.95748e-06	0	0	0	0	3.18728e-05
Anaeromyxobacter	3.02679e-05	3.9562e-05	2.58262e-05	6.21423e-05	1.73948e-05	0	1.98937e-05	2.35683e-05	2.86086e-05	4.57294e-05	7.75199e-05	0
Anaerophaga	4.03572e-05	7.9124e-05	3.87393e-05	3.72854e-05	2.17435e-05	3.1198e-05	5.57023e-05	3.14244e-05	9.53621e-05	9.71751e-05	5.63781e-05	9.56183e-05
Anaerosalibacter	0	0	8.60874e-06	0	0	0	1.98937e-05	0	0	0	0	0
Anaerostipes	0	1.31873e-05	0	0	0	0	0	0	0	0	0	0
Anaerotruncus	1.00893e-05	2.19789e-05	3.4435e-05	1.55356e-05	1.73948e-05	2.59983e-05	3.58086e-05	0	0	4.00133e-05	0	0
Anaerovorax	2.01786e-05	1.31873e-05	0	9.32134e-06	6.52304e-05	3.1198e-05	3.97874e-05	0	0	2.85809e-05	4.22836e-05	0
Anaplasma	0.0121021	0.0125851	0.0112129	0.00850107	0.0127591	0.0117824	0.00903969	0.00794252	0.00915953	0.0202982	0.0136435	0.00824708
Ancylobacter	0	0	0	0.000245462	0	0	0	0	0	0	0	0
Ancylomarina	0.00121576	0.00131873	0.00240184	0.000891742	0.00136114	0.00240745	0.00120158	0.00104093	0.00117772	0.000926021	0.00117689	0.000533869
Anderseniella	0	0	0	4.03925e-05	0	0	0	0	0	0	0	0
Aneurinibacillus	0	0	0	3.72854e-05	0	0	0	0	0	0	0	0
Anoxybacter	0	0	0	6.52494e-05	0	0	0	0	0	0	0	0
Aphanizomenon	3.53125e-05	0	6.45656e-05	9.32134e-06	9.13226e-05	7.27953e-05	1.5915e-05	4.32086e-05	8.58259e-05	5.14456e-05	2.81891e-05	0
Apilactobacillus	3.02679e-05	6.15409e-05	6.02612e-05	1.86427e-05	2.17435e-05	2.07987e-05	0	7.85611e-06	0	2.85809e-05	0	3.18728e-05
Aquabacter	0	0	0	0.00011807	0	0	0	0	0	0	0	0
Aquabacterium	0	0	0	0.000124285	0	0	0	0	0	0	0	0
Aquamicrobium	0	0	0	0.00030139	0	0	0	0	0	0	0	0
Aquaspirillum	0	0	0	0.000332461	0	0	0	0	0	0	0	0
Aquella	0	0	0	1.55356e-05	0	0	0	0	0	0	0	0
Aquifex	0.0275589	0.0274912	0.0209881	0.0161477	0.0245006	0.0225614	0.0266257	0.0181162	0.0250612	0.0208698	0.0247359	0.022542
Aquiflexum	0	0	0	0	0	0	0	0	7.15215e-05	0	0	0
Aquimarina	2.52232e-05	1.31873e-05	6.45656e-05	3.10711e-05	4.78357e-05	2.07987e-05	4.37661e-05	4.32086e-05	2.86086e-05	1.71485e-05	2.81891e-05	2.39046e-05
Aquimixticola	0	0	0	2.48569e-05	0	0	0	0	0	0	0	0
Aquimonas	0	0	0	2.17498e-05	0	0	0	0	0	0	0	0
Aquincola	0	0	0	2.48569e-05	0	0	0	0	0	0	0	0
Aquirhabdus	4.03572e-05	3.07704e-05	2.58262e-05	3.10711e-05	0	0	3.97874e-05	1.96403e-05	0	1.71485e-05	0	0
Aquisalimonas	0	0	0	1.86427e-05	0	0	0	0	0	0	0	0
Arboricoccus	0	0	0	9.32134e-06	0	0	0	0	0	0	0	0
Archangium	0.000121071	0.000175831	0.000154957	0.000388389	0.000113066	0.000140391	0.000115383	0.000200331	0.000133507	0.000165769	7.75199e-05	0.000199205
Arcobacter	0	3.07704e-05	2.58262e-05	0	2.60922e-05	0	0	0	0	0	0	3.18728e-05
Arcticibacter	2.01786e-05	3.9562e-05	3.01306e-05	2.48569e-05	3.04409e-05	4.15973e-05	3.58086e-05	4.71366e-05	4.7681e-05	5.14456e-05	4.93309e-05	0
Arenibacter	0	0	0	2.17498e-05	0	0	0	0	0	0	0	0
Arenimonas	0	0	0	0.00044121	0	0	0	0	0	0	0	0
Aromatoleum	0	0	0	0.00013982	0	0	0	0	0	0	0	0
Arsenicitalea	0	0	0	0.000142927	0	0	0	0	0	0	0	0
Arsenophonus	0	0	0	0	0	0	3.18299e-05	0	0	0	0	0
Arsukibacterium	0	0	0	0.000136713	0	0	0	0	3.33767e-05	0	0	0
Arthrobacter	0.000191697	0.000206602	0.000228132	0.000260998	0.000243527	0.000213186	0.000167107	0.000129626	0.000219333	0.000565902	0.000204371	0.000270918
Asaia	0	0	0	1.86427e-05	0	0	0	0	0	0	0	0
Asanoa	0	0	0	0.000173998	0	0	0	0	0	2.28647e-05	0	0
Asinibacterium	0	0	0	9.32134e-06	0	0	0	0	0	0	0	0
Asticcacaulis	2.52232e-05	2.19789e-05	4.30437e-05	2.17498e-05	3.91383e-05	2.07987e-05	1.98937e-05	3.92805e-05	1.90724e-05	3.42971e-05	2.81891e-05	0
Atlantibacter	3.02679e-05	2.19789e-05	3.01306e-05	9.32134e-06	1.30461e-05	2.59983e-05	5.96811e-05	1.96403e-05	3.81448e-05	0	3.52363e-05	0
Aurantiacibacter	0	0	0	0.000292069	0	0	0	0	0	0	0	0
Aurantimonas	0	0	0	7.76779e-05	0	0	0	0	0	0	0	0
Auraticoccus	0	0	0	0	0	0	0	0	0	2.85809e-05	0	0
Aureimonas	1.00893e-05	1.75831e-05	2.15219e-05	0.000375961	3.47896e-05	1.5599e-05	1.98937e-05	0	0	1.71485e-05	0	0
Aureispira	0	5.71451e-05	3.01306e-05	0	0	3.1198e-05	0	3.92805e-06	0	2.28647e-05	0	0
Avibacterium	0	0	2.58262e-05	0	0	0	7.16173e-05	9.42733e-05	4.29129e-05	5.71618e-05	0	1.59364e-05
Azoarcus	0	0	0	0.000198855	0	0	0	0	0	0	0	0
Azohydromonas	0	0	0	4.34996e-05	0	0	0	0	0	0	0	0
Azonexus	0	0	0	0	0	0	3.18299e-05	2.74964e-05	0	0	0	0
Azorhizobium	0	0	0	0.000114963	0	0	0	0	0	0	0	0
Azospira	0.00193714	0.0015605	0.00139462	0.000972527	0.00340938	0.00280782	0.00146815	0.00154373	0.000634158	0.00225218	0.00312899	0.000980087
Azospirillum	0	3.07704e-05	1.29131e-05	0.00118692	3.47896e-05	3.63977e-05	0	3.92805e-05	3.33767e-05	0	1.40945e-05	0
Azotobacter	0	0	0	1.55356e-05	0	0	0	0	0	0	0	0
Baaleninema	0	0	0	6.52494e-05	0	0	0	0	0	0	0	0
Bacillus	0.000877768	0.000747282	0.000619829	0.000320033	0.000782765	0.000561564	0.00037798	0.00060492	0.000610317	0.000571618	0.000570829	0.000470123
Bacteriovorax	6.05357e-05	7.9124e-05	9.03918e-05	1.55356e-05	7.39278e-05	5.71963e-05	4.37661e-05	1.96403e-05	0	4.00133e-05	0	2.39046e-05
Bacteroides	5.04465e-05	7.47282e-05	8.60874e-05	5.90352e-05	4.78357e-05	7.27953e-05	7.95748e-05	3.14244e-05	4.29129e-05	2.85809e-05	3.52363e-05	2.39046e-05
Bailinhaonella	2.01786e-05	3.9562e-05	0	3.10711e-05	3.04409e-05	4.15973e-05	0	1.57122e-05	0	3.42971e-05	2.81891e-05	0
Balneola	2.52232e-05	1.75831e-05	1.72175e-05	0	0	3.1198e-05	0	0	0	1.71485e-05	6.34254e-05	0
Bartonella	0.000343036	0.00079124	3.01306e-05	0.000121177	0.000317455	0.000348378	2.78512e-05	0.000294604	0.0005531	9.71751e-05	0.000176182	0.000517932
Bauldia	0	0	0	0.000907277	0	0	0	0	0	0	0	0
Bdellovibrio	4.54018e-05	4.39578e-05	9.46962e-05	1.55356e-05	6.52304e-05	5.19967e-05	1.5915e-05	6.67769e-05	0	2.85809e-05	3.52363e-05	0
Beijerinckia	1.00893e-05	8.79156e-06	1.29131e-05	6.83565e-05	3.04409e-05	1.5599e-05	2.38724e-05	2.35683e-05	0	0	1.40945e-05	0
Belliella	3.53125e-05	1.75831e-05	2.58262e-05	2.7964e-05	0	2.07987e-05	1.98937e-05	0	2.38405e-05	4.00133e-05	0	5.57773e-05
Bellilinea	6.05357e-05	3.51662e-05	5.59568e-05	0	2.17435e-05	1.5599e-05	1.5915e-05	0	1.90724e-05	1.14324e-05	0	3.18728e-05
Belnapia	0	0	0	7.45708e-05	0	0	0	0	0	0	0	0
Bergeriella	0	2.19789e-05	3.87393e-05	1.86427e-05	2.60922e-05	4.6797e-05	0.000226788	1.96403e-05	0	0	0	0
Bermanella	0	0	0	9.32134e-06	0	0	0	3.14244e-05	0	0	0	0
Bhargavaea	0	0	0	0	0	0	1.98937e-05	0	0	0	0	0
Bifidobacterium	4.03572e-05	5.71451e-05	6.02612e-05	1.55356e-05	2.60922e-05	4.15973e-05	2.38724e-05	2.74964e-05	4.29129e-05	6.85942e-05	2.11418e-05	0
Bilophila	0	0	0	0	0	0	2.38724e-05	0	0	0	0	0
Blastochloris	0	0	0	0.000180213	0	0	0	0	0	0	0	0
Blastococcus	2.52232e-05	1.75831e-05	2.58262e-05	0.000114963	3.04409e-05	3.1198e-05	2.38724e-05	1.57122e-05	2.38405e-05	4.00133e-05	2.81891e-05	2.39046e-05
Blastomonas	0	0	0	9.63206e-05	0	0	0	0	0	0	0	0
Blastopirellula	6.05357e-05	3.07704e-05	0.000107609	0.000130499	4.78357e-05	1.5599e-05	0	2.74964e-05	6.67534e-05	4.00133e-05	7.04727e-06	0
Blautia	5.04465e-05	3.07704e-05	5.59568e-05	3.10711e-05	4.3487e-05	6.75957e-05	3.97874e-06	3.53525e-05	1.90724e-05	4.57294e-05	4.93309e-05	0
Bordetella	3.02679e-05	1.75831e-05	3.01306e-05	0.00036664	9.56713e-05	2.07987e-05	2.78512e-05	7.0705e-05	3.33767e-05	1.71485e-05	0	0
Bosea	3.02679e-05	2.63747e-05	6.45656e-05	0.000525102	2.60922e-05	4.6797e-05	2.38724e-05	3.53525e-05	1.90724e-05	0.000160053	1.40945e-05	0
Botryobacter	0	8.79156e-06	0	0	2.60922e-05	2.07987e-05	0	0	1.90724e-05	1.71485e-05	0	6.37455e-05
Bowmanella	0	0	0	3.72854e-05	0	0	0	0	0	0	0	0
Brachybacterium	0	0	0	6.83565e-05	0	0	0	0	0	8.00265e-05	2.81891e-05	0
Brachyspira	2.01786e-05	2.63747e-05	1.72175e-05	1.24285e-05	0	4.6797e-05	4.37661e-05	0	2.86086e-05	4.00133e-05	0	2.39046e-05
Bradyrhizobium	9.58483e-05	9.23113e-05	0.000133435	0.00414178	0.00010002	7.7995e-05	8.35535e-05	7.0705e-05	7.15215e-05	0.000137188	2.11418e-05	4.78091e-05
Brenneria	1.51339e-05	7.9124e-05	5.16524e-05	1.86427e-05	1.73948e-05	2.59983e-05	0.000175064	0.000243539	7.62897e-05	0	0	3.18728e-05
Breoghania	0	0	0	0.00013982	0	0	0	0	0	0	0	0
Brevibacillus	6.05357e-05	7.03325e-05	4.30437e-05	2.7964e-05	3.04409e-05	6.2396e-05	5.57023e-05	2.74964e-05	2.86086e-05	3.42971e-05	4.22836e-05	4.78091e-05
Brevibacterium	0	0	0	9.32134e-06	0	0	0	0	0	0.000102891	0	0
Brevundimonas	0	0	0	0.000332461	0	0	0	0	2.38405e-05	0.009043	6.34254e-05	7.96819e-05
Brochothrix	0	0	1.29131e-05	0	0	0	0	0	0	0	0	0
Brucella	0	0	0	0.000102535	0	0	0	0	0	0	0	0
Bryobacter	0	3.07704e-05	0	0.000152249	0	2.07987e-05	0	0	0	0	0	0
Buchananella	1.51339e-05	0	1.29131e-05	9.32134e-06	3.04409e-05	1.03993e-05	1.5915e-05	0	1.90724e-05	0	0	0
Budvicia	0	0	0	0	0	0	0	0	0	0	0	2.39046e-05
Burkholderia	0.000312768	0.000369245	0.00041322	0.000410139	0.000387034	0.000259983	0.000393895	0.000518503	0.000305159	0.000468727	0.000274843	0.000223109
Buttiauxella	0	5.71451e-05	0.000193697	0.000121177	3.47896e-05	0	0.00142837	0.0019326	0.000657998	5.71618e-05	0.000126851	0.000294823
Butyricimonas	0.000131161	0.00011429	0.000111914	6.21423e-05	0.000139158	0.000124792	0.000107426	9.82013e-05	0.000128739	0.000131472	8.45672e-05	9.56183e-05
Butyrivibrio	3.02679e-05	3.51662e-05	5.59568e-05	1.55356e-05	3.47896e-05	5.71963e-05	1.19362e-05	2.74964e-05	1.90724e-05	4.57294e-05	2.81891e-05	0
Caballeronia	3.53125e-05	2.19789e-05	2.15219e-05	0.000267212	4.3487e-05	2.59983e-05	8.75322e-05	6.28489e-05	7.62897e-05	4.00133e-05	2.11418e-05	0
Caenibius	0	0	0	7.76779e-05	0	0	0	0	0	0	0	0
Caenimonas	0	0	0	0.000158463	0	0	1.5915e-05	0	0	0	0	0
Caenispirillum	1.51339e-05	2.19789e-05	5.16524e-05	0.000571709	2.60922e-05	0	2.38724e-05	3.14244e-05	0	0	3.52363e-05	0
Caldalkalibacillus	1.51339e-05	1.31873e-05	5.16524e-05	1.86427e-05	6.08817e-05	0	3.18299e-05	4.71366e-05	5.72172e-05	2.85809e-05	0	3.9841e-05
Caldanaerobacter	0	0	0	0	0	0	0	0	1.90724e-05	0	0	0
Caldilinea	0	0	0	3.10711e-05	0	0	0	0	0	0	0	0
Caldimonas	0	0	0	2.48569e-05	0	0	0	0	0	0	0	0
Calidithermus	0	0	0	0.000180213	0	0	0	0	0	0	0	0
Caloramator	4.03572e-05	2.63747e-05	2.58262e-05	1.55356e-05	2.60922e-05	2.07987e-05	1.98937e-05	4.32086e-05	3.81448e-05	2.28647e-05	0	0
Calothrix	5.04465e-05	0.000101103	9.46962e-05	9.94277e-05	8.69739e-05	6.75957e-05	8.35535e-05	5.49928e-05	8.58259e-05	9.14589e-05	4.93309e-05	6.37455e-05
Campylobacter	2.52232e-05	2.63747e-05	3.87393e-05	1.24285e-05	4.3487e-05	2.07987e-05	2.38724e-05	0	0	5.14456e-05	2.81891e-05	0
Candidatus_Accumulibacter	0	0	0	9.94277e-05	0	0	0	0	0	0	0	0
Candidatus_Acetothermum	4.54018e-05	7.47282e-05	5.59568e-05	2.7964e-05	5.21843e-05	6.75957e-05	0	4.71366e-05	4.7681e-05	3.42971e-05	8.45672e-05	0
Candidatus_Actinomarina	1.51339e-05	3.07704e-05	2.58262e-05	0	3.47896e-05	0	0	0	9.53621e-06	1.14324e-05	0	0
Candidatus_Amoebophilus	0.000181607	0.00022858	0.000198001	0.000105642	0.000213086	0.000218386	0.000202916	0.00012177	0.000162116	0.000171485	0.000169134	0.000183268
Candidatus_Aquarickettsia	0	0	0	1.24285e-05	0	0	0	0	0	0	0	0
Candidatus_Berkiella	2.52232e-05	2.19789e-05	3.01306e-05	4.03925e-05	2.60922e-05	2.07987e-05	2.78512e-05	1.96403e-05	9.53621e-06	5.14456e-05	4.22836e-05	3.18728e-05
Candidatus_Bipolaricaulis	0	0	0	1.24285e-05	0	0	0	0	0	0	0	0
Candidatus_Blochmannia	0	0	0	0.000239248	0	0	0	0	0	0	0	0
Candidatus_Brocadia	0	0	0	2.48569e-05	0	0	0	0	2.86086e-05	0	0	0
Candidatus_Cardinium	9.08036e-05	0.000109894	9.90005e-05	5.59281e-05	0.000104369	0.000103993	0.000123341	7.4633e-05	1.90724e-05	0.000108607	4.22836e-05	0
Candidatus_Chrysopegis	0	0	0	9.32134e-06	0	0	0	0	0	0	0	0
Candidatus_Competibacter	0	0	0	0.000111856	0	0	0	0	0	0	0	0
Candidatus_Cyclonatronum	2.01786e-05	1.75831e-05	3.87393e-05	4.03925e-05	1.73948e-05	3.1198e-05	7.95748e-06	2.74964e-05	2.38405e-05	1.14324e-05	2.11418e-05	0
Candidatus_Dactylopiibacterium	2.52232e-05	1.31873e-05	3.01306e-05	1.86427e-05	2.60922e-05	3.1198e-05	1.98937e-05	0	3.33767e-05	2.85809e-05	1.40945e-05	0
Candidatus_Endolissoclinum	6.05357e-05	8.35198e-05	6.45656e-05	8.69992e-05	8.26252e-05	6.75957e-05	0.000135277	5.49928e-05	6.67534e-05	6.85942e-05	7.04727e-05	8.76501e-05
Candidatus_Entotheonella	0.00314786	0.0032265	0.00621121	0.00207866	0.00360507	0.00395175	0.00255435	0.00246682	0.0040815	0.00329252	0.00542639	0.00419924
Candidatus_Fermentibacter	0	0	0	9.32134e-06	0	0	0	0	0	0	0	0
Candidatus_Formimonas	0	0	0	0	0	0	0	0	0	8.00265e-05	0	0
Candidatus_Glomeribacter	0	0	0	3.10711e-05	0	0	0	0	0	0	0	0
Candidatus_Hamiltonella	1.51339e-05	2.63747e-05	2.15219e-05	1.55356e-05	3.04409e-05	3.1198e-05	2.38724e-05	0	3.81448e-05	0	0	7.17137e-05
Candidatus_Hodgkinia	3.53125e-05	0.000123082	0.000120522	2.48569e-05	6.52304e-05	7.27953e-05	7.95748e-06	0.000102129	6.67534e-05	4.57294e-05	7.04727e-06	0.000103586
Candidatus_Jettenia	0	0	0	1.86427e-05	3.91383e-05	0	0	2.74964e-05	4.7681e-05	5.71618e-06	0	0
Candidatus_Kentron	0.00101397	0	0.00124827	0.000723958	0.00109152	0	0	0.000589208	0.00075336	0.000840278	0	0
Candidatus_Koribacter	0	0	0	2.17498e-05	0	0	0	0	0	0	0	0
Candidatus_Kryptonium	2.52232e-05	2.19789e-05	1.72175e-05	0	0	2.59983e-05	2.38724e-05	0	9.53621e-06	1.71485e-05	0	0
Candidatus_Magnetobacterium	2.01786e-05	2.63747e-05	2.58262e-05	2.17498e-05	3.47896e-05	2.07987e-05	1.5915e-05	1.57122e-05	2.38405e-05	0	3.52363e-05	7.96819e-06
Candidatus_Magnetoglobus	0.000110982	0.000109894	0.000124827	7.76779e-05	0.000130461	0.000119592	7.16173e-05	7.0705e-05	0.000104898	0.000142905	9.16145e-05	0.0001753
Candidatus_Magnetomorum	0.000166473	0.000202206	0.000172175	0.000108749	0.000213086	0.000171589	0.000198937	0.000235683	0.000228869	0.000211499	0.000176182	0.000215141
Candidatus_Magnetoovum	2.52232e-05	3.07704e-05	1.29131e-05	1.55356e-05	2.17435e-05	1.5599e-05	1.5915e-05	3.14244e-05	3.33767e-05	1.71485e-05	3.52363e-05	3.9841e-05
Candidatus_Methylomirabilis	0	0	0	7.14636e-05	0	0	0	0	0	0	0	0
Candidatus_Micropelagos	4.03572e-05	2.63747e-05	3.4435e-05	1.86427e-05	2.17435e-05	2.59983e-05	3.18299e-05	3.14244e-05	1.90724e-05	2.85809e-05	2.11418e-05	3.18728e-05
Candidatus_Microthrix	0	0	0	0.000223712	0	0	0	0	0	0	0	0
Candidatus_Moanabacter	3.02679e-05	3.9562e-05	8.60874e-06	7.14636e-05	3.47896e-05	2.59983e-05	2.78512e-05	1.17842e-05	1.90724e-05	0	0	0
Candidatus_Moduliflexus	0	0	0	0	0	0	0	0	2.38405e-05	0	0	0
Candidatus_Nephrothrix	0.039666	0.0478349	0.0442231	0.0360891	0.0500013	0.0390443	0.0420035	0.0353093	0.0429368	0.0395503	0.0546304	0.0380481
Candidatus_Nitrotoga	0	0	0	0.000155356	0	0	0	0	0	0	0	0
Candidatus_Nucleicultrix	1.00893e-05	2.63747e-05	3.87393e-05	1.55356e-05	0	4.15973e-05	7.95748e-06	4.32086e-05	3.81448e-05	0	2.11418e-05	1.59364e-05
Candidatus_Ozemobacter	0	0	0	1.55356e-05	0	0	0	0	0	0	0	0
Candidatus_Pelagibacter	0	0	1.29131e-05	0	0	2.59983e-05	7.95748e-06	0	0	2.28647e-05	0	0
Candidatus_Phycorickettsia	3.02679e-05	4.39578e-05	8.60874e-06	1.86427e-05	0	0	3.97874e-06	0	1.90724e-05	0	1.40945e-05	0
Candidatus_Phytoplasma	0.00167987	0.00202206	0.0016744	0.00247948	0.00287014	0.00257903	0.00407025	0.00381807	0.00402905	0.000754536	0.00291052	0.00309166
Candidatus_Protochlamydia	4.03572e-05	5.27493e-05	2.58262e-05	7.14636e-05	2.60922e-05	7.27953e-05	2.78512e-05	2.74964e-05	7.15215e-05	4.57294e-05	0.000105709	2.39046e-05
Candidatus_Regiella	0.00420723	0.00411005	0.00411067	0.00272494	0.0031615	0.00399334	0.00333418	0.00280463	0.00345687	0.00432143	0.00353068	0.00458968
Candidatus_Rubidus	0	0	0	1.86427e-05	0	0	0	0	0	0	0	0
Candidatus_Saccharicenans	0	0	0	1.24285e-05	0	0	0	0	0	0	0	0
Candidatus_Saccharimonas	0	0	0	0	0	0	1.5915e-05	0	0	0	0	0
Candidatus_Solibacter	0	0	0	0.000267212	0	0	0	0	0	0	0	0
Candidatus_Solincola	0	0	0	8.69992e-05	0	0	0	0	0	0	0	0
Candidatus_Stahlbacteria	2.52232e-05	2.63747e-05	2.15219e-05	3.10711e-05	2.17435e-05	2.07987e-05	4.77449e-05	1.57122e-05	1.90724e-05	4.57294e-05	5.63781e-05	1.59364e-05
Candidatus_Sulfopaludibacter	3.53125e-05	3.51662e-05	3.01306e-05	0.000186427	3.47896e-05	0.000353577	3.58086e-05	0	2.38405e-05	6.85942e-05	0	7.96819e-05
Candidatus_Sulfotelmatobacter	0	0	0	1.55356e-05	0	0	0	0	0	0	0	0
Candidatus_Sumerlaea	0	0	0	1.86427e-05	0	0	0	0	0	0	0	0
Candidatus_Tenderia	0	0	0	5.59281e-05	0	0	0	0	1.90724e-05	0	0	0
Candidatus_Thermochlorobacter	0	0	0	1.24285e-05	0	0	0	0	0	0	0	0
Candidatus_Vecturithrix	3.02679e-05	5.71451e-05	4.73481e-05	4.97138e-05	4.78357e-05	5.19967e-05	2.78512e-05	4.32086e-05	5.72172e-05	1.71485e-05	5.63781e-05	9.56183e-05
Candidatus_Viadribacter	0	0	0	5.59281e-05	0	0	0	0	0	0	0	0
Candidatus_Viridilinea	0	1.75831e-05	0	0	0	0	2.38724e-05	4.71366e-05	0	0	0	0
Candidatus_Walczuchella	2.52232e-05	0	0	9.32134e-06	3.04409e-05	2.07987e-05	1.98937e-05	1.57122e-05	6.19853e-05	0	0	2.39046e-05
Candidimonas	0	0	0	0.000108749	0	0	0	0	0	0	0	0
Capnocytophaga	0	0	0	1.24285e-05	0	0	0	0	0	0	0	0
Capsulimonas	2.52232e-05	0	2.58262e-05	5.90352e-05	2.60922e-05	4.6797e-05	2.78512e-05	2.74964e-05	2.86086e-05	3.42971e-05	0	0
Carbonactinospora	0	0	0	3.10711e-05	0	0	0	0	0	0	0	0
Carboxydocella	0	0	0	1.86427e-05	0	0	0	0	0	0	0	0
Carnobacterium	2.52232e-05	2.19789e-05	8.60874e-05	7.45708e-05	9.13226e-05	4.6797e-05	0	0	0	6.85942e-05	4.93309e-05	0.000780883
Castellaniella	0	0	0	8.38921e-05	0	0	0	0	0	0	0	0
Catelliglobosispora	2.01786e-05	3.51662e-05	4.73481e-05	9.32134e-06	3.04409e-05	2.07987e-05	0	1.17842e-05	0	2.28647e-05	0	7.17137e-05
Catenovulum	3.53125e-05	3.9562e-05	2.58262e-05	0	3.04409e-05	0	0	0	0	2.85809e-05	4.22836e-05	1.59364e-05
Catenulispora	6.05357e-05	0.000109894	3.87393e-05	7.76779e-05	2.17435e-05	5.71963e-05	5.17236e-05	0	7.15215e-05	6.85942e-05	5.63781e-05	2.39046e-05
Catenuloplanes	0	0	0	4.66067e-05	0	0	0	0	0	0	0	0
Caulobacter	4.03572e-05	8.35198e-05	0.000111914	0.000264105	3.47896e-05	6.75957e-05	7.95748e-05	7.4633e-05	7.15215e-05	0.000251512	7.04727e-05	4.78091e-05
Cedecea	0	0	6.45656e-05	2.17498e-05	0	0	0.000234746	0.000271036	9.53621e-05	0	2.81891e-05	5.57773e-05
Celeribacter	0	8.79156e-06	0	9.32134e-05	0	2.59983e-05	0	0	1.43043e-05	2.85809e-05	0	0
Cellulomonas	0	0	0.000503611	9.01063e-05	4.3487e-05	0	0	0	0	0.00266374	0.00688518	6.37455e-05
Cellulosimicrobium	3.53125e-05	3.51662e-05	3.87393e-05	2.17498e-05	3.47896e-05	7.7995e-05	2.38724e-05	0	2.86086e-05	6.85942e-05	0	0
Cellvibrio	1.51339e-05	3.07704e-05	2.58262e-05	3.72854e-05	2.60922e-05	0	1.5915e-05	1.17842e-05	0	0	0	0
Cereibacter	0	0	0	5.59281e-05	0	0	0	0	0	0	0	0
Cetobacterium	0	2.19789e-05	4.30437e-05	0	4.3487e-05	5.19967e-05	3.18299e-05	1.17842e-05	2.38405e-05	3.42971e-05	2.11418e-05	0
Chamaesiphon	2.01786e-05	1.75831e-05	3.87393e-05	1.55356e-05	3.47896e-05	2.07987e-05	2.78512e-05	1.96403e-05	1.90724e-05	2.28647e-05	3.52363e-05	1.59364e-05
Chania	0	0	3.01306e-05	0	0	0	0	0	0	0	0	3.18728e-05
Chelativorans	0	0	0	0.000326247	0	0	0	0	0	0	0	0
Chelatococcus	0	0	0	0.000177106	0	0	0	0	0	0	0	0
Chimaeribacter	5.04465e-06	1.75831e-05	1.29131e-05	0	8.69739e-06	0	0.000234746	0.000337813	9.0594e-05	0	0	0
Chitinimonas	0	0	0	0.000102535	0	0	0	0	0	0	0	0
Chitinivibrio	2.01786e-05	2.19789e-05	1.29131e-05	6.21423e-06	0	0	0	1.96403e-05	0	1.71485e-05	0	4.78091e-05
Chitinophaga	4.03572e-05	0.000105499	5.16524e-05	0.000102535	6.95791e-05	7.27953e-05	6.36598e-05	1.57122e-05	3.81448e-05	4.00133e-05	4.93309e-05	0
Chlamydia	0.00100388	0.00128357	0.00123105	0.000556174	0.000343547	0.000270383	0.000942961	0.000628489	0.00072952	0.00543609	0.00650463	0.00241436
Chloracidobacterium	4.54018e-05	4.39578e-05	4.30437e-05	9.32134e-06	3.47896e-05	4.6797e-05	1.19362e-05	0	0	4.00133e-05	7.75199e-05	0
Chlorobium	1.00893e-05	2.63747e-05	2.15219e-05	0	1.73948e-05	3.63977e-05	0	0	0	0	0	0
Chloroflexus	1.00893e-05	3.07704e-05	4.73481e-05	3.10711e-05	2.60922e-05	2.59983e-05	1.5915e-05	2.74964e-05	2.86086e-05	5.71618e-05	7.04727e-06	0
Chlorogloeopsis	3.02679e-05	1.31873e-05	3.01306e-05	9.32134e-06	2.60922e-05	1.03993e-05	3.97874e-05	1.17842e-05	1.43043e-05	5.71618e-06	0	3.18728e-05
Chloroherpeton	2.52232e-05	0	0	0	2.60922e-05	0	1.98937e-05	2.35683e-05	2.86086e-05	2.28647e-05	0	0
Chondromyces	0	0	0	0.00018332	0	0	0	0	0	0	0	0
Chroococcidiopsis	4.03572e-05	3.9562e-05	6.45656e-05	6.83565e-05	3.47896e-05	2.07987e-05	5.57023e-05	0	3.33767e-05	2.85809e-05	0	0
Chryseobacterium	4.03572e-05	7.03325e-05	9.03918e-05	0.00034489	6.08817e-05	9.3594e-05	5.17236e-05	2.35683e-05	0.000109666	5.71618e-05	9.16145e-05	1.59364e-05
Chryseolinea	3.02679e-05	2.63747e-05	2.58262e-05	0.000186427	1.73948e-05	2.59983e-05	0	0	0	1.71485e-05	1.40945e-05	0
Chryseotalea	1.00893e-05	4.39578e-05	3.87393e-05	0	8.69739e-06	0.000233985	0	0	1.43043e-05	0	3.52363e-05	3.9841e-05
Chrysiogenes	2.01786e-05	0	0	0	0	2.59983e-05	0	0	0	0	0	0
Chthoniobacter	0	0	0	4.66067e-05	0	0	0	0	0	0	0	0
Ciceribacter	0	0	1.72175e-05	2.7964e-05	0	0	0	0	1.90724e-05	2.28647e-05	0	0
Citricoccus	0	0	0	0	0	0	0	3.53525e-05	5.24491e-05	0	0	0
Citrobacter	0.0307723	0.0356102	0.0268248	0.0206002	0.0301495	0.0285098	0.0250263	0.0271782	0.0293572	0.0328795	0.0247641	0.024048
Citromicrobium	0	0	0	8.0785e-05	0	0	0	0	0	0	0	0
Clavibacter	0	0	0	3.72854e-05	0	0	0	0	0	0.000160053	0	0
Clostridiisalibacter	3.02679e-05	2.63747e-05	2.15219e-05	1.55356e-05	4.3487e-05	2.59983e-05	2.78512e-05	2.74964e-05	3.33767e-05	2.28647e-05	5.63781e-05	0
Clostridioides	0.000151339	3.9562e-05	6.02612e-05	2.48569e-05	3.04409e-05	0	6.76385e-05	3.14244e-05	0.000104898	0.00019435	0.000225513	0
Clostridium	0.000630581	0.000641784	0.000684395	0.000379068	0.00063491	0.000675957	0.000580896	0.000581352	0.000600781	0.000977467	0.00059197	0.000565742
Cnuella	0	0	0	9.32134e-06	0	0	0	0	0	0	0	0
Cnuibacter	0	0	8.60874e-06	0	0	0	0	0	0	0.000154337	0	0
Cognaticolwellia	3.02679e-05	3.51662e-05	2.58262e-05	0	2.17435e-05	0	0	3.53525e-05	5.72172e-05	0	0	1.59364e-05
Cognatiyoonia	0	0	0	1.86427e-05	0	0	0	0	0	0	0	0
Cohaesibacter	3.02679e-05	2.19789e-05	2.15219e-05	6.21423e-06	3.91383e-05	4.6797e-05	2.78512e-05	3.92805e-05	4.29129e-05	2.28647e-05	3.52363e-05	0
Cohnella	5.04465e-05	1.75831e-05	4.30437e-05	4.03925e-05	6.08817e-05	7.27953e-05	7.16173e-05	2.74964e-05	4.29129e-05	4.00133e-05	3.52363e-05	8.76501e-05
Collimonas	0	0	0	5.90352e-05	0	0	2.38724e-05	3.53525e-05	5.72172e-05	0	0	0
Comamonas	3.02679e-05	3.9562e-05	8.60874e-06	5.90352e-05	3.91383e-05	3.63977e-05	4.37661e-05	1.17842e-05	9.53621e-06	5.71618e-05	2.81891e-05	0
Commensalibacter	1.00893e-05	0	2.58262e-05	6.21423e-06	8.69739e-06	3.63977e-05	3.18299e-05	0	0	0	5.63781e-05	0
Compostimonas	0	0	0	0	0	0	0	0	0	0.000125756	0	0
Conexibacter	0	0	0	2.7964e-05	0	0	0	0	0	0	0	0
Corallococcus	8.07143e-05	0.000189018	8.1783e-05	0.000195748	0.00010002	5.19967e-05	9.1511e-05	7.0705e-05	0.00010013	1.71485e-05	4.22836e-05	7.96819e-05
Corynebacterium	0.000312768	2.63747e-05	7.31743e-05	0.000146034	0.00023483	6.2396e-05	5.96811e-05	0.000271036	0.000128739	0.000182918	4.22836e-05	7.96819e-05
Coxiella	4.03572e-05	3.9562e-05	1.72175e-05	7.76779e-05	1.30461e-05	6.2396e-05	4.37661e-05	3.53525e-05	9.53621e-06	0	2.81891e-05	0
Crenobacter	2.52232e-05	5.27493e-05	4.73481e-05	1.24285e-05	2.60922e-05	2.59983e-05	0	0	5.24491e-05	5.14456e-05	0	4.78091e-05
Crenothrix	4.54018e-05	0	0	0	0	0	0	0	0	0	0	0
Croceibacterium	0	0	0	0.000102535	0	0	0	0	0	0	0	0
Croceicoccus	5.54911e-05	6.15409e-05	8.60874e-05	0.000248569	0	6.75957e-05	3.58086e-05	3.53525e-05	0	5.71618e-05	7.04727e-06	3.18728e-05
Crocosphaera	8.5759e-05	4.83536e-05	7.31743e-05	4.34996e-05	0.000121763	0.000119592	0	1.57122e-05	0	5.71618e-05	8.45672e-05	0
Cronobacter	0	2.19789e-05	9.46962e-05	0	1.30461e-05	2.07987e-05	0.000167107	0.000219971	0.00017642	0.000834562	2.81891e-05	2.39046e-05
Crossiella	0	3.07704e-05	0	0	3.47896e-05	0	0	0	0	0	0	0
Cryobacterium	3.53125e-05	4.39578e-05	8.60874e-05	9.01063e-05	3.04409e-05	3.63977e-05	7.16173e-05	1.57122e-05	2.38405e-05	0.000891724	0	0
Cryptosporangium	0	0	0	0	0	0	0	0	0	0	2.11418e-05	0
Cupriavidus	0	0	0	0.000347997	0	0	0	0	0	0	0	0
Curtobacterium	0	0	0	0	0	0	0	0	0	0.00150907	0	0
Curvibacter	1.00893e-05	1.75831e-05	1.29131e-05	6.21423e-05	3.04409e-05	2.59983e-05	2.38724e-05	0	1.43043e-05	0	2.81891e-05	0
Cyanothece	3.02679e-05	8.79156e-06	3.4435e-05	3.41783e-05	0	3.63977e-05	4.77449e-05	0	0	5.71618e-06	4.22836e-05	7.17137e-05
Cycloclasticus	0.00115018	0.00134511	0.00185518	0.000695994	0.00156553	0.00128952	0.00115781	0.00098987	0.00149718	0.0012004	0.0014306	0.0012271
Cystobacter	1.51339e-05	1.75831e-05	3.4435e-05	0.000136713	2.60922e-05	3.1198e-05	4.77449e-05	1.96403e-05	2.86086e-05	1.71485e-05	2.11418e-05	1.59364e-05
Daejeonella	3.02679e-05	2.63747e-05	3.4435e-05	3.72854e-05	3.04409e-05	0	3.18299e-05	1.96403e-05	1.43043e-05	1.71485e-05	0	0
Dasania	0	0	0	2.48569e-05	0	0	0	0	0	0	0	0
Dechloromonas	0	0	0	2.7964e-05	0	0	0	0	0	0	0	0
Deferribacter	0	0	0	1.86427e-05	0	0	0	0	0	0	0	0
Defluviimonas	0	0	0	5.28209e-05	0	0	0	0	0	0	0	0
Deinococcus	0.000100893	0.000206602	0.000210914	0.000397711	0.00016525	0.000332779	0.000115383	5.49928e-05	0	0.00019435	0.000119804	0.000127491
Delftia	0	0	0	6.21423e-05	0	0	0	3.14244e-05	0	0	0	0
Demequina	0	0	0	0	0	0	0	0	0	6.2878e-05	3.52363e-05	0
Dendrosporobacter	0	0	0	4.97138e-05	0	0	0	0	0	0	0	0
Denitrovibrio	1.51339e-05	2.19789e-05	2.58262e-05	6.21423e-06	2.17435e-05	2.59983e-05	3.18299e-05	1.17842e-05	1.90724e-05	0	0	0
Dermacoccus	0	0	0	4.34996e-05	0	0	0	0	0	1.71485e-05	0	0
Derxia	0	0	0	6.83565e-05	3.04409e-05	0	0	0	0	0	0	0
Desertifilum	2.01786e-05	3.9562e-05	2.58262e-05	1.55356e-05	3.91383e-05	5.19967e-05	1.19362e-05	1.57122e-05	2.38405e-05	0	0	0
Desertihabitans	0.00228522	0.00254516	0.00220384	0.00123042	0.00276142	0.00335899	0.00165118	0.00159872	0.00218856	0.00210355	0.0019239	0.00177691
Desulfacinum	0	0	0	1.55356e-05	0	0	0	0	0	0	0	0
Desulfarculus	0	0	0	2.48569e-05	0	0	0	0	0	0	0	0
Desulfatitalea	0	0	0	2.7964e-05	0	0	0	0	0	0	0	0
Desulfobacter	1.00893e-05	4.83536e-05	0	0	3.47896e-05	4.15973e-05	0	5.49928e-05	0	0	0	0
Desulfobacterium	3.53125e-05	2.63747e-05	2.15219e-05	6.21423e-06	3.47896e-05	4.6797e-05	1.98937e-05	5.89208e-05	0	2.28647e-05	3.52363e-05	0
Desulfobacula	3.53125e-05	3.9562e-05	1.29131e-05	6.21423e-06	1.30461e-05	3.63977e-05	4.77449e-05	0	0	4.57294e-05	0	0
Desulfobulbus	3.02679e-05	0	0	5.90352e-05	0	1.03993e-05	0	3.14244e-05	0	1.71485e-05	3.52363e-05	0
Desulfocapsa	0.00800081	0.00796515	0.00774356	0.00473524	0.00806683	0.00910462	0.00646545	0.00596671	0.00724752	0.00847138	0.00906278	0.00798413
Desulfocarbo	0	0	0	2.48569e-05	0	0	0	0	0	0	0	0
Desulfococcus	4.03572e-05	6.59367e-05	4.30437e-05	3.72854e-05	5.21843e-05	5.19967e-05	9.54897e-05	2.35683e-05	4.7681e-05	0	3.52363e-05	4.78091e-05
Desulfocurvibacter	0	0	0	2.48569e-05	0	0	0	0	0	0	0	0
Desulfofustis	0	0	0	1.86427e-05	0	0	0	0	0	0	0	0
Desulfogranum	1.00893e-05	6.59367e-05	8.60874e-06	1.24285e-05	1.73948e-05	4.6797e-05	0	3.92805e-06	3.33767e-05	0	0	0
Desulfonatronum	3.02679e-05	2.63747e-05	2.15219e-05	2.7964e-05	1.73948e-05	2.59983e-05	1.98937e-05	2.35683e-05	1.90724e-05	2.28647e-05	4.22836e-05	0
Desulforegula	0	0	0	1.55356e-05	0	0	0	0	0	0	0	0
Desulforhopalus	3.53125e-05	4.39578e-05	3.87393e-05	2.48569e-05	3.47896e-05	1.5599e-05	0	0	1.90724e-05	0	0	4.78091e-05
Desulfosporosinus	0	0	0	1.55356e-05	0	0	0	0	0	0	0	0
Desulfovibrio	0.00258286	0.00214954	0.00120953	0.00185184	0.000878437	0.000925541	0.000553045	0.00626132	0.000824882	0.000811698	0.00116985	0.01153
Desulfuribacillus	0	0	0	2.17498e-05	0	0	0	0	0	0	0	0
Desulfurivibrio	0	0	0	3.72854e-05	0	0	0	0	0	0	0	0
Desulfurobacterium	3.02679e-05	6.15409e-05	2.58262e-05	2.17498e-05	2.17435e-05	2.07987e-05	1.19362e-05	1.17842e-05	6.67534e-05	0	6.34254e-05	3.18728e-05
Desulfuromonas	2.52232e-05	3.07704e-05	2.58262e-05	0.00011807	2.60922e-05	2.59983e-05	0	7.85611e-06	0	5.71618e-06	0	0
Dethiobacter	2.52232e-05	2.19789e-05	3.01306e-05	1.55356e-05	2.60922e-05	1.5599e-05	1.98937e-05	2.74964e-05	0	2.85809e-05	7.04727e-06	0
Devosia	3.02679e-05	0	1.72175e-05	0.00380311	2.60922e-05	0	7.95748e-06	0	0	0	0	0
Diaminobutyricimonas	0	0	0	0	0	0	0	0	0	5.14456e-05	0	0
Dichotomicrobium	0	0	0	5.28209e-05	0	0	0	0	0	0	0	0
Dickeya	0.000151339	0.000101103	0.000202305	7.76779e-05	0.000156553	0.00016119	0.000413789	0.000624561	0.000309927	0.000543037	4.93309e-05	0.000199205
Dictyobacter	5.54911e-05	0.000105499	9.90005e-05	9.32134e-05	7.39278e-05	0.000124792	4.37661e-05	0.000109986	0.000114434	4.00133e-05	4.22836e-05	5.57773e-05
Dictyoglomus	0	1.31873e-05	4.73481e-05	3.10711e-06	0	0	0	0	0	0	0	0
Dissulfuribacter	1.51339e-05	2.63747e-05	8.60874e-06	1.86427e-05	2.17435e-05	3.1198e-05	0	2.74964e-05	0	0	0	0
Dokdonella	2.01786e-05	4.83536e-05	1.72175e-05	0.000835814	6.95791e-05	3.63977e-05	2.78512e-05	0	0	2.28647e-05	2.81891e-05	0
Dokdonia	0	3.51662e-05	1.72175e-05	3.10711e-05	0	3.1198e-05	1.98937e-05	2.74964e-05	2.86086e-05	1.14324e-05	0	0
Dolichospermum	2.01786e-05	1.31873e-05	2.15219e-05	2.17498e-05	3.04409e-05	0	2.38724e-05	0	1.90724e-05	0	0	3.18728e-05
Domibacillus	0	0	0	8.0785e-05	0	0	0	0	0	0	0	0
Donghicola	0	0	0	4.34996e-05	0	0	0	0	0	0	0	0
Dongia	1.51339e-05	0	2.15219e-05	0.000711529	2.60922e-05	0	1.5915e-05	0	2.38405e-05	0	0	0
Dongshaea	0	0	0	2.17498e-05	0	0	0	0	0	0	0	0
Dorea	0	4.39578e-05	2.15219e-05	0	4.3487e-05	5.19967e-05	0	3.92805e-05	0	1.14324e-05	3.52363e-05	1.59364e-05
Draconibacterium	0	0	1.72175e-05	0	2.60922e-05	0	0	0	2.38405e-05	2.28647e-05	0	0
Duganella	4.03572e-05	4.83536e-05	6.02612e-05	4.03925e-05	2.17435e-05	6.75957e-05	2.78512e-05	2.74964e-05	0	3.42971e-05	4.22836e-05	7.17137e-05
Dyadobacter	0	0	0	9.32134e-06	0	0	0	0	0	1.71485e-05	0	0
Dyella	0	0	0	0.000270319	0	0	0	0	0	0	0	0
Dysgonomonas	2.01786e-05	3.07704e-05	8.60874e-06	6.21423e-06	3.47896e-05	2.07987e-05	0	4.32086e-05	0	0	2.11418e-05	5.57773e-05
Ectothiorhodosinus	0	3.51662e-05	2.15219e-05	1.55356e-05	3.04409e-05	3.1198e-05	2.38724e-05	1.57122e-05	3.33767e-05	4.00133e-05	2.81891e-05	6.37455e-05
Ectothiorhodospira	0	0	0	9.32134e-06	1.30461e-05	0	0	0	0	0	0	0
Edaphobacter	1.51339e-05	2.63747e-05	2.58262e-05	1.86427e-05	1.73948e-05	3.1198e-05	1.19362e-05	1.57122e-05	1.43043e-05	4.57294e-05	4.93309e-05	1.59364e-05
Edaphovirga	0	0	1.72175e-05	0	0	0	0.000111405	7.85611e-05	0	2.28647e-05	0	5.57773e-05
Edwardsiella	0	1.75831e-05	1.72175e-05	1.86427e-05	0	0	0	0	0	0	0	0
Effusibacillus	2.52232e-05	3.9562e-05	3.4435e-05	1.86427e-05	2.60922e-05	2.07987e-05	3.18299e-05	2.35683e-05	2.86086e-05	4.00133e-05	2.81891e-05	0
Egicoccus	0	0	0	1.55356e-05	0	0	0	0	0	0	0	0
Ehrlichia	0.000151339	0.00028133	0.000477785	7.76779e-05	0.000643607	7.27953e-05	0.000644555	0.000149266	0.000433897	0.000348687	0.000295985	0.000143427
Eilatimonas	0	0	0	4.34996e-05	0	0	0	0	0	0	0	0
Eisenibacter	3.02679e-05	2.19789e-05	3.01306e-05	9.32134e-06	8.69739e-06	3.1198e-05	5.17236e-05	0	1.43043e-05	0	2.81891e-05	0
Elioraea	0	0	0	0.000226819	0	0	0	0	0	0	0	0
Elizabethkingia	2.52232e-05	8.79156e-06	3.01306e-05	9.32134e-06	1.30461e-05	2.07987e-05	1.98937e-05	3.92805e-05	2.86086e-05	0	1.40945e-05	3.9841e-05
Elstera	3.02679e-05	7.03325e-05	4.30437e-05	5.59281e-05	4.3487e-05	6.75957e-05	5.57023e-05	3.92805e-05	1.43043e-05	2.85809e-05	0	4.78091e-05
Embleya	0	0	0	2.17498e-05	0	0	0	0	0	0	0	0
Emticicia	6.55804e-05	7.9124e-05	7.74787e-05	4.34996e-05	0	5.71963e-05	5.57023e-05	5.49928e-05	6.67534e-05	4.00133e-05	0	0
Endomicrobium	5.04465e-05	5.71451e-05	1.72175e-05	1.55356e-05	3.04409e-05	3.63977e-05	1.98937e-05	2.74964e-05	1.90724e-05	2.28647e-05	2.81891e-05	0
Endozoicomonas	0.000247188	0.000457161	0.000426133	0.000214391	0.000508797	0.000332779	0.000354108	0.000306388	0.000295622	0.000348687	0.000267796	0.000390441
Enemella	0	0	0	2.7964e-05	0	0	0	0	0	0	0	0
Enhydrobacter	2.52232e-05	1.31873e-05	1.72175e-05	0.000453639	2.17435e-05	1.5599e-05	4.37661e-05	1.17842e-05	0	2.85809e-05	0	0
Enhygromyxa	0.000105938	3.51662e-05	0.000107609	0.000127392	0.000121763	7.27953e-05	1.5915e-05	4.32086e-05	4.29129e-05	0	3.52363e-05	4.78091e-05
Ensifer	2.52232e-05	8.79156e-05	1.72175e-05	0.000201962	5.6533e-05	4.6797e-05	2.78512e-05	0.00012177	0	1.71485e-05	0	3.18728e-05
Enterobacillus	0	0	1.72175e-05	0	0	0	0.000194958	0.000227827	0.000109666	0	0	0
Enterobacter	0.0936034	0.112857	0.091102	0.0576494	0.0935013	0.107103	0.0955733	0.08408	0.0908705	0.094094	0.0994017	0.142272
Enterococcus	0.00188165	0.0017715	0.00189823	0.0013982	0.00163076	0.0016171	0.00140449	0.00174406	0.00123494	0.00192635	0.00150107	0.00143427
Entomoplasma	2.52232e-05	1.75831e-05	2.58262e-05	6.21423e-06	3.91383e-05	2.59983e-05	3.58086e-05	0	3.81448e-05	0	0	4.78091e-05
Epilithonimonas	2.01786e-05	2.19789e-05	3.87393e-05	1.55356e-05	3.04409e-05	3.1198e-05	2.78512e-05	1.96403e-05	4.7681e-05	4.57294e-05	4.93309e-05	4.78091e-05
Epulopiscium	0.000398527	0.000843989	0.000645656	0.000285855	0.000687094	0.000457571	0.000445619	0.000522431	0.000615085	0.000377268	0.000965475	0.000215141
Ereboglobus	1.00893e-05	2.19789e-05	3.4435e-05	3.41783e-05	2.60922e-05	2.07987e-05	0	3.14244e-05	1.43043e-05	1.71485e-05	2.11418e-05	2.39046e-05
Erwinia	0.000247188	0.00207481	0.00605625	0.000379068	0.00227002	0.000743552	0.00200528	0.00204259	0.00062939	0.00150336	0.000443978	0.00198408
Erythrobacter	4.54018e-05	0.000105499	7.31743e-05	0.000534424	2.60922e-05	3.1198e-05	2.78512e-05	5.10647e-05	3.33767e-05	9.71751e-05	0	7.96819e-06
Escherichia	0.0962972	0.0921091	0.0858378	0.0534455	0.0949016	0.0830023	0.0642566	0.068517	0.0947422	0.0947285	0.125307	0.102503
Eubacterium	2.52232e-05	5.27493e-05	2.15219e-05	2.48569e-05	2.60922e-05	4.6797e-05	2.38724e-05	1.57122e-05	0	4.00133e-05	0	0
Euzebya	3.53125e-05	1.31873e-05	3.4435e-05	0.000217498	1.30461e-05	1.03993e-05	2.38724e-05	1.57122e-05	0	1.14324e-05	0	0
Ewingella	0	0	0.000223827	0	1.73948e-05	0	0.00153181	0.00190903	0.000619853	0.000142905	0	0.000103586
Faecalibacterium	0	0	0	0	0	0	0	0	0	0	0	2.39046e-05
Falsirhodobacter	0	0	0	7.14636e-05	0	0	0	0	0	0	0	0
Falsochrobactrum	0	0	0	0.000152249	0	0	0	0	0	0	0	6.37455e-05
Ferrimicrobium	0	0	0	8.0785e-05	0	0	0	0	0	0	0	0
Ferrimonas	3.53125e-05	2.19789e-05	1.29131e-05	1.55356e-05	4.78357e-05	2.59983e-05	3.97874e-05	3.92805e-06	2.38405e-05	2.85809e-05	0	2.39046e-05
Ferrovibrio	0	0	0	0.000124285	0	0	0	0	0	0	0	0
Ferrovum	0	0	0	2.17498e-05	0	0	0	0	0	0	0	0
Ferruginibacter	0	0	0	0.000574816	0	0	0	0	0	0	0	0
Fervidobacterium	2.01786e-05	3.51662e-05	3.87393e-05	1.86427e-05	5.6533e-05	3.1198e-05	3.58086e-05	1.96403e-05	4.7681e-05	2.28647e-05	0	0
Fibrisoma	0	0	0	2.17498e-05	0	0	0	0	0	0	0	0
Fibrobacter	0	0	0	0	0	0	0	0	0	2.85809e-05	0	0
Fictibacillus	0	0	0	0	0	0	0	0	0	1.71485e-05	0	0
Filimonas	2.01786e-05	2.19789e-05	2.15219e-05	4.34996e-05	1.73948e-05	3.63977e-05	0	0	0	3.42971e-05	0	0
Fimbriiglobus	1.51339e-05	0	0	1.24285e-05	0	3.1198e-05	3.97874e-06	0	0	0	0	0
Fimbriimonas	0	0	0	6.83565e-05	0	0	0	0	0	0	0	0
Fischerella	4.54018e-05	3.51662e-05	0	6.21423e-05	5.6533e-05	5.71963e-05	5.96811e-05	1.96403e-05	3.81448e-05	2.85809e-05	0	3.9841e-05
Flammeovirga	6.55804e-05	5.71451e-05	6.88699e-05	2.17498e-05	6.52304e-05	6.75957e-05	1.19362e-05	2.74964e-05	4.29129e-05	5.71618e-05	0	2.39046e-05
Flaviflexus	0	0	0	9.32134e-06	0	0	0	0	0	0	0	0
Flavihumibacter	0	0	0	2.48569e-05	0	0	0	0	0	0	2.11418e-05	0
Flavimarina	2.01786e-05	3.51662e-05	2.58262e-05	1.55356e-05	8.69739e-06	2.07987e-05	1.98937e-05	1.57122e-05	2.38405e-05	4.00133e-05	2.81891e-05	1.59364e-05
Flavimobilis	0	0	0	0	0	0	0	0	0	2.85809e-05	0	0
Flavisolibacter	0	0	0	0.000556174	0	0	0	0	0	0	0	0
Flavobacterium	0.00677496	0.00731018	0.0064006	0.00516713	0.00939753	0.00699875	0.00646943	0.00727083	0.010013	0.00709378	0.00973932	0.00979291
Flectobacillus	0	0	0	0	0	0	2.38724e-05	0	0	0	0	0
Flexithrix	1.51339e-05	0	2.58262e-05	3.10711e-06	2.60922e-05	4.15973e-05	2.38724e-05	0	2.38405e-05	0	0	8.76501e-05
Fluoribacter	2.01786e-05	2.63747e-05	4.30437e-05	1.55356e-05	3.91383e-05	0	1.19362e-05	3.14244e-05	5.24491e-05	4.57294e-05	3.52363e-05	0
Fluviicoccus	5.54911e-05	1.75831e-05	5.16524e-05	4.03925e-05	7.39278e-05	4.6797e-05	1.19362e-05	5.10647e-05	6.19853e-05	2.85809e-05	8.45672e-05	6.37455e-05
Fodinicurvata	0	0	0	0.000146034	0	0	0	0	0	0	0	0
Fontibacillus	0	2.19789e-05	0	0	0	0	6.36598e-05	0	0	0	0	0
Fontimonas	0	0	0	1.55356e-05	0	0	0	0	0	0	0	0
Fortiea	0	0	0	0	0	0	0	0	0	2.85809e-05	0	0
Francisella	0.00020683	0.000237372	0.000120522	0.000108749	9.56713e-05	0.000244384	0.000151192	0.000200331	0.000147811	0.000188634	0.000169134	9.56183e-05
Franconibacter	0	0	0	0	0	0	0	3.53525e-05	0	2.28647e-05	0	0
Frankia	0	0	0	0.000233034	0	0	0	0	0	0.000108607	0	0
Frateuria	0	0	0	0.000273426	0	0	0	0	1.43043e-05	0	0	1.59364e-05
Fredinandcohnia	0.000227009	0.000123082	0.000568177	0.000208177	0.000130461	0.000270383	2.38724e-05	3.53525e-05	0.000128739	0.00314962	0.000458072	4.78091e-05
Friedmanniella	0	0	0	0	0	0	0	0	0	1.71485e-05	0	0
Frigidibacter	0	0	0	6.21423e-05	0	0	0	0	0	0	0	0
Frigoribacterium	0	0	0	1.55356e-05	0	0	0	0	0	0.00019435	0	0
Frondihabitans	0	0	0	0	0	0	0	0	0	0.00012004	0	0
Fructobacillus	0	0	1.29131e-05	0	0	0	0	0	0	0	0	0
Fuerstiella	0	0	0	4.03925e-05	0	0	0	0	0	0	0	0
Fulvimarina	2.52232e-05	2.63747e-05	4.30437e-05	2.17498e-05	3.04409e-05	2.07987e-05	1.98937e-05	1.96403e-05	1.90724e-05	4.00133e-05	3.52363e-05	4.78091e-05
Fulvimonas	3.53125e-05	1.31873e-05	1.72175e-05	4.97138e-05	3.47896e-05	2.07987e-05	2.78512e-05	1.96403e-05	1.90724e-05	1.71485e-05	0	0
Fulvivirga	8.5759e-05	0.00011429	0.00013774	9.01063e-05	0.000108717	0.000129992	7.95748e-05	0.000113914	0.000114434	4.00133e-05	2.81891e-05	9.56183e-05
Fuscovulum	0	0	0	3.41783e-05	0	0	0	0	0	0	0	0
Fusibacter	3.02679e-05	3.07704e-05	3.87393e-05	2.7964e-05	6.52304e-05	2.59983e-05	3.18299e-05	2.35683e-05	2.86086e-05	1.14324e-05	2.81891e-05	2.39046e-05
Gabonibacter	3.53125e-05	1.31873e-05	3.87393e-05	2.17498e-05	2.17435e-05	3.63977e-05	1.19362e-05	0	0	0	5.63781e-05	1.59364e-05
Gaiella	0	0	0	0.000394604	0	0	0	0	0	0	0	0
Gallaecimonas	1.51339e-05	3.07704e-05	5.16524e-05	3.72854e-05	3.47896e-05	2.59983e-05	0	1.17842e-05	0	2.85809e-05	0	0
Gallionella	2.01786e-05	2.63747e-05	3.4435e-05	0.000124285	6.08817e-05	4.6797e-05	2.38724e-05	0	0	0	4.22836e-05	0
Gemella	4.03572e-05	4.39578e-05	3.4435e-05	2.17498e-05	3.04409e-05	1.5599e-05	2.78512e-05	2.35683e-05	5.24491e-05	4.00133e-05	4.22836e-05	0
Geminicoccus	0	0	0	2.48569e-05	0	0	0	0	0	0	0	0
Geminisphaera	5.04465e-06	8.79156e-06	2.58262e-05	2.48569e-05	2.60922e-05	3.63977e-05	0	1.17842e-05	0	0	0	0
Gemmata	0	0	0	0.000385282	0	0	0	0	0	0	0	0
Gemmatimonas	7.56697e-05	7.03325e-05	4.73481e-05	0.00177106	4.78357e-05	7.27953e-05	7.95748e-06	4.32086e-05	6.67534e-05	3.42971e-05	0	0
Gemmatirosa	0	0	0	0.00160016	0	0	0	0	0	6.85942e-05	0	0
Gemmobacter	0	0	0	2.17498e-05	0	0	0	0	0	0	0	0
Geobacillus	2.52232e-05	3.9562e-05	2.15219e-05	0	3.04409e-05	3.1198e-05	5.96811e-05	0	1.90724e-05	0	0	0
Geobacter	0.000110982	9.67071e-05	0.000163566	0.000152249	0.000152204	0.000109193	8.35535e-05	5.49928e-05	0.00010013	9.71751e-05	7.04727e-05	6.37455e-05
Geodermatophilus	0	1.75831e-05	1.72175e-05	0	1.73948e-05	2.07987e-05	3.58086e-05	2.74964e-05	0	5.14456e-05	0	0
Geomicrobium	0	1.75831e-05	0	0	0	1.5599e-05	0	0	0	0	0	0
Georgenia	0	0	0	1.55356e-05	0	0	0	0	0	0	0	0
Georhizobium	0	0	0	3.41783e-05	0	0	0	0	0	0	0	0
Geothermobacter	0	0	0	9.32134e-06	0	0	0	0	0	0	0	0
Geotoga	2.01786e-05	1.31873e-05	2.15219e-05	2.17498e-05	4.3487e-05	0	3.97874e-06	0	0	0	0	4.78091e-05
Ghiorsea	1.00893e-05	0	8.60874e-06	9.32134e-06	2.17435e-05	4.6797e-05	7.95748e-06	3.92805e-06	2.38405e-05	5.71618e-05	0	0
Gibbsiella	3.02679e-05	5.27493e-05	7.31743e-05	2.17498e-05	3.04409e-05	0	0.000210873	0.000188547	0.000109666	0.000154337	4.93309e-05	0
Gilliamella	3.02679e-05	3.07704e-05	2.15219e-05	1.55356e-05	3.47896e-05	2.07987e-05	4.37661e-05	3.53525e-05	1.90724e-05	1.71485e-05	2.11418e-05	4.78091e-05
Gillisia	2.52232e-05	2.63747e-05	2.58262e-05	0	3.47896e-05	0	0	3.14244e-05	0	0	0	0
Gimesia	2.52232e-05	7.47282e-05	3.87393e-05	8.69992e-05	1.73948e-05	4.15973e-05	1.98937e-05	1.96403e-05	0	3.42971e-05	2.81891e-05	0
Glaciecola	3.53125e-05	4.83536e-05	2.58262e-05	2.17498e-05	2.60922e-05	1.5599e-05	2.38724e-05	1.96403e-05	3.33767e-05	2.85809e-05	0	0
Glaciibacter	0	0	0	2.17498e-05	0	0	0	0	0	4.00133e-05	0	0
Glaciihabitans	0	0	0	0	0	0	0	0	0	8.00265e-05	0	0
Gloeocapsa	3.53125e-05	3.51662e-05	0	3.72854e-05	8.69739e-06	2.07987e-05	1.19362e-05	2.74964e-05	0	0	2.81891e-05	0
Gloeothece	3.53125e-05	0	3.01306e-05	1.55356e-05	0	2.59983e-05	0	0	4.7681e-05	2.28647e-05	2.81891e-05	4.78091e-05
Glycomyces	0	0	0	2.48569e-05	0	0	4.37661e-05	0	0	2.28647e-05	0	0
Gordonia	0.000751652	0.000843989	0.000878092	0.000677351	0.000887134	0.000894343	0.000839514	0.000420302	0.000500651	0.00109179	0.000641301	0.000557773
Gordonibacter	0	1.31873e-05	2.15219e-05	1.24285e-05	2.60922e-05	2.07987e-05	0	3.14244e-05	0	0	0	0
Gramella	8.5759e-05	0.000105499	9.46962e-05	9.01063e-05	0.000117415	6.2396e-05	2.78512e-05	7.0705e-05	1.90724e-05	8.57427e-05	0.000112756	0
Granulicella	1.51339e-05	2.63747e-05	2.15219e-05	0.000111856	2.17435e-05	0	1.5915e-05	1.96403e-05	3.81448e-05	1.14324e-05	0	3.9841e-05
Granulosicoccus	0	0	0	2.7964e-05	0	0	0	0	0	0	0	0
Grimontella	0	0	1.29131e-05	0	0	0	0	0	0	0	0	0
Gryllotalpicola	1.51339e-05	0	0	1.86427e-05	2.60922e-05	0	0	0	0	0.000177202	7.75199e-05	0
Gulosibacter	1.51339e-05	0	4.73481e-05	1.86427e-05	0	2.59983e-05	1.5915e-05	5.89208e-05	3.33767e-05	9.71751e-05	2.11418e-05	0
Gynurincola	0	0	0	9.32134e-06	0	0	0	0	0	0	0	0
Haematobacter	0	0	0	1.86427e-05	0	0	0	0	0	0	0	0
Haematospirillum	2.01786e-05	0	2.58262e-05	2.48569e-05	1.73948e-05	2.07987e-05	3.97874e-05	3.14244e-05	9.53621e-06	5.71618e-05	0	0
Haemophilus	6.05357e-05	7.03325e-05	3.4435e-05	2.48569e-05	2.60922e-05	5.71963e-05	7.95748e-05	3.14244e-05	4.29129e-05	0.000102891	4.93309e-05	2.39046e-05
Hafnia	1.51339e-05	6.15409e-05	6.88699e-05	2.48569e-05	2.17435e-05	5.19967e-06	0.00144826	0.0018619	0.000557868	1.71485e-05	0	0
Hahella	2.52232e-05	4.39578e-05	3.87393e-05	9.63206e-05	3.91383e-05	0	1.19362e-05	9.82013e-05	4.29129e-05	3.42971e-05	0	0
Haliangium	2.01786e-05	0	3.4435e-05	0.000242355	0	0	0	2.35683e-05	0	0	0	0
Haliscomenobacter	0	0	0	2.17498e-05	0	0	0	0	0	0	0	0
Halobacillus	6.55804e-05	7.03325e-05	4.30437e-05	4.03925e-05	6.95791e-05	6.2396e-05	3.18299e-05	5.10647e-05	5.24491e-05	6.85942e-05	6.34254e-05	5.57773e-05
Halobacteriovorax	0	0	1.29131e-05	0	0	0	0	1.57122e-05	0	0	0	0
Halocella	0	0	0	1.55356e-05	0	0	0	0	0	0	0	0
Halodesulfovibrio	0	0	0	2.48569e-05	0	0	0	0	0	0	0	0
Haloechinothrix	0	0	0	2.48569e-05	0	0	0	0	0	0	0	0
Haloferula	0	0	0	1.86427e-05	0	0	0	0	0	0	0	0
Halomicronema	0	0	0	2.48569e-05	0	0	0	0	0	0	0	0
Halomonas	0.000151339	0.00019781	0.000111914	0.00058103	0.000469659	0.000129992	7.95748e-05	0.000102129	0.000123971	0.000360119	0.000352363	0.000286855
Halonatronum	1.51339e-05	0	0	6.52494e-05	1.30461e-05	1.03993e-05	3.97874e-06	0	2.86086e-05	0	2.11418e-05	0
Halopseudomonas	0.000469152	0.000531889	0.000516524	0.000276533	0.000460962	0.000389975	0.000457555	0.000337813	0.000557868	0.000405849	0.000415789	0.0003506
Halotalea	0	0	0	9.32134e-06	2.17435e-05	0	1.19362e-05	3.53525e-05	0	3.42971e-05	1.40945e-05	0
Hamadaea	0	1.75831e-05	3.01306e-05	0	2.17435e-05	3.1198e-05	2.78512e-05	7.85611e-06	0	0	0	1.59364e-05
Hansschlegelia	0	0	0	0.00018332	0	0	0	0	0	0	0	0
Hartmannibacter	0	0	0	5.59281e-05	0	0	0	0	0	0	0	0
Hassalia	0	0	0	3.72854e-05	0	0	0	0	0	1.71485e-05	0	0
Helicobacter	8.5759e-05	8.35198e-05	9.46962e-05	6.21423e-05	0.000113066	0.000103993	4.77449e-05	4.32086e-05	9.0594e-05	5.14456e-05	6.34254e-05	3.9841e-05
Henriciella	2.52232e-05	0	0	4.03925e-05	0	0	0	0	0	0	0	0
Herbaspirillum	0.000242143	0.000162644	0.000279784	0.000372854	0.000182645	0.000265183	0.000198937	0.000200331	0.000424361	0.000114324	0.000197323	0.000135459
Herbiconiux	0	0	0	0	0	0	0	0	0	0.000354403	0	0
Herbidospora	0	0	0	2.48569e-05	0	0	0	0	0	0	0	0
Herbihabitans	0	0	0	0	0	0	0	0	0	1.71485e-05	0	0
Herminiimonas	0	0	0	2.48569e-05	0	0	0	0	0	0	0	0
Herpetosiphon	2.52232e-05	1.75831e-05	3.4435e-05	0	1.30461e-05	2.59983e-05	0	2.35683e-05	9.53621e-06	4.57294e-05	4.22836e-05	4.78091e-05
Hippea	3.02679e-05	2.19789e-05	2.58262e-05	6.21423e-06	3.91383e-05	4.6797e-05	3.58086e-05	0	2.38405e-05	0	0	0
Hoeflea	0	0	0	9.63206e-05	0	0	0	0	0	0	0	0
Homoserinimonas	1.00893e-05	1.31873e-05	2.15219e-05	1.24285e-05	8.69739e-06	1.5599e-05	1.5915e-05	1.17842e-05	4.7681e-05	5.14456e-05	0	0
Hoyosella	0	0	0	1.55356e-05	3.04409e-05	3.1198e-05	7.95748e-06	0	0	1.71485e-05	0	2.39046e-05
Humibacter	0	0	1.72175e-05	1.86427e-05	0	0	0	0	0	2.28647e-05	0	0
Humitalea	0	0	0	2.48569e-05	0	0	0	0	0	0	0	0
Hungatella	0	0	0	0	0	0	0	0	0	0	2.81891e-05	0
Hwanghaeella	5.04465e-06	3.9562e-05	2.15219e-05	0.000167784	1.73948e-05	2.59983e-05	1.98937e-05	0	0	1.14324e-05	3.52363e-05	0
Hwanghaeicola	1.51339e-05	8.79156e-06	4.73481e-05	9.32134e-06	2.17435e-05	2.07987e-05	2.38724e-05	1.57122e-05	9.53621e-06	1.71485e-05	0	0
Hyalangium	0	2.19789e-05	2.15219e-05	0.000102535	2.17435e-05	2.59983e-05	0	1.96403e-05	1.90724e-05	2.85809e-05	0	0
Hydrocarboniphaga	0	0	0	2.17498e-05	0	0	0	0	0	0	0	0
Hydrogenophaga	0	0	0	0.000257891	0	0	0	0	0	0	0	0
Hylemonella	0	0	0	1.55356e-05	0	0	0	0	0	0	0	0
Hymenobacter	0.00107451	0.00211437	0.00112775	0.000512674	0.00103934	0.00062396	0.00106232	0.000773827	0.000858259	0.000840278	0.00107118	0.000605583
Hyphomicrobium	3.53125e-05	3.07704e-05	5.16524e-05	0.00233034	3.04409e-05	3.1198e-05	1.98937e-05	5.89208e-05	0	4.00133e-05	0	0
Hyphomonas	0	0	0	2.48569e-05	0	0	0	0	0	0	0	0
Ichthyobacterium	0	3.51662e-05	3.01306e-05	0	3.91383e-05	2.59983e-05	3.97874e-05	2.35683e-05	0	0	2.81891e-05	0
Ideonella	0	0	0	5.90352e-05	0	0	0	0	0	0	0	0
Idiomarina	4.03572e-05	1.31873e-05	1.29131e-05	0	3.04409e-05	0	0	1.17842e-05	3.81448e-05	0	0	3.18728e-05
Ignatzschineria	2.52232e-05	3.07704e-05	5.16524e-05	1.24285e-05	2.60922e-05	3.1198e-05	1.98937e-05	2.74964e-05	1.90724e-05	3.42971e-05	2.11418e-05	4.78091e-05
Ilumatobacter	0	0	0	0.00036664	0	0	0	0	0	0	0	0
Immundisolibacter	0	0	0	2.7964e-05	0	0	0	0	0	0	0	0
Indioceanicola	0	0	0	0.000198855	0	0	0	0	0	0	0	0
Inmirania	0	0	0	4.66067e-05	0	0	0	0	0	0	0	0
Inquilinus	0	0	0	0.000239248	0	0	0	0	0	0	0	0
Insolitispirillum	0	0	0	4.34996e-05	0	0	0	0	0	0	0	0
Iodobacter	0	0	0	2.7964e-05	0	0	0	0	0	0	0	0
Isoptericola	0	0	0	0	0	0	0	0	0	5.71618e-05	0	0
Izhakiella	0	0	7.31743e-05	0	0	0	2.78512e-05	2.74964e-05	0	0.000554469	0	0
Janibacter	0	0	0	1.24285e-05	0	0	0	0	0	0	0	0
Jannaschia	2.52232e-05	1.75831e-05	2.58262e-05	6.52494e-05	1.30461e-05	3.63977e-05	1.19362e-05	2.35683e-05	4.29129e-05	5.71618e-05	0	0
Janthinobacterium	2.01786e-05	3.07704e-05	2.58262e-05	0.00011807	0	0	0	0	0	1.71485e-05	0	0
Jatrophihabitans	0	0	0	0.000102535	0	0	0	0	0	0	0	0
Jejuia	3.02679e-05	2.19789e-05	3.4435e-05	1.24285e-05	3.47896e-05	1.5599e-05	2.38724e-05	5.10647e-05	2.86086e-05	9.14589e-05	3.52363e-05	2.39046e-05
Jiangella	0	0	0	0.000114963	0	0	0	0	0	1.71485e-05	2.81891e-05	0
Jonesia	0	0	0	0	0	0	0	0	0	1.71485e-05	0	0
Kaistella	2.01786e-05	2.19789e-05	3.01306e-05	1.86427e-05	3.04409e-05	2.59983e-05	1.5915e-05	0	1.90724e-05	1.71485e-05	2.81891e-05	0
Kaistia	0	0	0	0.000702208	0	0	0	0	0	0	0	0
Kalamiella	0	0	1.29131e-05	0	0	0	0	0	0	0	0	0
Kamptonema	5.54911e-05	2.19789e-05	1.29131e-05	0	2.17435e-05	4.15973e-05	2.38724e-05	2.35683e-05	5.24491e-05	2.28647e-05	1.40945e-05	4.78091e-05
Kangiella	0.000691116	0.000953884	0.000796309	0.000615209	0.000774068	0.000837146	0.000863386	0.000549928	0.000600781	0.000931737	0.000817483	0.00057371
Kerstersia	0	0	1.72175e-05	0	0	0	0	0	0	0	0	0
Ketobacter	0	2.19789e-05	1.29131e-05	2.17498e-05	1.30461e-05	4.6797e-05	0	0	3.33767e-05	1.14324e-05	2.81891e-05	0
Ketogulonicigenium	0	0	0	0	1.30461e-05	0	0	0	0	4.00133e-05	0	0
Kibdelosporangium	0	0	0	6.21423e-06	0	2.07987e-05	0	0	0	1.71485e-05	0	0
Kiloniella	0	0	0	0.000354211	0	0	0	0	0	0	0	0
Kineococcus	0	0	0	0	0	0	0	0	0	2.28647e-05	0	0
Kineosporia	0	0	0	2.7964e-05	0	0	0	0	0	0	0	0
Kiritimatiella	0	0	0	2.48569e-05	0	0	0	0	0	0	0	0
Kitasatospora	7.56697e-05	8.35198e-05	6.45656e-05	8.0785e-05	6.95791e-05	0.000145591	7.95748e-05	5.89208e-05	2.86086e-05	0.000131472	2.11418e-05	0
Klebsiella	0.0323412	0.0280934	0.0364925	0.0163714	0.0644346	0.0322015	0.0192531	0.0322572	0.0507565	0.0387957	0.0646446	0.0356178
Kluyvera	0	0	0.000223827	1.24285e-05	0	0	0.000238724	0.0003221	0.000181188	4.57294e-05	0	7.17137e-05
Knoellia	0	0	1.72175e-05	0	0	0	0	0	0	0	0	0
Kocuria	0	0	2.58262e-05	0	0	0	0	0	0	5.71618e-05	0	0
Komagataeibacter	0	8.79156e-06	2.58262e-05	0	3.04409e-05	0	0	0	0	0	2.11418e-05	0
Kordiimonas	3.02679e-05	1.75831e-05	2.15219e-05	4.03925e-05	3.04409e-05	1.5599e-05	3.58086e-05	0	0	0	0	0
Kosakonia	1.00893e-05	0.000483536	9.46962e-05	7.45708e-05	0	3.1198e-05	0.00028249	0.000408518	0.000143043	3.42971e-05	0	5.57773e-05
Kouleothrix	0	0	0	4.03925e-05	0	0	0	0	0	0	0	0
Krasilnikovia	0	0	0	2.48569e-05	0	0	0	0	0	0	0	0
Kribbella	0	2.19789e-05	4.30437e-06	0	1.73948e-05	2.59983e-05	0	0	0	0	0	0
Ktedonobacter	3.02679e-05	1.75831e-05	8.60874e-06	7.14636e-05	2.17435e-05	3.1198e-05	0	3.14244e-05	6.67534e-05	1.14324e-05	0	3.18728e-05
Ktedonosporobacter	0	0	0	7.45708e-05	0	0	0	0	0	0	0	0
Kytococcus	0	0	0	4.03925e-05	0	0	0	0	0	0	0	0
Labedella	0.00118549	0.00119565	0.00107179	0.000640066	0.00144812	0.00175229	0.000302384	0.00152408	0	0.00224074	7.04727e-06	0.000764946
Labilibaculum	0	0	0	0	0	0	2.38724e-05	0	0	0	0	0
Labilithrix	0	0	0	0.000217498	0	0	0	0	0	0	0	0
Labrenzia	1.51339e-05	0	0	4.03925e-05	0	0	0	0	0	0	0	0
Labrys	0	0	0	9.94277e-05	0	0	0	0	0	0	0	0
Lacibacter	0	0	0	6.21423e-05	0	0	0	0	0	0	0	0
Lacticaseibacillus	0.000161429	0.000175831	0.000150653	8.38921e-05	0.00016525	0.000213186	0.000139256	2.35683e-05	2.38405e-05	0.000188634	2.81891e-05	0.000103586
Lactiplantibacillus	8.5759e-05	0.000118686	7.74787e-05	7.14636e-05	0.000104369	5.19967e-05	7.95748e-05	7.4633e-05	9.0594e-05	8.00265e-05	6.34254e-05	1.59364e-05
Lactobacillus	3.02679e-05	1.31873e-05	2.15219e-05	6.21423e-06	1.30461e-05	1.03993e-05	1.5915e-05	0	0	8.00265e-05	0	0
Lactococcus	0.000918125	0.00127917	0.0134985	3.41783e-05	0.000995851	0.00120112	8.75322e-05	7.0705e-05	8.10578e-05	0.00310389	0.000493309	0
Lacunisphaera	0	0	0	0.000509567	0	0	0	0	0	0	0	0
Lamprocystis	0	0	0	1.55356e-05	0	0	0	0	0	0	0	0
Lancefieldella	3.02679e-05	2.63747e-05	3.87393e-05	0	1.73948e-05	2.07987e-05	0	0	3.33767e-05	0	3.52363e-05	3.9841e-05
Larkinella	1.51339e-05	2.63747e-05	3.01306e-05	3.41783e-05	2.17435e-05	2.07987e-05	1.5915e-05	0	0	3.42971e-05	0	3.18728e-05
Latilactobacillus	0	0	8.60874e-06	0	0	1.03993e-05	0	0	0	0	0	0
Lautropia	0	0	0	0.000310711	0	0	0	0	0	0	0	0
Leadbetterella	0	0	0	2.17498e-05	0	0	0	0	0	0	0	0
Leclercia	0	0	8.60874e-05	3.10711e-05	0	0	0.000194958	0.000231755	9.53621e-05	4.57294e-05	0	0.000334664
Legionella	0.000151339	0.000158248	0.00023674	0.000192641	0.000186994	0.000239185	5.96811e-05	0.00014141	0.000257478	0.000125756	9.16145e-05	0.000151396
Leifsonia	0	0	2.58262e-05	8.69992e-05	0	0	0	0	0	0.000874576	0	0
Lelliottia	0	0	5.16524e-05	0	0	0	6.36598e-05	8.64172e-05	5.72172e-05	5.14456e-05	0	0.000764946
Leminorella	0	0	1.29131e-05	0	0	0	0	0	0	0	0	0
Lentibacillus	0	0	0	0	0	0	1.5915e-05	2.35683e-05	4.29129e-05	0	0	0
Lentzea	0	0	0	3.72854e-05	0	0	0	0	0	0	0	0
Leptolyngbya	0.000176563	0.000250559	0.000193697	0.000155356	0.000173948	0.000285982	0.000111405	0.000157122	0.000171652	0.000537321	0.000162087	0.000119523
Leptonema	1.00893e-05	0	0	4.34996e-05	0	3.1198e-05	2.78512e-05	0	4.29129e-05	0	0	3.18728e-05
Leptospira	0.000348081	0.000360454	0.000490698	0.000201962	0.000469659	0.000395175	0.000270554	0.000310316	0.000328999	0.000354403	0.000331222	0.00026295
Leptospirillum	2.01786e-05	3.51662e-05	3.01306e-05	0	5.21843e-05	1.03993e-05	4.37661e-05	0	3.33767e-05	2.85809e-05	0	0
Leptothrix	0	0	0	4.97138e-05	0	0	0	0	0	0	0	0
Leptotrichia	1.51339e-05	3.51662e-05	2.58262e-05	4.97138e-05	1.73948e-05	2.07987e-05	0	1.57122e-05	0	0	0	1.59364e-05
Leucobacter	0	0	0	0	0	0	0	0	0	0.000211499	0	0
Leuconostoc	0	0	1.29131e-05	0	0	0	0	0	0	0	0	0
Leucothrix	0	0	0	4.34996e-05	0	0	0	0	0	0	0	0
Levilactobacillus	0	2.63747e-05	0.000899613	1.24285e-05	1.30461e-05	4.6797e-05	0	1.96403e-05	3.81448e-05	4.00133e-05	0	3.9841e-05
Lewinella	2.01786e-05	3.51662e-05	6.45656e-05	4.34996e-05	0	4.6797e-05	2.38724e-05	2.74964e-05	1.43043e-05	1.71485e-05	5.63781e-05	5.57773e-05
Ligilactobacillus	0	3.9562e-05	2.15219e-05	2.17498e-05	1.73948e-05	2.07987e-05	0	0	1.43043e-05	0	0	5.57773e-05
Limihaloglobus	0	2.63747e-05	2.58262e-05	0	0	2.07987e-05	1.98937e-05	0	1.90724e-05	0	0	0
Limimonas	0	0	0	4.03925e-05	0	0	0	0	0	0	0	0
Limnobacter	0	0	0	3.41783e-05	0	0	0	0	0	0	0	0
Limnochorda	0	0	0	1.24285e-05	0	0	0	0	0	0	0	0
Limnohabitans	8.07143e-05	3.9562e-05	0.000116218	6.21423e-05	8.69739e-05	0.000109193	8.75322e-05	7.4633e-05	8.10578e-05	6.85942e-05	7.75199e-05	0
Limnoraphis	2.01786e-05	0	2.15219e-05	4.03925e-05	2.60922e-05	0	0	3.53525e-05	0	3.42971e-05	0	0
Limosilactobacillus	3.02679e-05	1.75831e-05	2.58262e-05	1.55356e-05	2.17435e-05	3.1198e-05	0	1.57122e-05	4.7681e-05	2.85809e-05	0	0
Listeria	0	0	8.60874e-06	6.52494e-05	0	0	0	0	0	5.71618e-06	0	0
Litchfieldia	3.02679e-05	5.27493e-05	2.58262e-05	3.10711e-06	2.17435e-05	3.1198e-05	1.19362e-05	1.17842e-05	0	0	2.11418e-05	0
Litoreibacter	0	0	0	5.90352e-05	0	0	0	0	0	0	0	0
Litorilinea	3.53125e-05	3.07704e-05	2.58262e-05	1.55356e-05	3.91383e-05	2.07987e-05	2.78512e-05	3.14244e-05	2.38405e-05	5.71618e-06	0	0
Longispora	0	0	0	6.52494e-05	0	0	0	0	0	0	0	0
Lonsdalea	1.00893e-05	3.07704e-05	6.02612e-05	0	1.30461e-05	1.5599e-05	6.36598e-05	0.000157122	1.43043e-05	1.71485e-05	0	0
Lujinxingia	4.54018e-05	2.63747e-05	0	2.7964e-05	2.60922e-05	6.75957e-05	0	3.14244e-05	3.81448e-05	0	1.40945e-05	0
Luteibacter	0	0	0	9.32134e-05	0	0	0	0	0	0	0	0
Luteimicrobium	0	0	0	0	0	0	0	0	0	1.71485e-05	0	0
Luteimonas	2.52232e-05	1.75831e-05	0	0.00991791	3.47896e-05	3.1198e-05	3.18299e-05	3.14244e-05	6.19853e-05	4.00133e-05	0	1.59364e-05
Luteitalea	0	0	0	0.000245462	0	0	0	0	0	0	0	0
Luteococcus	1.51339e-05	8.79156e-06	2.15219e-05	2.48569e-05	3.04409e-05	2.07987e-05	2.38724e-05	3.14244e-05	9.53621e-06	2.85809e-05	0	4.78091e-05
Lutibacter	1.51339e-05	6.15409e-05	6.02612e-05	4.34996e-05	6.08817e-05	2.07987e-05	0.000103447	6.28489e-05	4.7681e-05	5.71618e-05	7.04727e-05	0
Lutibaculum	0	0	0	9.94277e-05	0	0	0	0	0	0	0	0
Lysinibacillus	2.01786e-05	3.07704e-05	2.15219e-05	3.10711e-05	5.21843e-05	2.07987e-05	1.5915e-05	1.96403e-05	2.38405e-05	1.71485e-05	2.11418e-05	1.59364e-05
Lysobacter	0.000595268	0.00225943	0.000598308	0.00966934	0.000608817	0.000426373	0.000167107	0.000447798	0.000667534	0.000131472	0.000331222	0.00200798
Macrococcus	0.00132674	0.00159567	0.00162275	0.000810957	0.00152639	0.0015859	0.00110211	0.00100951	0.00110143	0.00107464	0.00126851	0.000764946
Magnetospira	0	0	0	7.14636e-05	0	0	0	0	0	0	0	0
Magnetospirillum	0.000136205	0.000149456	0.000142044	0.000537531	0.000156553	0.00016119	9.54897e-05	0.000129626	3.81448e-05	8.57427e-05	0.000112756	4.78091e-05
Magnetovibrio	0	0	0	2.7964e-05	0	0	0	0	0	0	0	0
Malaciobacter	0	2.63747e-05	0	1.86427e-05	0	0	0	0	0	0	0	7.96819e-06
Maliponia	0	0	0	2.17498e-05	0	0	0	0	0	0	0	0
Mameliella	0	0	0	2.17498e-05	0	0	0	0	0	0	0	0
Mangrovibacter	0	2.63747e-05	0.000103305	0	0	0	0	0	0	0	0	4.78091e-05
Mangrovibacterium	0	0	0	7.14636e-05	0	0	0	0	0	0	0	0
Mangrovicella	0	0	0	1.24285e-05	0	0	0	0	0	0	0	0
Maribacter	0	0	0	1.24285e-05	0	0	0	0	0	0	0	0
Maribellus	6.05357e-05	3.07704e-05	3.01306e-05	2.48569e-05	5.21843e-05	3.1198e-05	3.18299e-05	0	2.86086e-05	8.57427e-05	4.93309e-05	0
Marichromatium	0	0	0	3.10711e-05	0	0	0	0	0	0	0	0
Marinicaulis	1.51339e-05	3.07704e-05	3.01306e-05	7.45708e-05	1.73948e-05	0	1.19362e-05	1.57122e-05	1.43043e-05	0	0	0
Marinicella	3.02679e-05	2.63747e-05	3.4435e-05	1.86427e-05	2.17435e-05	4.15973e-05	1.98937e-05	3.53525e-05	3.81448e-05	2.85809e-05	5.63781e-05	0
Marinifilum	0.0024971	0.00363091	0.00405041	0.00168095	0.00254399	0.00235545	0.0028448	0.0013866	0.00133984	0.00453293	0.0011628	0.00414346
Marinilabilia	2.52232e-05	7.03325e-05	3.87393e-05	2.7964e-05	3.47896e-05	9.3594e-05	4.77449e-05	7.85611e-05	2.86086e-05	7.43103e-05	0	0
Marinilactibacillus	0	0	0	0	0	0	0	0	0	2.28647e-05	0	0
Mariniphaga	2.01786e-05	3.9562e-05	4.73481e-05	2.7964e-05	1.30461e-05	1.5599e-05	1.5915e-05	3.14244e-05	3.81448e-05	1.14324e-05	4.22836e-05	3.18728e-05
Marinithermus	0	1.31873e-05	4.73481e-05	0.00016157	3.47896e-05	4.6797e-05	1.5915e-05	0	9.53621e-06	3.42971e-05	1.40945e-05	0
Marinitoga	0	0	0	1.55356e-05	0	0	0	0	0	0	0	0
Marinobacter	1.51339e-05	7.03325e-05	6.88699e-05	9.32134e-05	6.52304e-05	1.5599e-05	0	6.28489e-05	0	2.28647e-05	4.22836e-05	0
Marinomonas	0.000221964	0.000140665	0.00027548	0.000127392	0.000208737	0.000244384	0.000294427	0.000196403	0.000162116	0.000228647	0.000133898	0.000135459
Marinospirillum	0	0	0	2.17498e-05	0	0	0	0	0	0	0	0
Mariprofundus	2.52232e-05	2.63747e-05	4.30437e-05	2.17498e-05	3.04409e-05	3.1198e-05	1.5915e-05	1.57122e-05	3.81448e-05	3.42971e-05	0	0
Marispirochaeta	2.01786e-05	2.63747e-05	4.30437e-05	2.17498e-05	2.17435e-05	3.63977e-05	1.98937e-05	1.96403e-05	0	0	7.04727e-06	0
Marivirga	2.52232e-05	6.15409e-05	6.45656e-05	3.41783e-05	3.47896e-05	6.2396e-05	3.18299e-05	0	0	4.57294e-05	0.000140945	0
Marivita	1.51339e-05	1.75831e-05	3.4435e-05	9.63206e-05	0	1.5599e-05	3.18299e-05	2.35683e-05	0	2.28647e-05	0	0
Marmoricola	0	0	2.58262e-05	0.000543745	1.30461e-05	1.5599e-05	0	0	0	0	0	0
Martelella	0	0	0	2.17498e-05	0	0	0	0	0	0	0	0
Massilia	9.08036e-05	6.59367e-05	9.03918e-05	7.76779e-05	5.6533e-05	3.1198e-05	2.38724e-05	7.85611e-06	1.43043e-05	9.14589e-05	2.81891e-05	0
Massilibacillus	7.0625e-05	0	2.15219e-05	2.7964e-05	2.17435e-05	4.15973e-05	2.38724e-05	2.35683e-05	4.29129e-05	2.28647e-05	0	0
Massilimicrobiota	3.53125e-05	1.75831e-05	3.87393e-05	0	3.47896e-05	0	1.98937e-05	0	0	4.57294e-05	0	3.18728e-05
Mastigocladus	0	0	0	2.17498e-05	0	0	0	0	0	0	0	0
Megasphaera	0	0	0	3.72854e-05	0	0	0	0	0	0	0	0
Meinhardsimonia	0	0	0	3.72854e-05	0	0	0	0	0	0	0	0
Meiothermus	1.51339e-05	3.9562e-05	2.15219e-05	0.000304497	1.73948e-05	1.03993e-05	0	2.74964e-05	2.38405e-05	1.14324e-05	0	3.9841e-05
Melaminivora	0	0	0	2.17498e-05	0	0	0	0	0	0	0	0
Melghirimyces	0	0	0	3.10711e-05	0	0	0	0	0	0	0	0
Melittangium	3.02679e-05	2.19789e-05	2.15219e-05	3.41783e-05	3.04409e-05	3.1198e-05	0	0	0	4.00133e-05	0	0
Merismopedia	2.52232e-05	5.27493e-05	1.72175e-05	2.17498e-05	1.30461e-05	4.6797e-05	5.17236e-05	0	2.38405e-05	6.85942e-05	0	0
Mesoaciditoga	3.02679e-05	1.75831e-05	4.73481e-05	1.55356e-05	0	2.07987e-05	3.58086e-05	0	2.86086e-05	0	0	0
Mesonia	1.51339e-05	0	0	0	0	2.07987e-05	0	0	0	0	0	0
Mesoplasma	2.01786e-05	1.75831e-05	5.16524e-05	9.32134e-06	3.04409e-05	1.5599e-05	0	3.53525e-05	0	0	0	0
Mesorhizobium	0.000105938	4.83536e-05	9.46962e-05	0.00590973	0.00013481	4.15973e-05	0.000115383	8.64172e-05	0.000128739	0.00012004	4.93309e-05	1.59364e-05
Metabacillus	1.00893e-05	2.19789e-05	3.4435e-05	1.86427e-05	3.04409e-05	2.59983e-05	0	3.14244e-05	4.29129e-05	0	0	0
Metakosakonia	0	0	7.74787e-05	0	0	0	3.58086e-05	1.96403e-05	0	0	0	0
Methylibium	0	0	0	6.52494e-05	0	0	0	0	0	0	0	0
Methylobacillus	0	0	0	0.000111856	0	0	0	0	0	0	0	0
Methylobacter	2.01786e-05	2.19789e-05	1.72175e-05	5.90352e-05	2.17435e-05	2.07987e-05	3.58086e-05	7.85611e-06	2.86086e-05	5.14456e-05	2.11418e-05	1.59364e-05
Methylobacterium	2.01786e-05	1.75831e-05	1.72175e-05	0.000447425	4.78357e-05	3.1198e-05	0	0	0	5.14456e-05	2.81891e-05	3.9841e-05
Methylocaldum	4.03572e-05	3.51662e-05	5.16524e-05	0.000121177	5.6533e-05	1.5599e-05	2.38724e-05	2.74964e-05	8.10578e-05	0	7.04727e-06	1.59364e-05
Methylocapsa	0	0	0	7.76779e-05	0	0	0	0	0	0	0	0
Methyloceanibacter	0	0	0	3.10711e-05	0	0	0	0	0	0	0	0
Methylocella	0	0	0	4.03925e-05	0	0	0	0	0	0	0	0
Methylococcus	0	0	0	6.52494e-05	0	0	0	0	0	0	0	0
Methylocucumis	3.02679e-05	1.75831e-05	3.01306e-05	1.24285e-05	1.73948e-05	1.5599e-05	1.5915e-05	0	3.33767e-05	0	2.81891e-05	4.78091e-05
Methylocystis	0	0	0	0.000233034	0	0	0	0	0	1.71485e-05	0	0
Methylomagnum	0	0	0	9.32134e-06	1.73948e-05	2.59983e-05	0	0	0	0	0	0
Methylomicrobium	0	0	0	2.48569e-05	0	0	0	0	0	0	0	0
Methylomonas	0	0	0	5.59281e-05	0	0	0	0	0	0	0	0
Methylophilus	4.03572e-05	1.31873e-05	4.73481e-05	6.21423e-06	0	2.59983e-05	1.98937e-05	1.96403e-05	1.90724e-05	0	7.04727e-05	0
Methylopila	1.51339e-05	2.19789e-05	1.72175e-05	2.48569e-05	2.60922e-05	2.07987e-05	2.38724e-05	1.17842e-05	9.53621e-06	0	3.52363e-05	1.59364e-05
Methylorubrum	0	0	0	3.10711e-05	0	0	0	0	0	0	0	0
Methylotenera	0	0	0	3.72854e-05	0	0	0	0	0	0	0	0
Methyloterricola	0	0	0	4.97138e-05	0	0	0	0	0	0	0	0
Methylotuvimicrobium	0	0	0	1.55356e-05	0	0	0	0	0	0	0	0
Methyloversatilis	0	0	0	0.000229926	0	0	0	0	0	0	0	0
Methylovirgula	0	0	0	9.32134e-06	0	0	0	0	0	0	0	0
Methylovorus	0	0	0	7.14636e-05	0	0	0	0	0	0	0	0
Methylovulum	3.02679e-05	6.59367e-05	1.72175e-05	7.14636e-05	3.47896e-05	2.59983e-05	5.57023e-05	7.85611e-06	3.33767e-05	2.85809e-05	0	7.96819e-05
Micavibrio	6.05357e-05	9.67071e-05	6.02612e-05	0.000229926	7.82765e-05	5.19967e-05	5.17236e-05	7.0705e-05	7.62897e-05	6.2878e-05	0.000105709	0
Microbacterium	0.00317813	0.00359135	0.00355111	0.00188291	0.00340503	0.00365017	0.00246682	0.00212115	0.0027512	0.00579049	0.0025793	0.00214344
Microbispora	0	0	0	8.38921e-05	0	0	0	0	0	4.00133e-05	0	0
Microbulbifer	7.56697e-05	6.59367e-05	9.90005e-05	3.10711e-05	0.00010002	1.5599e-05	3.97874e-05	3.14244e-05	3.33767e-05	4.00133e-05	5.63781e-05	0.000167332
Microcella	2.01786e-05	1.75831e-05	1.29131e-05	9.32134e-06	1.30461e-05	0	0	2.74964e-05	2.38405e-05	0.00012004	1.40945e-05	0
Micrococcus	0	0	0	0	0	0	0	0	0	2.28647e-05	0	0
Microcystis	0	0	3.01306e-05	1.24285e-05	1.30461e-05	0	0	0	9.53621e-06	0	0	0
Microlunatus	0	3.07704e-05	3.01306e-05	0	2.17435e-05	4.15973e-05	0	3.92805e-05	2.86086e-05	9.14589e-05	4.22836e-05	0
Micromonospora	0.000105938	0.00011429	0.000111914	0.000164677	6.08817e-05	0.000119592	0.000103447	0	2.86086e-05	0.000245796	2.81891e-05	3.18728e-05
Micropruina	0	0	0	3.72854e-05	0	0	0	0	0	0	0	0
Microterricola	0	0	0	0	0	0	0	0	0	5.14456e-05	0	0
Microvirga	1.51339e-05	1.75831e-05	1.29131e-05	0.000978741	1.73948e-05	3.1198e-05	0	1.57122e-05	0	0	0	3.18728e-05
Millisia	2.52232e-05	3.51662e-05	2.15219e-05	1.86427e-05	1.30461e-05	2.07987e-05	0	4.71366e-05	4.29129e-05	5.71618e-05	4.22836e-05	0
Minicystis	5.04465e-05	6.15409e-05	2.58262e-05	0.00013982	2.60922e-05	2.59983e-05	1.5915e-05	6.67769e-05	1.90724e-05	0.000131472	4.22836e-05	0.000103586
Miniimonas	0	0	0	0	0	0	0	0	0	0	2.11418e-05	0
Minwuia	0	0	0	6.83565e-05	0	0	0	0	0	0	0	0
Mixta	0	0	0	0	0	0	3.58086e-05	4.71366e-05	3.33767e-05	0.000142905	2.81891e-05	0
Mizugakiibacter	0	0	0	0.000130499	0	0	0	0	0	0	0	0
Modestobacter	0	0	0	9.32134e-06	0	0	0	0	0	1.71485e-05	0	0
Moorella	0	0	0	3.41783e-05	0	0	0	0	0	0	0	0
Moorena	6.05357e-05	3.07704e-05	2.58262e-05	3.10711e-05	3.47896e-05	4.6797e-05	7.95748e-06	1.17842e-05	2.38405e-05	3.42971e-05	4.22836e-05	4.78091e-05
Morganella	4.03572e-05	5.71451e-05	0	9.32134e-06	3.91383e-05	4.15973e-05	0	0	9.53621e-06	0	0	0
Motilibacter	0	0	0	4.03925e-05	0	0	0	0	0	0	0	0
Mucilaginibacter	8.5759e-05	0.000105499	7.31743e-05	0.00011807	0.000130461	0.000124792	0.000107426	3.92805e-05	8.58259e-05	6.2878e-05	0.000147993	3.9841e-05
Mumia	0	0	0	0	0	0	0	0	0	2.28647e-05	0	0
Muricauda	3.02679e-05	0	3.01306e-05	0.000105642	3.47896e-05	2.59983e-05	1.19362e-05	1.57122e-05	0	0	5.63781e-05	2.39046e-05
Murinocardiopsis	0	0	0	2.17498e-05	0	0	0	0	0	0	0	0
Mycetocola	0	0	1.29131e-05	0	0	0	0	0	0	0.000325822	2.11418e-05	0
Mycobacterium	0.000469152	0.000224185	0.000352958	0.000503353	0.000191343	0.000223586	0.000338193	0.000420302	0.000343303	0.00026866	0.000373505	0.000629487
Mycobacteroides	9.58483e-05	0.000171435	0.000202305	4.66067e-05	4.78357e-05	7.7995e-05	3.58086e-05	3.53525e-05	0	5.71618e-05	3.52363e-05	0.000103586
Mycolicibacter	0	0	0	1.55356e-05	0	0	0	0	0	0	0	0
Mycolicibacterium	0.000136205	0.000219789	9.46962e-05	0.000217498	8.26252e-05	0.000140391	0.000135277	5.10647e-05	0.000133507	0.000165769	6.34254e-05	0
Mycoplana	0	0	0	3.41783e-05	0	0	0	0	0	0	0	0
Mycoplasma	3.02679e-05	4.39578e-05	3.01306e-05	3.10711e-05	1.73948e-05	3.63977e-05	2.38724e-05	0	1.43043e-05	2.28647e-05	4.22836e-05	5.57773e-05
Mycoplasmopsis	0	0	4.30437e-05	0	0	0	0	0	2.86086e-05	2.28647e-05	0	0
Myxococcus	6.05357e-05	0.000127478	0.000124827	0.000226819	0.000104369	7.7995e-05	6.36598e-05	2.35683e-05	6.67534e-05	6.85942e-05	9.16145e-05	0
Nakamurella	0	0	0	6.52494e-05	0	0	0	0	0	0	0	0
Nannocystis	9.58483e-05	3.51662e-05	0.000133435	7.76779e-05	8.26252e-05	7.7995e-05	3.58086e-05	1.96403e-05	6.67534e-05	6.85942e-05	3.52363e-05	0
Natronincola	2.01786e-05	0	5.16524e-05	2.17498e-05	3.91383e-05	0	0	0	0	0	0	5.57773e-05
Natronohydrobacter	0	0	0	6.52494e-05	0	0	0	0	0	0	0	0
Negadavirga	2.52232e-05	2.63747e-05	3.4435e-05	2.17498e-05	2.17435e-05	3.63977e-05	3.58086e-05	0	0	2.28647e-05	6.34254e-05	0
Negativibacillus	1.00893e-05	0	0	0	0	0	7.95748e-06	0	0	0	0	0
Neiella	3.02679e-05	3.07704e-05	4.30437e-05	1.55356e-05	3.04409e-05	2.59983e-05	1.98937e-05	5.10647e-05	0	3.42971e-05	0	0
Neobacillus	0.000100893	0.000101103	0.000116218	0.000102535	0.000152204	0.00016119	7.16173e-05	4.71366e-05	0.000114434	5.71618e-05	8.45672e-05	3.18728e-05
Neochlamydia	4.54018e-05	4.39578e-05	5.16524e-05	3.72854e-05	6.52304e-05	6.75957e-05	2.78512e-05	7.85611e-06	1.90724e-05	4.00133e-05	7.75199e-05	2.39046e-05
Neomegalonema	0	0	0	1.55356e-05	0	0	0	0	0	0	0	0
Neorhizobium	0	0	0	9.63206e-05	0	0	0	0	0	0	0	0
Nereida	0	0	0	0	0.00010002	0	0	0	0	0	0	0
Nevskia	0	0	0	0.000226819	0	0	0	0	0	0	0	0
Niabella	0	0	0	3.10711e-05	0	0	0	0	0	0	0	0
Niallia	2.01786e-05	3.07704e-05	3.4435e-05	3.72854e-05	3.04409e-05	3.1198e-05	3.18299e-05	1.57122e-05	3.33767e-05	3.42971e-05	0	0
Niastella	1.51339e-05	2.19789e-05	2.15219e-05	9.32134e-05	3.47896e-05	2.07987e-05	1.19362e-05	1.57122e-05	2.38405e-05	4.00133e-05	6.34254e-05	0
Nigerium	0	0	0	3.41783e-05	0	0	0	0	0	0	0	0
Nisaea	1.51339e-05	1.75831e-05	2.58262e-05	9.32134e-06	2.60922e-05	0	0	0	1.90724e-05	0	3.52363e-05	0
Nissabacter	0	0	0	0	0	0	4.37661e-05	4.71366e-05	1.90724e-05	0	0	0
Nitratireductor	0	0	0	0.000873099	0	0	0	0	0	0	0	0
Nitratiruptor	0	3.9562e-05	2.58262e-05	6.21423e-06	3.47896e-05	2.59983e-05	0	1.57122e-05	0	0	2.11418e-05	0
Nitriliruptor	0	0	0	0.000108749	0	0	0	0	0	0	0	0
Nitrobacter	0	0	0	0.000338675	0	0	0	0	0	0	0	0
Nitrococcus	1.51339e-05	2.63747e-05	3.4435e-05	0	1.73948e-05	3.1198e-05	1.5915e-05	0	1.90724e-05	0	0	1.59364e-05
Nitrolancea	0	0	0	2.7964e-05	0	0	0	0	0	0	0	0
Nitrosococcus	0	0	0	6.83565e-05	0	0	0	0	0	0	0	0
Nitrosomonas	0	0	0	0.000114963	0	0	0	0	0	0	0	0
Nitrosospira	0	0	0	0.000810957	0	0	6.76385e-05	9.82013e-05	3.81448e-05	0	0	0
Nitrosovibrio	0	0	0	0.000136713	0	0	0	0	0	0	0	0
Nitrospira	5.04465e-06	2.19789e-05	1.29131e-05	0.000273426	3.91383e-05	1.5599e-05	2.38724e-05	0	0	1.71485e-05	0	3.9841e-05
Nitrospirillum	0	0	0	4.66067e-05	0	0	0	0	0	0	0	0
Niveispirillum	5.04465e-05	2.19789e-05	1.29131e-05	3.72854e-05	0	5.19967e-05	2.38724e-05	0	0	0	0	0
Nocardia	0.00014125	0.000101103	0.000142044	0.000152249	0.000178297	6.75957e-05	0.000147213	0.000153194	1.43043e-05	0.000868859	8.45672e-05	0.000406378
Nocardioides	8.07143e-05	7.9124e-05	5.59568e-05	0.000618316	1.73948e-05	8.83943e-05	7.16173e-05	3.92805e-06	9.53621e-06	0.000102891	6.34254e-05	0
Nocardiopsis	7.0625e-05	6.15409e-05	2.15219e-05	7.76779e-05	6.95791e-05	8.31947e-05	6.76385e-05	2.74964e-05	8.58259e-05	9.14589e-05	2.81891e-05	2.39046e-05
Nonomuraea	4.03572e-05	5.27493e-05	8.1783e-05	0.000121177	2.60922e-05	9.3594e-05	5.96811e-05	5.10647e-05	9.53621e-06	3.42971e-05	7.75199e-05	0
Nostoc	0.000267366	0.000254955	0.000223827	0.000273426	0.00026527	0.000280782	0.000167107	0.000172834	0.000166884	0.000177202	7.75199e-05	0.000199205
Noviherbaspirillum	0	0	0	0.000304497	0	0	0	0	0	0	0	0
Novimethylophilus	0	0	0	1.24285e-05	0	0	0	0	1.43043e-05	0	0	0
Novispirillum	0	0	0	6.52494e-05	0	0	0	0	0	0	0	0
Novosphingobium	5.54911e-05	7.03325e-05	7.74787e-05	0.00175863	3.91383e-05	7.7995e-05	9.54897e-05	5.10647e-05	6.67534e-05	0.000148621	3.52363e-05	0
Novosphingopyxis	0	0	0	0.000121177	0	0	0	0	0	0	0	0
Obesumbacterium	0	0	1.29131e-05	0	0	0	0.000246682	0.000337813	0.000133507	0	0	0
Occallatibacter	0	0	0	9.01063e-05	0	0	0	0	0	0	0	0
Oceanibacterium	0	0	0	0.000236141	0	0	0	0	0	0	0	0
Oceanibaculum	0	0	0	0.000574816	0	0	0	0	0	0	0	0
Oceanicaulis	0	0	0	9.01063e-05	0	0	0	0	0	0	0	0
Oceanicella	0.00114513	0.0029144	0.0036458	0.000674244	0.00134375	0.00215786	0.00216443	0.00212901	0.00226485	0.00113752	0	0.00325102
Oceanicoccus	0	0	0	2.17498e-05	0	0	1.98937e-05	0	0	0	0	0
Oceanicola	0	0	0	4.97138e-05	0	0	0	0	0	0	0	0
Oceaniglobus	0	0	0	0	0	0	0	0	0	1.71485e-05	0	0
Oceanimonas	0	4.39578e-05	7.31743e-05	9.63206e-05	8.26252e-05	0	0	0	3.81448e-05	0	0	0
Oceanisphaera	0	2.63747e-05	4.30437e-05	6.21423e-06	1.73948e-05	2.07987e-05	2.78512e-05	1.96403e-05	0	0	0	2.39046e-05
Oceanispirochaeta	2.52232e-05	3.9562e-05	3.01306e-05	1.55356e-05	5.6533e-05	4.15973e-05	3.58086e-05	2.74964e-05	4.7681e-05	4.57294e-05	2.81891e-05	0
Oceanithermus	0	0	0	2.17498e-05	0	0	0	0	0	0	0	0
Oceanobacillus	0.000156384	0.000131873	0.000116218	0.000130499	0.000156553	0.000135191	0.000135277	9.82013e-05	5.72172e-05	0.000160053	0.000105709	7.96819e-05
Oceanospirillum	0.000792009	0.000448369	0.000731743	0.000549959	0.000769719	0.000639559	0.000931025	0.000498863	0.000696143	0.00070309	0.00046512	0.000613551
Ochrobactrum	0	0	0	0.000127392	0	0	0	0	0	0	0	0
Odoribacter	2.52232e-05	2.63747e-05	2.15219e-05	2.17498e-05	8.69739e-06	2.59983e-05	0	0	0	1.14324e-05	3.52363e-05	0
Oerskovia	0	0	1.72175e-05	0	0	0	0	0	0	6.2878e-05	0	0
Ohtaekwangia	2.52232e-05	2.19789e-05	3.01306e-05	0.000167784	1.73948e-05	4.15973e-05	1.5915e-05	1.57122e-05	7.15215e-05	3.42971e-05	7.04727e-06	3.9841e-05
Okeania	6.05357e-05	4.83536e-05	6.88699e-05	4.03925e-05	5.21843e-05	5.71963e-05	2.78512e-05	4.32086e-05	4.7681e-05	6.85942e-05	4.22836e-05	7.96819e-05
Oleiagrimonas	0	0	0	9.01063e-05	0	0	0	0	0	0	0	0
Oleiharenicola	0	0	0	0.00382486	0	0	0	0	0	0	0	0
Oleiphilus	6.55804e-05	7.9124e-05	8.60874e-05	3.41783e-05	7.82765e-05	0.000171589	0.000123341	6.28489e-05	4.29129e-05	6.2878e-05	8.45672e-05	3.18728e-05
Oleisolibacter	0	0	0	0.000295176	0	0	0	0	0	0	0	0
Oleomonas	0	0	0	0.000164677	0	0	0	0	0	0	0	0
Olivibacter	0	0	0	2.48569e-05	0	0	0	0	0	0	0	0
Olsenella	0	0	0	0	3.91383e-05	3.63977e-05	0	0	1.90724e-05	0	0	0
Opitutus	4.03572e-05	3.51662e-05	2.58262e-05	0.000832707	4.3487e-05	3.1198e-05	6.36598e-05	1.17842e-05	4.7681e-05	4.57294e-05	4.22836e-05	3.18728e-05
Orbus	3.02679e-05	3.07704e-05	2.15219e-05	1.86427e-05	3.91383e-05	0	2.78512e-05	0	4.7681e-06	4.00133e-05	3.52363e-05	0
Orenia	2.52232e-05	3.9562e-05	3.87393e-05	0	2.17435e-05	4.15973e-05	0	3.53525e-05	0	3.42971e-05	1.40945e-05	0
Ornithobacterium	1.00893e-05	2.63747e-05	6.45656e-05	0	2.17435e-05	0	2.38724e-05	0	0	2.85809e-05	0	0
Oscillatoria	0	0	0	7.14636e-05	3.47896e-05	0	0	0	0	0	0	0
Oscillochloris	3.02679e-05	3.51662e-05	3.4435e-05	2.48569e-05	2.60922e-05	4.6797e-05	1.5915e-05	3.92805e-05	3.81448e-05	2.85809e-05	2.11418e-05	5.57773e-05
Ottowia	0	0	0	4.97138e-05	0	0	0	0	0	0	0	0
Owenweeksia	1.00893e-05	0	3.4435e-05	0	0	0	0	0	0	0	0	0
Paenarthrobacter	0	0	4.30437e-05	0	0	0	1.19362e-05	0	0	0.000182918	2.81891e-05	3.9841e-05
Paenibacillus	0.000398527	0.000496723	0.000490698	0.000379068	0.000408777	0.000535566	0.000417767	0.000247467	0.000309927	0.000674509	0.00043693	0.000446219
Paeniclostridium	4.03572e-05	2.19789e-05	5.59568e-05	2.48569e-05	2.17435e-05	0	3.18299e-05	1.96403e-05	1.43043e-05	3.42971e-05	0	0
Paeniglutamicibacter	0	0	0	0	0	0	0	0	0	1.71485e-05	0	0
Palleronia	0	0	0	8.0785e-05	0	0	0	0	0	0	0	0
Paludibacter	2.01786e-05	2.63747e-05	6.45656e-05	0	0	0	0	1.17842e-05	0	1.71485e-05	7.04727e-05	7.17137e-05
Paludisphaera	0	0	0	0.000124285	0	0	0	0	0	0	0	0
Pandoraea	0	0	0	8.0785e-05	1.30461e-05	0	0	0	0	0	0	0
Pannonibacter	0	0	0	6.21423e-05	0	0	0	0	0	0	0	0
Pantoea	0	0.000246164	0.00114927	9.32134e-06	0.000278317	0.000145591	0.00181033	0.0023097	0.000972693	0.00119468	0.000105709	0.00152989
Parabacteroides	0	0	3.87393e-05	0	1.30461e-05	2.07987e-05	1.98937e-05	0	0	2.28647e-05	0	0
Paraburkholderia	7.56697e-05	8.79156e-05	0.000124827	0.000428782	9.56713e-05	6.75957e-05	0.000107426	0.00012177	0.00010013	0.00012004	7.04727e-05	4.78091e-05
Parachlamydia	4.03572e-05	3.9562e-05	6.45656e-05	4.97138e-05	3.91383e-05	4.6797e-05	1.5915e-05	0	2.86086e-05	1.71485e-05	0	3.18728e-05
Paraclostridium	0	0	0	0	0	3.1198e-05	0	0	0	0	0	0
Paracnuella	0	0	0	6.83565e-05	0	0	0	0	0	0	0	0
Paracoccus	0	0	0	0.000254783	0	0	0	0	0	2.28647e-05	0	0
Paraflavitalea	0	0	0	7.14636e-05	0	0	0	0	0	0	0	0
Paraglaciecola	3.53125e-05	3.9562e-05	3.4435e-05	1.24285e-05	2.60922e-05	0	3.97874e-05	1.96403e-05	0	6.2878e-05	0	3.18728e-05
Paramesorhizobium	0	0	0	3.41783e-05	0	0	0	0	0	0	0	0
Paraoerskovia	0	0	0	0	0	0	0	0	0	3.42971e-05	0	0
Parapedobacter	1.51339e-05	2.19789e-05	3.01306e-05	1.55356e-05	1.30461e-05	0	4.37661e-05	0	2.86086e-05	1.71485e-05	2.81891e-05	0
Pararheinheimera	0	0	0	3.10711e-05	0	0	0	0	0	0	0	0
Pararhizobium	7.56697e-05	0.000131873	9.46962e-05	8.69992e-05	0.000117415	0.00015079	7.95748e-05	8.24891e-05	0.000143043	0.000188634	0	0.000143427
Pararhodobacter	0.000348081	0.000347266	0.000365872	0.000260998	0.000387034	0.000447171	0.000278512	0.000341741	0.00037668	0.000360119	0.000253702	0.000342632
Pararhodospirillum	0	0	0	9.94277e-05	0	0	0	0	0	2.28647e-05	0	0
Pararobbsia	0	0	1.72175e-05	0	0	0	0	0	0	0	0	0
Parasphingopyxis	0	0	0	3.10711e-05	0	0	0	0	0	0	0	0
Parasphingorhabdus	0	0	0	2.17498e-05	0	0	0	0	0	0	0	0
Parasporobacterium	3.53125e-05	3.07704e-05	2.58262e-05	2.48569e-05	3.47896e-05	2.59983e-05	3.18299e-05	3.14244e-05	1.90724e-05	4.00133e-05	3.52363e-05	4.78091e-05
Paraurantiacibacter	0	0	0	2.7964e-05	0	0	0	0	0	0	0	0
Paremcibacter	2.01786e-05	2.63747e-05	1.29131e-05	1.24285e-05	2.60922e-05	0	1.98937e-05	2.35683e-05	3.81448e-05	0	2.11418e-05	1.59364e-05
Parvibaculum	0	0	0	7.45708e-05	0	0	0	0	0	0	0	0
Parvibium	0	0	0	4.03925e-05	0	0	0	0	0	0	0	0
Pasteurella	0.000126116	5.27493e-05	6.88699e-05	1.86427e-05	8.26252e-05	0.000103993	0.000131298	7.4633e-05	0.000162116	8.57427e-05	0.000197323	2.39046e-05
Patulibacter	3.02679e-05	2.63747e-05	3.01306e-05	2.7964e-05	3.91383e-05	4.6797e-05	2.78512e-05	2.74964e-05	2.38405e-05	0	0	0
Paucibacter	0	0	0	5.59281e-05	0	0	0	0	0	0	0	0
Paucilactobacillus	0	8.79156e-06	8.60874e-06	0	0	0	0	0	0	0	2.81891e-05	2.39046e-05
Paucisalibacillus	2.52232e-05	2.19789e-05	3.01306e-05	1.55356e-05	4.78357e-05	3.63977e-05	2.78512e-05	2.74964e-05	2.38405e-05	4.57294e-05	4.22836e-05	0
Pectobacterium	2.01786e-05	3.9562e-05	7.74787e-05	2.17498e-05	7.82765e-05	7.7995e-05	0.000413789	0.000447798	0.000114434	0.000337255	7.04727e-05	7.17137e-05
Pedobacter	6.05357e-05	3.07704e-05	4.30437e-05	5.90352e-05	5.6533e-05	5.19967e-05	3.97874e-05	6.67769e-05	3.81448e-05	1.14324e-05	2.11418e-05	7.17137e-05
Pedosphaera	0	0	0	0.00018332	0	0	0	0	0	0	0	0
Pelagerythrobacter	0	0	0	0.000438103	0	0	0	0	0	0	0	0
Pelagibacterium	0	0	0	0.000223712	0	0	0	0	0	0	0	0
Pelagimonas	0	0	0	1.86427e-05	0	0	0	0	0	0	0	0
Pelagivirga	0	0	0	4.03925e-05	2.17435e-05	5.71963e-05	0	5.10647e-05	0	2.28647e-05	0	3.18728e-05
Pelodictyon	0	0	0	6.21423e-05	0	0	0	0	0	0	0	0
Pelomonas	0	0	0	4.66067e-05	0	0	0	0	0	0	0	0
Pelosinus	0	0	0	0	0	2.07987e-05	0	0	0	2.28647e-05	2.11418e-05	0
Peptoanaerobacter	2.52232e-05	0	2.15219e-05	6.21423e-06	3.04409e-05	2.07987e-05	1.98937e-05	1.17842e-05	2.86086e-05	0.000102891	2.81891e-05	0
Peptoniphilus	3.02679e-05	2.63747e-05	3.4435e-05	1.24285e-05	2.17435e-05	2.07987e-05	1.98937e-05	1.96403e-05	1.90724e-05	4.00133e-05	0	3.18728e-05
Peptostreptococcus	4.54018e-05	2.63747e-05	2.58262e-05	1.86427e-05	1.73948e-05	3.1198e-05	0	2.74964e-05	0	3.42971e-05	3.52363e-05	0
Perlucidibaca	2.52232e-05	3.51662e-05	2.58262e-05	9.32134e-06	0	1.5599e-05	2.78512e-05	1.96403e-05	0	1.71485e-05	0	0
Persephonella	4.03572e-05	2.63747e-05	0	3.10711e-06	2.17435e-05	1.03993e-05	1.5915e-05	0	2.38405e-05	1.71485e-05	2.11418e-05	0
Phaseolibacter	0	0	0	0	0	0	1.5915e-05	0	0	0	0	0
Phenylobacterium	6.55804e-05	3.51662e-05	8.60874e-05	0.00150384	3.91383e-05	1.5599e-05	3.18299e-05	4.71366e-05	9.53621e-06	9.14589e-05	9.86617e-05	4.78091e-05
Phocaeicola	3.53125e-05	2.19789e-05	2.15219e-05	3.10711e-06	2.60922e-05	0	3.97874e-06	2.35683e-05	3.81448e-05	0	0	0
Phormidesmis	0	0	0	0	0	0	0	0	1.90724e-05	1.71485e-05	0	0
Phormidium	4.54018e-05	7.47282e-05	0.000159262	4.34996e-05	0.000130461	0.000119592	5.17236e-05	7.85611e-05	0.000114434	5.14456e-05	0	3.18728e-05
Photobacterium	5.04465e-05	0.000109894	7.31743e-05	4.97138e-05	8.26252e-05	9.3594e-05	0.000226788	2.74964e-05	0.000119203	4.00133e-05	2.11418e-05	2.39046e-05
Photorhabdus	0	1.75831e-05	0	0	0	2.59983e-05	5.17236e-05	2.74964e-05	0	0.000280093	0	5.57773e-05
Phreatobacter	0	0	0	2.17498e-05	0	0	0	0	0	0	0	0
Phycicoccus	0	0	0	0	0	0	0	0	0	2.85809e-05	0	0
Phycisphaera	6.05357e-05	3.51662e-05	6.45656e-05	4.66067e-05	5.21843e-05	4.15973e-05	5.96811e-05	3.14244e-05	3.81448e-05	4.00133e-05	2.81891e-05	3.9841e-05
Phyllobacterium	4.54018e-05	3.9562e-05	5.59568e-05	0.000111856	4.78357e-05	9.3594e-05	0	0	2.38405e-05	5.14456e-05	2.11418e-05	8.76501e-05
Phytobacter	0	1.75831e-05	1.29131e-05	0	0	0	0	0	0	0	0	0
Pigmentiphaga	0	0	0	0.00011807	0	0	0	0	0	0	0	0
Pirellula	0	2.19789e-05	0	0.000146034	0	0	0	0	9.53621e-06	0	0	0
Piscinibacter	0	0	0	9.01063e-05	0	0	0	0	0	0	0	0
Piscirickettsia	0.102114	0.105116	0.0930131	0.0661971	0.11361	0.114065	0.0925972	0.0840643	0.107893	0.0974266	0.0935031	0.0902796
Planctomicrobium	0	0	0	5.59281e-05	0	0	0	0	0	0	0	0
Planctomonas	0	0	0	0	0	0	0	0	0	0.00012004	0	0
Planctomyces	2.01786e-05	2.19789e-05	3.01306e-05	0.000133606	1.73948e-05	3.63977e-05	2.38724e-05	1.17842e-05	0	1.14324e-05	0	0
Planctopirus	0	0	0	2.17498e-05	0	0	0	0	0	0	0	0
Planktothricoides	2.52232e-05	4.39578e-05	5.16524e-05	1.55356e-05	3.47896e-05	9.87937e-05	3.58086e-05	3.14244e-05	2.86086e-05	1.71485e-05	3.52363e-05	3.18728e-05
Planktothrix	2.52232e-05	4.39578e-05	3.01306e-05	3.72854e-05	3.04409e-05	5.19967e-05	2.38724e-05	1.57122e-05	3.33767e-05	2.85809e-05	3.52363e-05	2.39046e-05
Planomicrobium	3.53125e-05	2.63747e-05	2.15219e-05	1.55356e-05	1.73948e-05	3.63977e-05	1.98937e-05	3.53525e-05	3.81448e-05	1.14324e-05	6.34254e-05	0
Planomonospora	0	0	0	3.10711e-05	0	0	0	0	0	0	0	0
Plantactinospora	0	0	0	3.41783e-05	0	0	0	0	0	0	0	0
Plantibacter	0	0	1.29131e-05	0	0	0	0	0	0	0.000342971	0	0
Plasticicumulans	0	0	0	7.45708e-05	0	0	0	0	0	0	0	0
Pleomorphomonas	0	0	0	0.000152249	0	0	0	0	0	0	0	0
Plesiocystis	4.54018e-05	4.39578e-05	6.45656e-05	6.21423e-06	2.60922e-05	3.63977e-05	1.98937e-05	3.14244e-05	0	0	2.11418e-05	3.9841e-05
Plesiomonas	0	0	0	3.41783e-05	1.73948e-05	0	0	0	0	0	0	0
Pleurocapsa	3.02679e-05	2.19789e-05	3.4435e-05	1.86427e-05	5.21843e-05	2.07987e-05	1.98937e-05	2.74964e-05	2.86086e-05	0	2.11418e-05	2.39046e-05
Pluralibacter	0	3.07704e-05	0.000163566	0	1.30461e-05	0	0.000135277	0.000239611	4.7681e-05	4.57294e-05	0	0
Polaribacter	5.04465e-05	7.47282e-05	0.000103305	4.34996e-05	0.000139158	0.000129992	3.97874e-05	3.53525e-05	0.000133507	0.000102891	9.16145e-05	6.37455e-05
Polaromonas	3.02679e-05	3.51662e-05	2.15219e-05	0.000130499	1.73948e-05	4.6797e-05	3.58086e-05	1.96403e-05	0	4.57294e-05	2.11418e-05	0
Polymorphum	0	0	0	4.03925e-05	0	0	0	0	0	0	0	0
Polynucleobacter	2.52232e-05	8.79156e-06	2.15219e-05	0.000136713	8.69739e-06	1.03993e-05	6.36598e-05	3.14244e-05	0	0	0	0
Pontibacillus	0	1.31873e-05	0	0	0	0	0	0	0	0	0	0
Pontibacter	1.51339e-05	3.07704e-05	3.4435e-05	6.83565e-05	0	4.15973e-05	1.19362e-05	1.57122e-05	4.7681e-05	0	4.22836e-05	0
Porphyrobacter	0	0	0	2.17498e-05	0	0	0	0	0	2.28647e-05	0	0
Porphyromonas	3.53125e-05	4.83536e-05	8.60874e-06	1.55356e-05	0	0	3.18299e-05	2.35683e-05	0	3.42971e-05	0	0.0001753
Pragia	0	2.19789e-05	3.01306e-05	0	0	0	2.38724e-05	0.000113914	3.33767e-05	0	9.16145e-05	0
Prauserella	3.53125e-05	4.83536e-05	3.4435e-05	5.28209e-05	7.39278e-05	5.19967e-05	2.78512e-05	3.14244e-05	2.38405e-05	2.28647e-05	5.63781e-05	2.39046e-05
Prevotella	3.53125e-05	0	7.31743e-05	4.66067e-05	2.60922e-05	5.19967e-05	1.19362e-05	0	5.72172e-05	2.28647e-05	5.63781e-05	0.000103586
Pricia	0	0	0	1.24285e-05	0	0	0	0	0	0	0	0
Priestia	3.02679e-05	7.03325e-05	2.15219e-05	1.86427e-05	2.17435e-05	2.59983e-05	0	0	4.29129e-05	3.42971e-05	0	0
Prochlorococcus	0	2.63747e-05	0	1.55356e-05	0	0	0	1.96403e-05	0	0	0	0
Prochlorothrix	3.53125e-05	0	3.87393e-05	2.48569e-05	1.73948e-05	3.1198e-05	0	3.92805e-06	0	2.85809e-05	4.22836e-05	0
Prolixibacter	3.53125e-05	1.75831e-05	2.15219e-05	1.86427e-05	3.47896e-05	1.5599e-05	2.38724e-05	3.14244e-05	0	3.42971e-05	2.81891e-05	3.18728e-05
Promicromonospora	0	0	3.01306e-05	0	1.30461e-05	0	0	0	4.7681e-06	0.000165769	0	0
Propionibacterium	0	0	0	0	0	0	0	0	0	2.28647e-05	0	0
Propionicicella	0	0	0	0	0	0	0	0	0	2.28647e-05	0	0
Propionicimonas	0	3.07704e-05	2.58262e-05	0	4.3487e-05	3.63977e-05	2.78512e-05	0	0	4.57294e-05	0	0
Propionivibrio	0	0	0	0	0	3.1198e-05	1.5915e-05	1.17842e-05	1.43043e-05	2.28647e-05	0	0
Prosthecobacter	2.01786e-05	2.19789e-05	2.58262e-05	2.48569e-05	3.47896e-05	2.07987e-05	3.58086e-05	2.74964e-05	0	1.14324e-05	0	0
Prosthecomicrobium	2.01786e-05	1.31873e-05	3.01306e-05	5.28209e-05	0	0	0	0	0	0	0	0
Protaetiibacter	0	0	1.29131e-05	5.28209e-05	0	0	0	0	0	1.71485e-05	0	0
Proteus	0	0	0	0	0	0	1.98937e-05	0	0	0	0	2.39046e-05
Providencia	0	2.19789e-05	4.30437e-05	4.66067e-05	0	0	0	0	0	5.14456e-05	0	0
Pseudacidovorax	0	0	0	1.24285e-05	0	0	0	0	0	0	0	0
Pseudaminobacter	0	0	0	0.000736386	0	0	0	0	0	0	0	0
Pseudanabaena	7.0625e-05	5.27493e-05	5.16524e-05	4.03925e-05	3.47896e-05	4.15973e-05	4.37661e-05	4.71366e-05	2.38405e-05	3.42971e-05	2.81891e-05	3.9841e-05
Pseudarcicella	0	0	0	2.48569e-05	0	0	0	0	0	0	0	0
Pseudarthrobacter	0	0	0	9.32134e-06	0	0	0	0	0	0	0	0
Pseudescherichia	0	0	0	0	0	0	0	0	0	1.71485e-05	0	0
Pseudidiomarina	6.05357e-05	4.83536e-05	3.87393e-05	0.000152249	4.3487e-05	0.000103993	8.75322e-05	0.000125698	0.000133507	9.14589e-05	6.34254e-05	0.000223109
Pseudoalteromonas	0.000348081	0.000307704	0.000361567	0.000170891	0.000330501	0.000488769	0.000334214	0.000176762	0.000243173	0.000325822	0.000274843	0.000167332
Pseudobacter	0	0	0	3.41783e-05	0	0	0	1.96403e-05	0	0	0	0
Pseudobacteriovorax	5.54911e-05	6.15409e-05	6.02612e-05	5.28209e-05	8.26252e-05	6.2396e-05	6.76385e-05	7.4633e-05	6.67534e-05	0.000108607	1.40945e-05	8.76501e-05
Pseudocitrobacter	0	0	4.30437e-06	0	0	0	0	0	0	2.85809e-05	0	0
Pseudoclavibacter	0	0	4.30437e-06	0	0	0	0	0	0	0.000177202	0	0
Pseudogulbenkiania	2.52232e-05	1.31873e-05	6.02612e-05	4.03925e-05	3.91383e-05	3.63977e-05	0	2.35683e-05	0	0	0	0
Pseudolabrys	0	0	0	0.0195469	0	0	0	0	0	0	0	0
Pseudomonas	0.000675982	0.000756074	0.000968483	0.0171699	0.00148725	0.000582363	0.00167903	0.00090738	0.000944084	0.000645928	0.000986617	0.00121117
Pseudonocardia	3.53125e-05	5.71451e-05	7.74787e-05	9.63206e-05	4.78357e-05	6.75957e-05	1.19362e-05	2.74964e-05	2.86086e-05	0.000177202	3.52363e-05	3.18728e-05
Pseudooceanicola	1.51339e-05	4.83536e-05	3.87393e-05	3.72854e-05	0	1.03993e-05	0	0	0	1.71485e-05	0	0
Pseudopedobacter	0	0	0	6.21423e-05	0	0	0	0	0	0	0	0
Pseudoramibacter	0	2.63747e-05	2.58262e-05	0	0	0	7.95748e-06	0	0	0	0	0
Pseudorhizobium	0	0	0	4.34996e-05	0	0	0	0	0	0	0	0
Pseudorhodobacter	0	0	0	3.72854e-05	0	0	0	0	0	0	0	0
Pseudorhodoferax	0	2.19789e-05	2.15219e-05	0.000105642	2.60922e-05	1.5599e-05	1.98937e-05	0	0	0	0	0
Pseudorhodoplanes	0	0	0	0.00195127	0	0	0	0	0	0	0	0
Pseudosporangium	4.03572e-05	3.07704e-05	2.58262e-05	2.17498e-05	4.3487e-05	2.07987e-05	1.5915e-05	1.57122e-05	1.43043e-05	2.85809e-05	4.22836e-05	0
Pseudovibrio	1.00893e-05	3.9562e-05	3.4435e-05	0.000124285	3.04409e-05	3.63977e-05	2.38724e-05	0	2.38405e-05	5.14456e-05	1.40945e-05	3.9841e-05
Pseudoxanthobacter	0	0	0	2.17498e-05	0	0	0	0	0	0	0	0
Pseudoxanthomonas	0	0	0	0.00234898	0	0	0	0	0	0	0	0
Pseudozobellia	1.51339e-05	3.07704e-05	3.87393e-05	9.32134e-06	3.47896e-05	2.07987e-05	2.38724e-05	4.32086e-05	0	2.28647e-05	0	2.39046e-05
Psychrilyobacter	1.51339e-05	1.75831e-05	3.01306e-05	2.7964e-05	4.3487e-05	2.07987e-05	0	0	2.86086e-05	5.14456e-05	0	0
Psychromonas	1.51339e-05	2.63747e-05	4.30437e-05	5.59281e-05	4.78357e-05	2.07987e-05	5.17236e-05	0	0	1.14324e-05	2.11418e-05	3.9841e-05
Pukyongiella	0	3.07704e-05	1.29131e-05	1.24285e-05	2.17435e-05	1.5599e-05	0	1.96403e-05	0	2.28647e-05	4.93309e-05	0
Puniceibacterium	0	0	0	3.41783e-05	0	0	0	0	0	0	0	0
Putridiphycobacter	0.00495384	0.00440457	0.00556555	0.0020538	0.00457048	0.00435212	0.0026379	0.00245896	0.0028704	0.0109465	0.00805503	0.0104782
Pyrinomonas	0	0	0	4.34996e-05	0	0	0	0	0	0	0	0
Qipengyuania	0	0	0	0.000149142	0	0	0	0	0	0	0	0
Quadrisphaera	0	0	0	1.86427e-05	0	0	0	0	0	0	0	0
Quasibacillus	0	0	0	0	0	0	0	0	0	0	0	2.39046e-05
Rahnella	0.0237956	0.000540681	0.00547086	0.000298283	0.00116545	0.0122452	0.152047	0.18943	0.0651132	0.00139475	0.00255816	0.00427892
Raineya	2.52232e-05	3.07704e-05	1.29131e-05	1.86427e-05	2.17435e-05	4.15973e-05	1.5915e-05	2.35683e-05	6.67534e-05	3.42971e-05	4.22836e-05	1.59364e-05
Ralstonia	0	0	0	0.000146034	0	0	0	0	0	0	0	0
Ramlibacter	0	0	0	0.000173998	8.69739e-06	0	0	0	0	0	0	0
Raoultella	3.02679e-05	0.000597826	0.0237601	0.00036664	2.60922e-05	3.63977e-05	0.000246682	0.000369237	8.58259e-05	0.00497879	3.52363e-05	0.00163348
Rathayibacter	0	0	6.02612e-05	0	0	0	0	0	0	0.00775114	2.81891e-05	0
Reichenbachiella	0	0	0	1.55356e-05	0	0	0	0	1.43043e-05	0	0	0
Renibacterium	0	0	0	0	0	0	0	0	0	3.42971e-05	0	0
Reyranella	1.51339e-05	2.19789e-05	3.01306e-05	0.00111856	3.91383e-05	0	0	2.74964e-05	0	4.00133e-05	2.11418e-05	0
Rheinheimera	0	0	0	0.00287719	0	0	0	0	0	0	0	0
Rhizobacter	0	0	0	7.14636e-05	0	0	0	0	0	3.42971e-05	0	0
Rhizobium	0.000100893	0.000131873	0.000103305	0.00137024	6.52304e-05	0.00031198	0.000131298	0.000223899	0.000181188	0.000251512	7.75199e-05	0.000119523
Rhizomicrobium	0	0	0	6.21423e-05	0	0	0	0	0	0	0	0
Rhizorhabdus	0	0	0	0.000158463	0	0	0	0	0	0	0	0
Rhodanobacter	0	0.000325288	0.000219523	0.00588798	2.60922e-05	0.000857945	0	0	0	0	0	0
Rhodobacter	0.000161429	9.23113e-05	0.000150653	0.00020507	0.000143507	0.000129992	0.000115383	9.82013e-05	0.000104898	0.000108607	6.34254e-05	8.76501e-05
Rhodoblastus	0	0	0	3.41783e-05	0	0	0	0	0	0	0	0
Rhodococcus	3.02679e-05	1.75831e-05	3.87393e-05	0.000248569	0	3.63977e-05	1.98937e-05	1.17842e-05	4.29129e-05	0.0039213	0.00356592	0.00313947
Rhodoferax	0	0	0	3.72854e-05	0	0	0	0	0	0	0	0
Rhodohalobacter	5.54911e-05	9.23113e-05	5.16524e-05	8.0785e-05	2.17435e-05	6.2396e-05	2.78512e-05	0.000113914	9.0594e-05	4.00133e-05	9.16145e-05	2.39046e-05
Rhodomicrobium	0	0	0	2.48569e-05	0	0	0	0	0	0	0	0
Rhodopila	0	0	0	0.00013982	0	0	0	0	0	0	0	0
Rhodopirellula	0.000110982	6.59367e-05	8.60874e-05	4.97138e-05	0.000126112	8.83943e-05	6.36598e-05	8.24891e-05	8.10578e-05	0.000102891	2.11418e-05	5.57773e-05
Rhodoplanes	0	0	0	0.00360425	0	0	0	0	0	0	0	0
Rhodopseudomonas	0	0	0	0.000863778	0	0	0	0	0	0	0	0
Rhodospira	0	0	0	3.41783e-05	0	0	0	0	0	0	0	0
Rhodospirillum	0	0	0	6.21423e-05	0	0	0	0	0	0	0	0
Rhodothermus	0.000110982	0.000109894	0.000150653	0.000127392	0.000156553	0.000166389	0.000139256	6.67769e-05	7.15215e-05	0.000131472	0.000133898	8.76501e-05
Rhodovarius	0	0	0	3.41783e-05	0	0	0	0	0	0	0	0
Rhodovibrio	0	0	0	0.000127392	0	0	0	0	0	0	0	0
Rhodovulum	0	0	0	0.000391496	0	0	0	0	0	0	0	0
Rickettsia	0.000292589	0.000290121	0.000210914	0.00018332	0.000387034	0.000233985	0.000103447	0.000188547	0.00017642	0.000291525	0.000274843	0.000366537
Rickettsiella	2.52232e-05	8.79156e-06	3.4435e-05	1.55356e-05	3.04409e-05	5.19967e-05	4.77449e-05	3.53525e-05	5.72172e-05	2.85809e-05	0	0
Rivicola	3.53125e-05	2.19789e-05	0	1.55356e-05	1.73948e-05	1.5599e-05	0	3.92805e-05	0	0	0	0
Rivularia	2.01786e-05	3.51662e-05	0	8.69992e-05	2.60922e-05	4.15973e-05	1.5915e-05	0	2.86086e-05	2.85809e-05	3.52363e-05	7.17137e-05
Robertmurraya	0	0	0	4.34996e-05	0	0	0	0	0	0	0	0
Robiginitalea	0	2.63747e-05	0	1.55356e-05	5.6533e-05	4.15973e-05	2.38724e-05	0	0	2.85809e-05	0	0
Robiginitomaculum	0.000121071	1.75831e-05	5.16524e-05	3.72854e-05	3.91383e-05	6.2396e-05	0.00015915	4.71366e-05	2.38405e-05	5.14456e-05	4.22836e-05	3.18728e-05
Rodentibacter	2.52232e-05	2.19789e-05	1.72175e-05	3.10711e-05	3.04409e-05	3.1198e-05	0	0	3.33767e-05	1.71485e-05	3.52363e-05	0
Romboutsia	2.52232e-05	3.51662e-05	3.4435e-05	1.55356e-05	1.73948e-05	1.03993e-05	0	3.92805e-05	1.90724e-05	0	0	0
Roseateles	0	0	0	5.59281e-05	0	0	0	0	0	0	0	0
Roseiarcus	0	0	0	0.000111856	1.73948e-05	0	0	0	0	0	0	1.59364e-05
Roseibium	1.51339e-05	2.19789e-05	4.73481e-05	3.41783e-05	2.17435e-05	2.07987e-05	4.77449e-05	2.74964e-05	4.29129e-05	1.14324e-05	0	4.78091e-05
Roseiflexus	0	0	0	8.38921e-05	0	0	0	0	0	0	0	0
Roseimaritima	0	0	0	1.55356e-05	0	0	0	0	0	0	0	0
Roseimicrobium	0	0	0	1.24285e-05	0	0	0	0	0	0	0	0
Roseivirga	6.55804e-05	2.63747e-05	6.02612e-05	6.83565e-05	4.78357e-05	5.71963e-05	0	0	0	2.85809e-05	0	0.000111555
Rosenbergiella	0	0	0	0	0	0	0	0	0	0.000251512	0	0
Roseofilum	0	0	0	2.17498e-05	0	0	0	0	0	0	0	0
Roseomonas	0	0	8.60874e-06	9.01063e-05	0	0	0	0	0	2.28647e-05	0	0
Roseovarius	3.53125e-05	1.75831e-05	1.72175e-05	0.000149142	0	0	0	0	0	1.71485e-05	2.81891e-05	4.78091e-05
Rouxiella	0	0	6.88699e-05	1.55356e-05	0	0	0.000167107	0.000337813	6.67534e-05	0	0	0
Ruania	0	0	0	0	0	0	0	0	0	1.71485e-05	0	0
Rubellimicrobium	0	0	0	1.86427e-05	0	0	0	0	0	0	0	0
Rubeoparvulum	3.53125e-05	2.63747e-05	1.72175e-05	0	3.47896e-05	4.15973e-05	1.5915e-05	1.57122e-05	2.38405e-05	1.71485e-05	7.04727e-06	1.59364e-05
Rubidibacter	4.03572e-05	4.39578e-06	1.72175e-05	1.55356e-05	2.17435e-05	3.1198e-05	5.17236e-05	1.57122e-05	2.86086e-05	1.71485e-05	0	0
Rubinisphaera	1.00893e-05	0	2.15219e-05	5.90352e-05	0	3.1198e-05	2.38724e-05	1.17842e-05	0	2.28647e-05	0	0
Rubricoccus	0	0	0	5.59281e-05	0	0	0	0	0	0	0	0
Rubripirellula	0	0	0	2.48569e-05	0	0	0	0	0	0	0	0
Rubrivirga	0	0	0	6.21423e-05	0	0	0	0	0	0	0	0
Rubrivivax	0.000105938	0	5.16524e-05	0.000220605	0	0	0	0	0	0	0	0
Rubrobacter	3.53125e-05	5.27493e-05	0.000133435	8.0785e-05	5.21843e-05	0.000114393	1.5915e-05	5.10647e-05	1.43043e-05	2.85809e-05	5.63781e-05	3.9841e-05
Rudaea	2.01786e-05	2.19789e-05	4.30437e-05	3.41783e-05	3.47896e-05	2.07987e-05	1.98937e-05	1.96403e-05	0	2.28647e-05	2.81891e-05	0
Ruegeria	0	0	0	4.03925e-05	0	1.5599e-05	1.5915e-05	0	0	0	0	0
Rufibacter	7.56697e-05	6.15409e-05	9.90005e-05	6.52494e-05	7.82765e-05	5.19967e-05	4.37661e-05	5.10647e-05	5.72172e-05	5.71618e-05	0	8.76501e-05
Rugosibacter	2.52232e-05	3.07704e-05	3.01306e-05	1.86427e-05	3.04409e-05	3.1198e-05	3.18299e-05	2.35683e-05	3.33767e-05	2.28647e-05	3.52363e-05	3.18728e-05
Ruminococcus	3.02679e-05	3.07704e-05	6.88699e-05	1.55356e-05	6.08817e-05	4.15973e-05	2.78512e-05	4.71366e-05	5.72172e-05	0.00157767	0.000303032	0.000215141
Runella	5.54911e-05	3.9562e-05	2.15219e-05	2.7964e-05	3.91383e-05	5.71963e-05	1.5915e-05	2.35683e-05	9.53621e-06	0	0	3.9841e-05
Saccharomonospora	0	2.19789e-05	2.15219e-05	3.10711e-06	2.60922e-05	0	0	0	2.86086e-05	8.57427e-05	0	3.9841e-05
Saccharopolyspora	0.000105938	0.000158248	0.000129131	9.01063e-05	0.000156553	0.000109193	0.000139256	0.000117842	8.58259e-05	6.85942e-05	0	0.000167332
Saccharospirillum	0.000227009	7.03325e-05	0.000150653	0.000149142	0.000195691	0.000103993	0.000549066	0.000204259	0.000152579	0.000131472	0.000204371	0.000239046
Saccharothrix	0	1.75831e-05	0	2.48569e-05	0	3.63977e-05	2.78512e-05	0	0	0	0	0
Sagittula	0	0	0	3.41783e-05	0	0	0	0	0	0	0	0
Salana	0	0	0	0	0	0	0	0	0	0	2.11418e-05	0
Salibaculum	0	0	0	2.17498e-05	0	0	0	0	0	0	0	0
Salimicrobium	2.52232e-05	2.63747e-05	6.02612e-05	4.03925e-05	3.04409e-05	6.2396e-05	9.94684e-05	5.10647e-05	9.53621e-05	4.00133e-05	7.75199e-05	2.39046e-05
Salinarimonas	0	0	0	4.97138e-05	0	0	0	0	0	0	0	0
Salinibacter	0	0	0	4.66067e-05	0	0	0	0	0	0	0	0
Salinibacterium	0	0	0	0	0	0	0	0	3.33767e-05	3.42971e-05	5.63781e-05	0
Salinicoccus	0	3.07704e-05	0	6.21423e-06	0	3.1198e-05	0	0	0	0	0	0
Salinicola	0	0	0	0	0	0	2.78512e-05	5.89208e-05	0	0	0	0
Saliniradius	0	0	0	1.55356e-05	0	0	0	0	0	0	0	0
Salinisphaera	0	0	0	0.000105642	0	0	0	0	0	0	0	0
Salinispora	0	0	0	1.24285e-05	0	0	0	0	0	0	0	0
Salinivenus	0	0	0	2.48569e-05	0	0	0	0	0	0	0	0
Salipaludibacillus	5.54911e-05	7.9124e-05	4.30437e-05	1.86427e-05	8.26252e-05	4.6797e-05	4.77449e-05	2.35683e-05	3.81448e-05	4.00133e-05	6.34254e-05	3.9841e-05
Salipiger	0	0	0	8.38921e-05	0	0	0	0	0	0	0	0
Salmonella	0.01525	0.0161501	0.0170238	0.00906967	0.0153987	0.019426	0.0139136	0.014848	0.0142805	0.0163311	0.0136576	0.0158726
Sandaracinus	0	0	0	6.21423e-05	0	0	0	0	0	0	0	0
Sanguibacter	0	0	0	0	0	0	0	0	0	0.000234363	2.81891e-05	0
Sanguibacteroides	2.01786e-05	2.19789e-05	3.4435e-05	9.32134e-06	2.60922e-05	2.07987e-05	4.37661e-05	7.85611e-06	0	1.71485e-05	2.11418e-05	3.18728e-05
Saprospira	3.02679e-05	2.19789e-05	4.30437e-05	2.7964e-05	3.04409e-05	2.07987e-05	5.17236e-05	0	0	0	7.04727e-05	0
Sarcina	2.01786e-05	3.07704e-05	3.01306e-05	2.48569e-05	3.04409e-05	2.07987e-05	1.98937e-05	7.85611e-06	1.90724e-05	4.00133e-05	0	4.78091e-05
Scandinavium	0	1.31873e-05	1.72175e-05	0	0	1.03993e-05	0.000143235	0.000243539	5.24491e-05	0	0	6.37455e-05
Schaalia	0.000292589	7.03325e-05	7.74787e-05	8.38921e-05	0.000117415	0.000597962	0	9.42733e-05	0.000219333	0.00012004	0	9.56183e-05
Schlegelella	0	0	0	6.21423e-05	0	0	0	0	0	0	0	0
Schleiferilactobacillus	1.51339e-05	0	0	2.48569e-05	0	3.1198e-05	1.19362e-05	3.92805e-06	0	2.85809e-05	2.11418e-05	3.18728e-05
Schlesneria	0	0	0	6.52494e-05	0	0	0	0	0	0	0	0
Sciscionella	2.01786e-05	1.75831e-05	3.4435e-05	1.55356e-05	2.17435e-05	1.5599e-05	0	3.53525e-05	2.38405e-05	5.71618e-06	5.63781e-05	2.39046e-05
Scytonema	6.55804e-05	9.23113e-05	7.74787e-05	0.000102535	6.52304e-05	5.19967e-05	0	3.14244e-05	7.15215e-05	0	4.22836e-05	4.78091e-05
Secundilactobacillus	0	0	0	0	1.73948e-05	2.07987e-05	0	0	0	0	2.81891e-05	0
Sedimenticola	4.03572e-05	5.27493e-05	2.58262e-05	8.0785e-05	2.17435e-05	7.7995e-05	7.95748e-06	1.17842e-05	3.81448e-05	1.71485e-05	2.81891e-05	3.18728e-05
Sediminibacterium	0	0	0	2.17498e-05	0	0	0	0	0	0	0	0
Sediminihabitans	0	0	0	0	0	0	0	0	0	2.28647e-05	2.11418e-05	0
Selenomonas	0	2.19789e-05	0	0	1.30461e-05	2.07987e-05	0	0	0	0	0	0
Serinibacter	0	0	0	0	0	0	0	0	0	3.42971e-05	0	0
Serinicoccus	4.03572e-05	3.07704e-05	1.72175e-05	0.000105642	3.47896e-05	4.6797e-05	1.5915e-05	1.57122e-05	4.29129e-05	2.28647e-05	2.11418e-05	3.18728e-05
Serpentinomonas	0	1.31873e-05	2.58262e-05	1.24285e-05	4.3487e-05	1.5599e-05	2.38724e-05	0	0	0	0	1.59364e-05
Serratia	6.05357e-05	0.000232976	0.000546655	5.59281e-05	0.000139158	9.87937e-05	0.00352516	0.00438764	0.00152102	0.00109751	0.000105709	0.000557773
Shewanella	3.53125e-05	4.83536e-05	6.02612e-05	3.72854e-05	2.60922e-05	5.19967e-05	7.95748e-05	9.82013e-05	4.29129e-05	0.000131472	0	0
Shigella	0	0	4.30437e-05	0	8.69739e-06	0	8.75322e-05	0.000204259	0	2.28647e-05	0	8.76501e-05
Shimia	0.000696161	0.000764865	0.000783395	0.000400818	0.000713186	0.000571963	0.000688322	0.00056564	0.000500651	0.000611631	0.000662443	0.000589646
Shimwellia	0	1.31873e-05	1.72175e-05	9.32134e-06	0	0	0	0	0	0	0	0
Shinella	4.03572e-05	2.19789e-05	0	0.000490924	0	4.15973e-05	6.76385e-05	0	4.7681e-05	6.2878e-05	3.52363e-05	7.96819e-05
Sideroxydans	0	0	0	7.45708e-05	0	0	0	0	0	0	0	0
Silanimonas	1.51339e-05	4.39578e-05	3.4435e-05	8.38921e-05	3.91383e-05	3.1198e-05	0	0	0	1.14324e-05	0	0
Silicimonas	0	0	0	1.24285e-05	0	0	0	0	0	0	0	0
Siminovitchia	0	0	3.87393e-05	0	0	0	0	7.85611e-06	0	5.14456e-05	0	0
Simkania	3.02679e-05	2.63747e-05	3.4435e-05	1.86427e-05	1.73948e-05	2.59983e-05	1.19362e-05	0	0	3.42971e-05	2.11418e-05	5.57773e-05
Singulisphaera	3.02679e-05	5.27493e-05	5.59568e-05	0.000142927	1.30461e-05	5.71963e-05	5.57023e-05	1.57122e-05	6.67534e-05	1.14324e-05	9.86617e-05	0
Sinimarinibacterium	0	0	0	3.10711e-05	0	0	0	0	0	0	0	0
Sinobaca	1.51339e-05	3.51662e-05	2.58262e-05	1.24285e-05	4.78357e-05	2.07987e-05	2.38724e-05	0	0	1.71485e-05	0	0
Sinomonas	0	0	2.58262e-05	4.34996e-05	0	0	0	0	0	0.000102891	0	0
Sinorhizobium	4.03572e-05	3.07704e-05	7.74787e-05	0.000229926	4.3487e-05	6.75957e-05	3.18299e-05	3.53525e-05	1.90724e-05	5.14456e-05	0	3.18728e-05
Sinosporangium	3.02679e-05	2.63747e-05	3.01306e-05	4.03925e-05	3.04409e-05	4.6797e-05	2.78512e-05	5.10647e-05	2.86086e-05	0	1.40945e-05	4.78091e-05
Siphonobacter	3.02679e-05	3.51662e-05	3.87393e-05	1.55356e-05	2.60922e-05	2.59983e-05	1.5915e-05	0	0	0	4.93309e-05	0
Skermanella	0	0	0	0.000397711	0	0	0	0	0	0	0	0
Skermania	0	0	0	0	0	0	0	0	0	1.71485e-05	0	0
Slackia	2.01786e-05	2.63747e-05	2.15219e-05	2.7964e-05	3.47896e-05	3.63977e-05	0	0	3.33767e-05	5.71618e-06	0	3.18728e-05
Smaragdicoccus	0	0	0	0	0	0	0	0	0	1.71485e-05	0	0
Sneathiella	1.51339e-05	2.63747e-05	3.01306e-05	0.000208177	3.04409e-05	3.63977e-05	3.18299e-05	1.96403e-05	2.38405e-05	2.28647e-05	9.86617e-05	4.78091e-05
Sodalis	0.000332947	0.00240449	0.00125257	0.000428782	0.00113066	0.000540765	0.000616704	0.000459582	0.000939316	0.0013776	0.000521498	0.000191237
Solibacillus	0	0	0	0	0	4.15973e-05	0	0	0	6.2878e-05	0	0
Solimonas	2.01786e-05	1.31873e-05	2.58262e-05	0	1.73948e-05	1.5599e-05	0	0	0	4.00133e-05	4.22836e-05	3.18728e-05
Solirubrobacter	2.52232e-05	2.63747e-05	3.87393e-05	0.000226819	3.04409e-05	2.59983e-05	1.98937e-05	1.57122e-05	9.53621e-06	0	1.40945e-05	0
Sorangium	0.00014125	9.67071e-05	9.90005e-05	0.000332461	0.000213086	0.00015599	8.75322e-05	5.89208e-05	0.000123971	0.000148621	9.86617e-05	7.17137e-05
Sphaerisporangium	0	0	0	5.59281e-05	0	0	0	0	0	0	0	0
Sphaerobacter	0	0	0	4.03925e-05	0	0	0	0	0	0	0	0
Sphaerochaeta	5.04465e-05	4.39578e-05	2.58262e-05	9.32134e-06	4.78357e-05	0	7.95748e-06	7.85611e-06	3.33767e-05	0	0	0
Sphaerospermopsis	4.03572e-05	2.63747e-05	4.30437e-05	1.55356e-05	2.17435e-05	2.07987e-05	2.78512e-05	0	2.86086e-05	3.42971e-05	0	0
Sphaerotilus	0	0	0	5.90352e-05	0	0	0	0	0	0	0	0
Sphingobacterium	1.51339e-05	2.19789e-05	1.72175e-05	0	4.78357e-05	3.63977e-05	1.98937e-05	0	0	3.42971e-05	5.63781e-05	0
Sphingobium	0.000121071	1.75831e-05	7.74787e-05	0.0013547	7.39278e-05	8.31947e-05	0.000115383	0.000149266	5.72172e-05	0.000102891	7.04727e-05	8.76501e-05
Sphingomonas	0.00014125	0.000153852	0.000228132	0.0633354	0.000173948	0.000197587	9.54897e-05	0.000145338	0.000109666	0.000354403	9.16145e-05	8.76501e-05
Sphingopyxis	2.52232e-05	3.51662e-05	2.15219e-05	0.000984955	2.60922e-05	2.07987e-05	0	1.96403e-05	2.38405e-05	3.42971e-05	2.81891e-05	6.37455e-05
Sphingorhabdus	2.52232e-05	3.51662e-05	1.29131e-05	0.000189534	8.69739e-06	1.03993e-05	1.5915e-05	2.74964e-05	0	8.57427e-05	2.11418e-05	2.39046e-05
Sphingosinicella	0	0	0	0.00189845	0	0	0	0	0	0	0	0
Spiribacter	0	8.79156e-06	0	2.48569e-05	2.17435e-05	0	3.97874e-05	0	0	0	0	0
Spirochaeta	2.52232e-05	3.07704e-05	3.87393e-05	1.24285e-05	3.04409e-05	3.63977e-05	3.58086e-05	3.92805e-05	2.38405e-05	2.85809e-05	3.52363e-05	3.18728e-05
Spirosoma	4.54018e-05	5.71451e-05	6.45656e-05	4.03925e-05	6.52304e-05	6.75957e-05	5.17236e-05	8.24891e-05	1.90724e-05	7.43103e-05	7.04727e-06	7.17137e-05
Spirulina	7.0625e-05	3.51662e-05	6.02612e-05	9.32134e-06	9.56713e-05	4.15973e-05	3.58086e-05	5.10647e-05	2.38405e-05	2.28647e-05	6.34254e-05	4.78091e-05
Sporanaerobacter	2.52232e-05	1.31873e-05	3.01306e-05	0	3.04409e-05	0	0	0	2.86086e-05	0	0	0
Sporichthya	4.03572e-05	7.47282e-05	4.30437e-05	0.000434996	4.3487e-05	8.83943e-05	7.95748e-05	2.74964e-05	4.29129e-05	0.000102891	2.11418e-05	6.37455e-05
Sporobacter	2.01786e-05	4.83536e-05	0	4.66067e-05	0	0	3.58086e-05	0	8.58259e-05	4.57294e-05	0	0
Sporomusa	4.03572e-05	3.07704e-05	2.15219e-05	2.17498e-05	2.17435e-05	3.1198e-05	2.38724e-05	0	0	2.28647e-05	2.81891e-05	3.9841e-05
Sporosarcina	2.52232e-05	3.51662e-05	2.15219e-05	1.55356e-05	3.04409e-05	1.5599e-05	3.58086e-05	3.53525e-05	0	5.71618e-05	2.81891e-05	0
Stackebrandtia	2.01786e-05	1.75831e-05	2.15219e-05	1.55356e-05	3.91383e-05	0	1.5915e-05	0	0	2.28647e-05	0	0
Staphylococcus	0.0274933	0.0278429	0.0281979	0.0171171	0.0296972	0.0316296	0.0180794	0.0173149	0.0213706	0.0240537	0.0172799	0.0175539
Stappia	1.51339e-05	4.39578e-05	8.60874e-06	3.72854e-05	1.73948e-05	3.63977e-05	0	3.53525e-05	0	4.57294e-05	2.11418e-05	0
Starkeya	0	0	0	0.00013982	0	0	0	0	0	0	0	0
Stella	0	0	0	0.000111856	0	0	0	0	0	0	0	0
Stenomitos	0	0	0	9.32134e-06	0	0	0	0	0	0	0	0
Stenotrophomonas	0.000100893	6.15409e-05	2.58262e-05	0.000649387	6.95791e-05	2.07987e-05	6.36598e-05	7.4633e-05	4.7681e-05	7.43103e-05	0	0
Steroidobacter	0	0	0	0.000515781	0	0	0	0	0	0	0	0
Stigmatella	2.01786e-05	2.19789e-05	4.73481e-05	2.7964e-05	1.30461e-05	2.07987e-05	0	0	1.43043e-05	0	4.22836e-05	0
Streptacidiphilus	2.52232e-05	3.07704e-05	3.4435e-05	1.86427e-05	3.04409e-05	3.1198e-05	1.19362e-05	1.96403e-05	1.43043e-05	3.42971e-05	5.63781e-05	3.9841e-05
Streptoalloteichus	0	0	0	0	1.73948e-05	0	0	0	0	0	0	0
Streptococcus	0.0129647	0.0145412	0.0159821	0.00849485	0.0147595	0.0158694	0.0103765	0.00991441	0.0124543	0.0139475	0.0107682	0.0159204
Streptomyces	0.000731474	0.00087476	0.000860874	0.00111545	0.00110457	0.00094114	0.000549066	0.000491007	0.000681839	0.00134902	0.000535592	0.000422314
Streptosporangium	0	0	0	3.10711e-05	0	0	0	0	0	0	0	0
Subtercola	0	0	2.15219e-05	0	0	0	0	0	0	0.000285809	0	0
Succinivibrio	4.03572e-05	3.07704e-05	1.72175e-05	5.90352e-05	2.17435e-05	6.2396e-05	1.98937e-05	3.53525e-05	0	5.14456e-05	5.63781e-05	3.18728e-05
Sulfitobacter	0	0	0	0	0	0	0	0	3.33767e-05	0	0	0
Sulfuricaulis	0	0	0	2.17498e-05	0	0	0	0	0	0	0	0
Sulfuricella	0	0	0	0.000133606	0	0	0	0	0	0	0	0
Sulfuricurvum	4.54018e-05	4.39578e-05	8.60874e-06	2.17498e-05	3.91383e-05	1.5599e-05	0	2.35683e-05	3.81448e-05	5.71618e-05	0	2.39046e-05
Sulfuriferula	0	0	0	0.000177106	0	0	0	0	0	0	0	0
Sulfurifustis	0	0	0	4.97138e-05	0	0	0	0	0	0	0	0
Sulfurihydrogenibium	4.03572e-05	0	0	1.24285e-05	3.47896e-05	0	4.37661e-05	0	1.43043e-05	0	0	0
Sulfurirhabdus	0	0	0	4.97138e-05	0	0	0	0	0	0	0	0
Sulfurisoma	0	0	0	2.48569e-05	0	0	0	0	0	0	0	0
Sulfuritalea	0	0	0	1.86427e-05	0	0	0	0	0	0	0	0
Sulfuritortus	0	0	0	3.72854e-05	0	0	0	0	0	0	0	0
Sulfurivermis	0	0	0	5.90352e-05	0	0	0	0	0	0	0	0
Sulfurovum	0	0	0	1.86427e-05	0	0	0	0	0	0	0	0
Superficieibacter	0	0	3.01306e-05	0	0	0	0	0	0	0	0	0
Sutterella	2.52232e-05	3.51662e-05	2.15219e-05	4.03925e-05	0	2.59983e-05	0	0	0	0	4.93309e-05	0
Synechococcus	0.000378348	0.000474744	0.000477785	0.000245462	0.000378337	0.000389975	0.000354108	0.000188547	0.000572172	0.000331538	0.000239607	0.00039841
Synechocystis	2.52232e-05	4.39578e-05	3.01306e-05	1.86427e-05	2.17435e-05	1.5599e-05	2.38724e-05	2.35683e-05	0	4.57294e-05	6.34254e-05	2.39046e-05
Syntrophobacter	0	0	0	4.03925e-05	0	0	0	0	0	0	0	0
Syntrophorhabdus	3.53125e-05	8.79156e-05	4.73481e-05	9.32134e-06	2.60922e-05	1.5599e-05	0	1.96403e-05	1.43043e-05	2.85809e-05	4.93309e-05	0
Syntrophotalea	0	0	0	2.48569e-05	0	0	0	0	0	0	0	0
Syntrophus	2.01786e-05	1.75831e-05	3.01306e-05	1.24285e-05	2.17435e-05	5.19967e-05	2.38724e-05	1.57122e-05	1.43043e-05	0	2.11418e-05	0
Tabrizicola	1.00893e-05	3.07704e-05	3.87393e-05	9.01063e-05	4.78357e-05	4.15973e-05	0	0	0	0	0	0
Tardibacter	0	0	0	7.45708e-05	0	0	0	0	0	1.71485e-05	0	0
Tardiphaga	0	0	0	6.21423e-05	0	0	0	0	0	0	0	0
Tatumella	0.000272411	0.000193414	0.00030561	0.000136713	0.000313106	0.000337978	0.000330235	0.000514575	0.000257478	0.000445862	0.000542639	0.000621519
Tautonia	3.53125e-05	1.75831e-05	3.4435e-05	7.76779e-05	1.73948e-05	2.07987e-05	2.38724e-05	0	2.38405e-05	0	0	4.78091e-05
Telmatospirillum	0	0	0	1.86427e-05	0	0	0	0	0	0	0	2.39046e-05
Tenacibaculum	2.01786e-05	3.07704e-05	4.73481e-05	2.17498e-05	3.04409e-05	2.59983e-05	1.98937e-05	0	9.53621e-06	2.28647e-05	2.81891e-05	0
Tepidibacter	0	0	0	2.7964e-05	0	0	0	0	0	0	0	0
Tepidicaulis	0	0	0	1.86427e-05	0	0	0	0	0	0	0	0
Tepidiphilus	0	0	0	8.38921e-05	0	0	0	0	0	0	0	0
Terasakiella	2.01786e-05	0	2.58262e-05	3.72854e-05	0	0	0	0	0	2.85809e-05	4.93309e-05	0
Terasakiispira	0	0	0	2.17498e-05	0	0	0	0	0	0	0	0
Teredinibacter	0	0	0	7.76779e-05	0	0	0	0	0	0	0	0
Terribacillus	4.54018e-05	3.9562e-05	1.29131e-05	1.24285e-05	5.21843e-05	6.2396e-05	3.97874e-05	4.32086e-05	3.33767e-05	5.14456e-05	4.22836e-05	3.18728e-05
Terriglobus	0	0	0	3.10711e-05	0	0	0	0	0	0	0	0
Terrimicrobium	3.53125e-05	0.000105499	2.15219e-05	4.34996e-05	7.39278e-05	8.83943e-05	7.16173e-05	7.85611e-05	3.33767e-05	5.14456e-05	2.81891e-05	0
Terrimonas	0	0	0	9.32134e-05	0	0	0	0	0	0	0	0
Tersicoccus	0	0	0	0	0	0	0	0	0	2.85809e-05	0	0
Tessaracoccus	0	0	0	1.86427e-05	0	0	0	0	0	0	0	0
Tetragenococcus	0	0	0	0	0	0	0.000290448	0	0	1.71485e-05	0	0
Tetrasphaera	0	0	0	6.21423e-05	0	0	0	0	0	0	0	0
Thalassobacillus	6.55804e-05	8.35198e-05	6.45656e-05	3.41783e-05	8.26252e-05	3.63977e-05	3.97874e-05	4.71366e-05	0	9.71751e-05	0	3.9841e-05
Thalassobaculum	0	0	0	4.66067e-05	0	0	0	0	0	0	0	0
Thalassobius	3.53125e-05	2.19789e-05	3.87393e-05	1.55356e-05	8.69739e-06	2.59983e-05	1.5915e-05	1.57122e-05	0.000390984	2.28647e-05	0	0
Thalassococcus	0.00111487	0.00128796	0.00103735	0.00111235	0.00140028	0.0016275	0.000931025	0.0011195	0.00120633	0.00169771	0.00174067	0.00173707
Thalassolituus	3.53125e-05	4.39578e-05	3.01306e-05	1.55356e-05	3.91383e-05	4.6797e-05	1.5915e-05	3.92805e-05	2.86086e-05	3.42971e-05	2.11418e-05	0
Thalassospira	0	0	0	0.000211284	0	0	0	0	0	0	0	0
Thalassotalea	3.02679e-05	3.51662e-05	1.72175e-05	0	4.3487e-05	2.59983e-05	1.19362e-05	3.14244e-05	2.86086e-05	1.14324e-05	0	0
Thauera	0	0	0	0.000264105	0	0	0	0	0	1.71485e-05	0	0
Thermaerobacter	0	0	0	6.52494e-05	0	0	0	0	0	0	0	0
Thermanaeromonas	2.52232e-05	0	3.4435e-05	0	2.17435e-05	2.59983e-05	3.58086e-05	0	2.38405e-05	4.57294e-05	0	0
Thermanaerothrix	4.54018e-05	3.9562e-05	4.73481e-05	3.41783e-05	6.95791e-05	1.5599e-05	0	0	0	0	4.22836e-05	0
Thermasporomyces	0	0	0	0	0	0	0	0	0	1.71485e-05	0	0
Thermincola	3.02679e-05	2.19789e-05	1.72175e-05	1.55356e-05	2.17435e-05	1.03993e-05	2.78512e-05	1.96403e-05	3.33767e-05	3.42971e-05	0	7.96819e-06
Thermoactinomyces	0	3.51662e-05	3.87393e-05	1.86427e-05	3.47896e-05	4.6797e-05	5.17236e-05	3.92805e-05	0	0	0	0
Thermoactinospora	0	0	0	4.97138e-05	0	0	0	0	0	2.28647e-05	0	0
Thermoanaerobacter	4.03572e-05	3.07704e-05	3.4435e-05	3.41783e-05	0	3.1198e-05	5.17236e-05	2.74964e-05	0	1.71485e-05	0	0
Thermoanaerobacterium	0	0	0	0	0	2.07987e-05	0	1.96403e-05	3.33767e-05	0	2.11418e-05	0
Thermobaculum	1.51339e-05	1.75831e-05	3.87393e-05	2.7964e-05	1.30461e-05	1.5599e-05	0	0	0	0	4.22836e-05	3.9841e-05
Thermobifida	0	0	0	3.10711e-05	0	0	0	0	0	0	0	0
Thermoclostridium	0	3.51662e-05	3.4435e-05	1.24285e-05	4.78357e-05	0	0	3.14244e-05	2.86086e-05	3.42971e-05	0	0
Thermocrispum	0	0	0	2.7964e-05	0	0	0	0	0	0	0	0
Thermodesulfatator	3.53125e-05	1.75831e-05	3.4435e-05	2.17498e-05	3.47896e-05	3.63977e-05	0	0	0	4.57294e-05	0	0
Thermodesulfobacterium	3.53125e-05	3.9562e-05	3.4435e-05	1.55356e-05	3.47896e-05	2.59983e-05	1.98937e-05	0	0	0	4.22836e-05	0
Thermodesulfovibrio	4.03572e-05	3.51662e-05	5.59568e-05	2.48569e-05	6.08817e-05	7.7995e-05	0	1.57122e-05	2.38405e-05	5.14456e-05	7.75199e-05	5.57773e-05
Thermoflexibacter	2.01786e-05	9.67071e-05	0	3.72854e-05	3.04409e-05	5.19967e-05	0	4.32086e-05	2.86086e-05	0	0	0
Thermoflexus	6.55804e-05	4.39578e-05	5.59568e-05	0.000282747	4.3487e-05	5.71963e-05	1.5915e-05	1.57122e-05	3.33767e-05	7.43103e-05	2.11418e-05	7.96819e-06
Thermogemmatispora	3.02679e-05	4.39578e-05	3.01306e-05	5.28209e-05	3.04409e-05	3.63977e-05	3.58086e-05	1.96403e-05	0	0	2.81891e-05	6.37455e-05
Thermogutta	0	0	0	6.83565e-05	0	0	0	0	0	0	0	0
Thermomonas	0	0	0	0.000590352	0	0	0	0	0	0	0	0
Thermomonospora	0	0	0	9.63206e-05	0	0	0	0	0	0	0	0
Thermonema	0	0	0	8.38921e-05	0	0	0	0	0	0	0	0
Thermopetrobacter	0	0	0	7.45708e-05	0	0	0	0	0	0	0	0
Thermophagus	0	0	0	0	0	0	0	1.96403e-05	9.53621e-06	0	0	0
Thermorudis	2.01786e-05	1.75831e-05	2.15219e-05	0.000102535	2.60922e-05	4.15973e-05	2.78512e-05	0	2.86086e-05	0	0	2.39046e-05
Thermosipho	0.00014125	0.00011429	0.000111914	7.45708e-05	7.82765e-05	9.87937e-05	0.000107426	0.000106057	0.000104898	9.14589e-05	9.86617e-05	7.96819e-05
Thermosporothrix	3.02679e-05	6.15409e-05	7.31743e-05	2.48569e-05	4.78357e-05	5.71963e-05	3.97874e-05	1.96403e-05	3.33767e-05	5.14456e-05	2.81891e-05	1.59364e-05
Thermostichus	1.00893e-05	3.07704e-05	1.72175e-05	0	2.17435e-05	0	4.77449e-05	0	2.86086e-05	0	0	0
Thermosulfurimonas	3.53125e-05	3.07704e-05	4.30437e-05	3.10711e-06	4.3487e-05	4.6797e-05	2.78512e-05	0	5.72172e-05	0	0	1.59364e-05
Thermovibrio	4.54018e-05	4.39578e-05	4.30437e-05	4.97138e-05	5.21843e-05	4.15973e-05	0	1.57122e-05	6.67534e-05	3.42971e-05	1.40945e-05	3.18728e-05
Thermus	4.54018e-05	7.9124e-05	6.02612e-05	0.000155356	3.91383e-05	7.27953e-05	8.75322e-05	6.28489e-05	3.33767e-05	6.2878e-05	7.04727e-06	3.9841e-05
Thioalkalivibrio	2.01786e-05	2.19789e-05	2.58262e-05	8.38921e-05	0	3.1198e-05	2.78512e-05	0	0	0	0	2.39046e-05
Thiobacillus	0	0	0	0.00011807	0	0	0	0	0	0	0	0
Thiocapsa	0	0	0	5.59281e-05	0	0	0	0	0	0	0	0
Thioflavicoccus	0	0	0	2.48569e-05	0	0	0	0	0	0	0	0
Thiohalobacter	0	0	0	4.03925e-05	0	0	0	0	0	0	0	0
Thiohalocapsa	3.02679e-05	2.63747e-05	3.4435e-05	5.90352e-05	1.73948e-05	1.5599e-05	7.95748e-06	3.92805e-05	0	0	2.81891e-05	0
Thiohalomonas	0	0	0	3.72854e-05	0	0	0	0	0	0	0	0
Thiohalospira	0	0	0	1.24285e-05	0	0	0	0	0	0	0	0
Thiomargarita	0	0	0	1.55356e-05	0	0	0	0	0	0	0	0
Thiomicrorhabdus	0	0	0	1.86427e-05	0	0	0	0	0	0	0	0
Thiomonas	1.00893e-05	4.39578e-05	0	7.45708e-05	0	2.59983e-05	0	0	0	1.71485e-05	0	0
Thiothrix	0.00366241	0.00379356	0.00465733	0.00238626	0.00292232	0.00750312	0.00186603	0.00329957	0.00321847	0.00345829	0.00252292	0.00423111
Timonella	0	0	0	0	0	0	0	0	0	2.28647e-05	0	0
Tindallia	0	0	0	2.48569e-05	0	0	0	0	0	0	0	0
Tissierella	3.02679e-05	3.07704e-05	2.15219e-05	1.86427e-05	2.60922e-05	3.63977e-05	1.19362e-05	1.96403e-05	2.86086e-05	3.42971e-05	4.93309e-05	0
Tistlia	0	0	0	0.000627637	0	0	3.97874e-05	0	0	0	4.22836e-05	0
Tistrella	5.04465e-05	1.31873e-05	0	1.86427e-05	1.73948e-05	2.59983e-05	2.38724e-05	2.35683e-05	1.90724e-05	3.42971e-05	0	0
Tolumonas	0	0	0	0	0	2.07987e-05	0	0	0	0	0	0
Tolypothrix	0	0	0	3.72854e-05	0	0	0	0	0	0	0	0
Trabulsiella	0	0	7.74787e-05	0	0	2.07987e-05	5.17236e-05	4.71366e-05	4.7681e-05	0	0	0
Tranquillimonas	0	0	0	0.000155356	0	0	0	0	0	0	0	0
Treponema	0	0	0	9.32134e-06	0	0	0	0	0	0	0	0
Trichococcus	0	0	0	2.17498e-05	0	0	0	0	0	2.28647e-05	0	0
Trichormus	1.00893e-05	3.07704e-05	0	1.55356e-05	4.3487e-05	0	3.18299e-05	7.85611e-06	2.38405e-05	1.14324e-05	0	0
Trinickia	0	0	0	4.66067e-05	0	0	0	0	0	0	0	0
Tropicibacter	0	0	0	1.86427e-05	0	0	0	0	0	0	0	0
Tropicimonas	0	0	0	1.86427e-05	0	0	0	0	0	0	0	0
Truepera	2.52232e-05	1.31873e-05	3.4435e-05	0.0014852	3.47896e-05	2.07987e-05	7.95748e-06	2.74964e-05	0	0	0	0
Tsukamurella	0	0	0	1.24285e-05	0	0	0	0	0	0	0	0
Tsuneonella	0	0	0	0.00076435	0	0	0	0	0	0	0	0
Tuberibacillus	0	0	0	0.000121177	0	0	0	0	0	0	0	0
Uliginosibacterium	2.52232e-05	4.39578e-05	6.88699e-05	1.55356e-05	3.47896e-05	4.6797e-05	3.18299e-05	0	5.72172e-05	4.00133e-05	0	3.18728e-05
Ulvibacter	3.02679e-05	3.51662e-05	2.58262e-05	1.55356e-05	0	1.03993e-05	0	1.96403e-05	3.33767e-05	0	5.63781e-05	0
Ulvibacterium	2.01786e-05	1.31873e-05	4.30437e-05	2.17498e-05	2.60922e-05	3.63977e-05	1.98937e-05	0	0	5.71618e-05	0.000112756	0
Umezawaea	0	0	0	0	0	0	0	0	0	1.71485e-05	0	0
Unclassified	0.353413	0.330352	0.329655	0.346527	0.312349	0.331136	0.285224	0.278318	0.303413	0.287421	0.300946	0.310425
Ureibacillus	0	0	0	1.86427e-05	0	0	0	0	0	0	0	0
Vaginisenegalia	3.02679e-05	4.39578e-05	2.15219e-05	2.48569e-05	3.91383e-05	2.59983e-05	3.18299e-05	0	7.15215e-05	4.00133e-05	0	0
Vagococcus	2.52232e-05	0	0	0	3.04409e-05	0	0	0	0	2.28647e-05	0	0
Vallitalea	0	0	0	2.7964e-05	0	0	0	0	0	0	0	0
Vannielia	0	0	0	1.55356e-05	0	0	0	0	0	0	0	0
Variibacter	0	0	0	0.000229926	0	0	0	0	0	0	0	0
Variovorax	1.51339e-05	0	3.87393e-05	0.000329354	4.78357e-05	0	2.38724e-05	0.000129626	1.90724e-05	2.28647e-05	0	0
Veillonella	3.02679e-05	0	0	0	0	0	0	0	2.38405e-05	0	4.93309e-05	0
Vermiphilus	3.53125e-05	4.83536e-05	2.58262e-05	2.17498e-05	4.3487e-05	0	1.5915e-05	1.96403e-05	0	0	1.40945e-05	0
Verrucomicrobium	3.53125e-05	5.27493e-05	2.15219e-05	2.7964e-05	1.30461e-05	5.19967e-05	0	1.96403e-05	0	2.85809e-05	4.93309e-05	2.39046e-05
Vibrio	0.0086667	0.0107521	0.010154	0.00568602	0.00415735	0.00481489	0.0161895	0.00681125	0.0068613	0.0216014	0.0151446	0.0187412
Victivallis	3.53125e-05	2.19789e-05	2.15219e-05	1.86427e-05	0	3.63977e-05	7.95748e-06	1.96403e-05	4.7681e-05	0	2.81891e-05	0
Virgibacillus	4.54018e-05	2.19789e-05	2.15219e-05	0	0	2.59983e-05	2.38724e-05	0	3.33767e-05	2.85809e-05	0	2.39046e-05
Vitreoscilla	0	3.9562e-05	4.73481e-05	1.24285e-05	2.17435e-05	5.19967e-05	1.98937e-05	3.53525e-05	0	8.00265e-05	0	0
Vulcaniibacterium	0	0	0	0.000136713	0	0	0	0	0	0	0	0
Waddlia	0	0	0	9.32134e-06	0	0	0	0	0	0	0	0
Weizmannia	0	0	1.29131e-05	0	0	0	0	0	0	0	0	0
Wenxinia	0	0	0	6.83565e-05	0	0	0	0	0	0	0	0
Wenyingzhuangia	1.00893e-05	0	3.87393e-05	9.32134e-06	2.17435e-05	2.59983e-05	7.95748e-06	0	2.38405e-05	1.71485e-05	2.11418e-05	7.17137e-05
Wenzhouxiangella	0	0	0	4.34996e-05	0	0	0	0	0	0	0	0
Williamsia	0	0	0	0	0	0	0	0	0	8.57427e-05	0	0
Woeseia	2.01786e-05	1.31873e-05	1.72175e-05	0.000102535	3.47896e-05	2.59983e-05	1.19362e-05	7.85611e-06	1.90724e-05	4.00133e-05	0	0
Wolbachia	0.0252686	0.0243043	0.0237085	0.0254193	0.0290449	0.0332311	0.0268167	0.0183087	0.0257573	0.027895	0.0268501	0.0278488
Xanthobacter	4.03572e-05	4.83536e-05	5.59568e-05	0.000195748	6.95791e-05	2.59983e-05	5.17236e-05	6.28489e-05	2.86086e-05	6.2878e-05	2.11418e-05	3.18728e-05
Xanthomonas	0.00099884	0.00102422	0.00126548	0.000683565	0.00123503	0.0014975	0.000887258	0.000703122	0.000953621	0.00109751	0.00147288	0.0010518
Xenococcus	2.52232e-05	1.31873e-05	2.15219e-05	2.17498e-05	0	3.1198e-05	1.19362e-05	0	1.90724e-05	2.28647e-05	3.52363e-05	5.57773e-05
Xenorhabdus	0	0	0	0	0	0	9.1511e-05	0.000102129	1.90724e-05	0	0	0
Xylanibacterium	0	0	0	0	0	0	0	0	0	0	2.81891e-05	0
Xylanimicrobium	0	0	0	0	0	0	0	0	0	1.71485e-05	0	0
Xylanimonas	0	0	1.29131e-05	0	0	0	0	0	0	1.71485e-05	0	0
Yersinia	6.05357e-05	0.00016704	0.000249653	0.000142927	5.21843e-05	0.000119592	0.00243897	0.00358631	0.000867795	0.0013776	0	0.000302791
Yokenella	0	0	6.02612e-05	0	0	0	3.58086e-05	7.0705e-05	0	0	0	0
Yonghaparkia	0	0	0	0	0	0	0	0	0	2.28647e-05	0	0
Zavarzinella	4.54018e-05	2.19789e-05	3.87393e-05	4.66067e-05	3.47896e-05	2.59983e-05	0	1.57122e-05	0	2.28647e-05	0	7.96819e-06
Zavarzinia	0	0	0	0.000121177	0	0	0	0	0	0	0	0
Zhengella	0	0	0	1.55356e-05	0	0	0	0	0	0	0	0
Zhihengliuella	0	0	0	5.90352e-05	0	0	0	0	0	0	0	0
Zhongshania	1.51339e-05	2.19789e-05	2.58262e-05	1.24285e-05	2.60922e-05	2.59983e-05	3.18299e-05	1.57122e-05	9.53621e-06	2.85809e-05	4.22836e-05	3.9841e-05
Zobellella	0	0	0	1.55356e-05	0	0	0	0	0	0	0	0
Zobellia	0	0	0	0	4.78357e-05	0	0	0	0	0	0	0
Zoogloea	0	0	0	0	0	0	1.98937e-05	3.14244e-05	0	0	0	0
Zooshikella	0	0	0	0	0	0	0	0	1.90724e-05	0	0	0
Zymomonas	0	0	0	0	0	0	0	0	0	0	0	0.00262153

## Sheet: Table S2 Differential bacterial
Table S2 Differential bacterial genera in the gut
ID	pvalues	adjPvalues	WP(Mean)	WP(Std)	WP(Sem)	CIP(Mean)	CIP(Std)	CIP(Sem)	CP(Mean)	CP(Std)	CP(Sem)	WIP(Mean)	WIP(Std)	WIP(Sem)	CIP::CP (pvalue)	CIP::WIP (pvalue)	CIP::WP (pvalue)	CP::WIP (pvalue)	CP::WP (pvalue)	WIP::WP (pvalue)
Rhodococcus	5.69255e-08	7.58248e-05	2.88634e-05	1.06478e-05	6.14751e-06	9.49889e-05	0.000134244	7.75056e-05	2.48636e-05	1.61485e-05	9.32336e-06	0.00354223	0.000391454	0.000226006	>= 0.1	< 0.001	>= 0.1	< 0.001	>= 0.1	< 0.001
Patulibacter	8.22775e-05	0.0547968	2.89244e-05	2.20918e-06	1.27547e-06	3.79664e-05	9.47101e-06	5.46809e-06	2.6396e-05	2.22023e-06	1.28185e-06	0	0	0	< 0.1	< 0.001	>= 0.1	< 0.001	>= 0.1	< 0.001
Enterobacillus	0.000227752	0.0758413	5.73916e-06	9.94052e-06	5.73916e-06	0	0	0	0.000177484	6.09877e-05	3.52113e-05	0	0	0	< 0.001	>= 0.1	>= 0.1	< 0.001	< 0.001	>= 0.1
Putridiphycobacter	0.000187595	0.0832924	0.00497465	0.00058077	0.000335308	0.0036588	0.00139425	0.000804971	0.00265575	0.000206298	0.000119106	0.00982656	0.00155196	0.000896025	>= 0.1	< 0.001	>= 0.1	< 0.001	>= 0.1	< 0.01
Solimonas	0.000516717	0.137653	1.97307e-05	6.33134e-06	3.6554e-06	1.09979e-05	9.56671e-06	5.52335e-06	0	0	0	3.80565e-05	5.4743e-06	3.16059e-06	>= 0.1	< 0.01	>= 0.1	< 0.001	< 0.05	< 0.05
Nissabacter	0.000759102	0.168521	0	0	0	0	0	0	3.66584e-05	1.53229e-05	8.84666e-06	0	0	0	< 0.01	>= 0.1	>= 0.1	< 0.01	< 0.01	>= 0.1
Obesumbacterium	0.000939154	0.178707	4.30437e-06	7.45539e-06	4.30437e-06	0	0	0	0.000239334	0.000102351	5.90923e-05	0	0	0	< 0.01	>= 0.1	>= 0.1	< 0.01	< 0.01	>= 0.1
Methylomagnum	0.0017745	0.295454	0	0	0	1.75715e-05	8.3399e-06	4.81504e-06	0	0	0	0	0	0	< 0.01	< 0.01	< 0.01	>= 0.1	>= 0.1	>= 0.1
Buttiauxella	0.00374316	0.332393	8.36139e-05	9.95241e-05	5.74603e-05	5.1989e-05	6.23928e-05	3.60225e-05	0.00133966	0.000641916	0.00037061	0.000159612	0.000122171	7.05353e-05	< 0.01	>= 0.1	>= 0.1	< 0.02	< 0.01	>= 0.1
Litorilinea	0.00400323	0.333268	3.06364e-05	4.74457e-06	2.73928e-06	2.51575e-05	1.23904e-05	7.15358e-06	2.77054e-05	3.79406e-06	2.1905e-06	1.90539e-06	3.30024e-06	1.90539e-06	>= 0.1	< 0.02	>= 0.1	< 0.01	>= 0.1	< 0.01
Geminisphaera	0.00496602	0.348144	1.32208e-05	1.10762e-05	6.39485e-06	2.91156e-05	6.33664e-06	3.65846e-06	3.92805e-06	6.80359e-06	3.92805e-06	0	0	0	< 0.02	< 0.01	>= 0.1	>= 0.1	>= 0.1	>= 0.1
Tabrizicola	0.00370268	0.352283	2.6533e-05	1.47876e-05	8.53762e-06	5.98464e-05	2.63908e-05	1.52367e-05	0	0	0	0	0	0	< 0.01	< 0.01	>= 0.1	>= 0.1	>= 0.1	>= 0.1
Thalassococcus	0.00478545	0.354123	0.00114673	0.000128307	7.4078e-05	0.00138004	0.00025817	0.000149055	0.00108562	0.000140745	8.12591e-05	0.00172515	2.38348e-05	1.3761e-05	>= 0.1	>= 0.1	>= 0.1	< 0.01	>= 0.1	< 0.01
Hafnia	0.00346804	0.355341	4.85149e-05	2.91401e-05	1.68241e-05	1.72667e-05	1.05657e-05	6.10009e-06	0.00128934	0.000666382	0.000384736	5.71618e-06	9.90071e-06	5.71618e-06	< 0.01	>= 0.1	>= 0.1	< 0.01	< 0.01	>= 0.1
Aliivibrio	0.00645532	0.35827	5.86104e-06	1.01516e-05	5.86104e-06	7.24993e-06	1.25573e-05	7.24993e-06	1.13993e-05	1.02601e-05	5.92365e-06	4.07126e-05	1.36324e-06	7.87069e-07	>= 0.1	< 0.02	>= 0.1	< 0.05	>= 0.1	< 0.01
Chimaeribacter	0.00593137	0.359117	1.1847e-05	6.33686e-06	3.65859e-06	2.89913e-06	5.02144e-06	2.89913e-06	0.000221051	0.000124177	7.16936e-05	0	0	0	< 0.02	>= 0.1	>= 0.1	< 0.02	< 0.02	>= 0.1
Serratia	0.00459007	0.359645	0.000280056	0.000246456	0.000142291	9.796e-05	4.16214e-05	2.40301e-05	0.00314461	0.00147071	0.000849113	0.000586996	0.000496544	0.00028668	< 0.01	>= 0.1	>= 0.1	< 0.02	< 0.01	>= 0.1
Lentibacillus	0.00270359	0.360118	0	0	0	0	0	0	2.74654e-05	1.39145e-05	8.03354e-06	0	0	0	< 0.01	>= 0.1	>= 0.1	< 0.01	< 0.01	>= 0.1
Nostoc	0.00630645	0.365226	0.000248716	2.24299e-05	1.29499e-05	0.00027316	7.75923e-06	4.47979e-06	0.000168942	3.37304e-06	1.94742e-06	0.000151309	6.48431e-05	3.74372e-05	< 0.05	< 0.02	>= 0.1	>= 0.1	< 0.1	< 0.05
Cedecea	0.0058268	0.369586	2.15219e-05	3.72769e-05	2.15219e-05	7.24993e-06	1.25573e-05	7.24993e-06	0.000200381	9.27415e-05	5.35444e-05	2.79888e-05	2.78892e-05	1.61018e-05	< 0.01	>= 0.1	>= 0.1	< 0.02	< 0.02	>= 0.1
Vibrio	0.00556664	0.370738	0.00985759	0.00107382	0.000619971	0.00488609	0.000766816	0.000442722	0.00995401	0.00540014	0.00311777	0.0184957	0.00323543	0.00186797	>= 0.1	< 0.01	>= 0.1	< 0.05	>= 0.1	< 0.05
Rahnella	0.00257126	0.380546	0.00993571	0.0122535	0.00707458	0.00456965	0.00666136	0.00384594	0.13553	0.0637832	0.0368253	0.00274394	0.00145103	0.000837754	< 0.01	>= 0.1	>= 0.1	< 0.01	< 0.01	>= 0.1
Chlamydia	0.00345571	0.383583	0.00117283	0.000148652	8.58244e-05	0.000390034	0.000148458	8.57125e-05	0.00076699	0.00016055	9.26934e-05	0.00478503	0.00212143	0.00122481	>= 0.1	< 0.01	>= 0.1	< 0.01	>= 0.1	< 0.02
Ewingella	0.00327239	0.396256	7.46091e-05	0.000129227	7.46091e-05	5.79826e-06	1.00429e-05	5.79826e-06	0.00135357	0.000662816	0.000382677	8.21637e-05	7.38216e-05	4.26209e-05	< 0.01	>= 0.1	>= 0.1	< 0.01	< 0.01	>= 0.1
Aliarcobacter	0.00837824	0.446393	3.13614e-05	9.848e-06	5.68574e-06	2.66848e-05	1.1088e-06	6.40166e-07	1.13993e-05	1.02601e-05	5.92365e-06	3.81079e-06	6.60048e-06	3.81079e-06	>= 0.1	< 0.05	>= 0.1	>= 0.1	< 0.1	< 0.02
Mycobacteroides	0.00921957	0.472326	0.00015653	5.47715e-05	3.16223e-05	5.74791e-05	1.77779e-05	1.02641e-05	2.37204e-05	2.05437e-05	1.18609e-05	6.53282e-05	3.48992e-05	2.01491e-05	>= 0.1	>= 0.1	< 0.05	>= 0.1	< 0.01	< 0.1
Herpetosiphon	0.00973738	0.480377	2.57471e-05	8.43813e-06	4.87176e-06	1.30148e-05	1.29992e-05	7.50509e-06	1.10348e-05	1.18554e-05	6.84473e-06	4.52741e-05	2.79078e-06	1.61126e-06	>= 0.1	< 0.02	>= 0.1	< 0.02	>= 0.1	>= 0.1
Xenorhabdus	0.0108281	0.480767	0	0	0	0	0	0	7.09043e-05	4.52006e-05	2.60966e-05	0	0	0	< 0.05	>= 0.1	>= 0.1	< 0.05	< 0.05	>= 0.1
Streptacidiphilus	0.0107434	0.493457	3.01429e-05	4.63782e-06	2.67765e-06	2.67605e-05	7.04043e-06	4.0648e-06	1.52936e-05	3.94615e-06	2.27831e-06	4.35054e-05	1.14876e-05	6.63235e-06	>= 0.1	< 0.1	>= 0.1	< 0.01	>= 0.1	>= 0.1
Apilactobacillus	0.0106119	0.504822	5.069e-05	1.76976e-05	1.02177e-05	2.03949e-05	1.58933e-06	9.176e-07	2.6187e-06	4.53573e-06	2.6187e-06	2.01512e-05	1.75289e-05	1.01203e-05	>= 0.1	>= 0.1	< 0.1	>= 0.1	< 0.01	< 0.1
Brenneria	0.0118465	0.509017	4.86368e-05	3.21014e-05	1.85338e-05	2.06786e-05	4.64908e-06	2.68415e-06	0.000164964	8.4081e-05	4.85442e-05	1.06243e-05	1.84017e-05	1.06243e-05	< 0.05	>= 0.1	>= 0.1	< 0.02	< 0.1	>= 0.1
Avibacterium	0.0149994	0.554977	8.60874e-06	1.49108e-05	8.60874e-06	0	0	0	6.96012e-05	2.57395e-05	1.48607e-05	2.43661e-05	2.94985e-05	1.7031e-05	< 0.02	>= 0.1	>= 0.1	>= 0.1	< 0.05	>= 0.1
Thermosipho	0.0134974	0.56183	0.000122485	1.62947e-05	9.40776e-06	8.38803e-05	1.30476e-05	7.53303e-06	0.000106127	1.26526e-06	7.30501e-07	8.99342e-05	9.58133e-06	5.53178e-06	>= 0.1	>= 0.1	< 0.02	>= 0.1	>= 0.1	< 0.05
Hoyosella	0.0148335	0.56452	0	0	0	2.57248e-05	8.83226e-06	5.09931e-06	2.65249e-06	4.59425e-06	2.65249e-06	1.36844e-05	1.2323e-05	7.11471e-06	< 0.05	>= 0.1	< 0.02	>= 0.1	>= 0.1	>= 0.1
Zavarzinella	0.0141688	0.571906	3.53733e-05	1.20688e-05	6.96792e-06	3.57982e-05	1.03412e-05	5.97047e-06	5.23741e-06	9.07145e-06	5.23741e-06	1.02776e-05	1.1606e-05	6.70072e-06	< 0.05	< 0.1	>= 0.1	>= 0.1	< 0.05	< 0.1
Acidithiobacillus	0.0173066	0.576311	1.73546e-05	1.14151e-05	6.59051e-06	3.01513e-05	5.48989e-06	3.16959e-06	4.59039e-05	2.38523e-05	1.37712e-05	0	0	0	>= 0.1	< 0.1	>= 0.1	< 0.02	>= 0.1	>= 0.1
Silanimonas	0.0147118	0.576358	3.11756e-05	1.46858e-05	8.47882e-06	5.14095e-05	2.84096e-05	1.64023e-05	0	0	0	3.81079e-06	6.60048e-06	3.81079e-06	< 0.05	< 0.05	>= 0.1	>= 0.1	>= 0.1	>= 0.1
Simkania	0.0165422	0.579846	3.03592e-05	4.03092e-06	2.32725e-06	2.06786e-05	4.64908e-06	2.68415e-06	3.97874e-06	6.89138e-06	3.97874e-06	3.70721e-05	1.74837e-05	1.00942e-05	>= 0.1	>= 0.1	>= 0.1	< 0.02	< 0.05	>= 0.1
Fulvimarina	0.0172384	0.588756	3.15472e-05	9.9729e-06	5.75786e-06	2.43298e-05	5.31368e-06	3.06786e-06	1.95355e-05	4.2055e-07	2.42805e-07	4.10196e-05	6.34653e-06	3.66417e-06	>= 0.1	< 0.1	>= 0.1	< 0.02	>= 0.1	>= 0.1
Bellilinea	0.016407	0.590652	5.05529e-05	1.35205e-05	7.80608e-06	1.24475e-05	1.12091e-05	6.47157e-06	1.16625e-05	1.02226e-05	5.90203e-06	1.4435e-05	1.61471e-05	9.32256e-06	>= 0.1	>= 0.1	< 0.05	>= 0.1	< 0.05	< 0.05
Desertifilum	0.0188075	0.596466	2.85223e-05	9.96899e-06	5.7556e-06	3.55568e-05	1.84925e-05	1.06767e-05	1.7163e-05	6.08331e-06	3.5122e-06	0	0	0	>= 0.1	< 0.02	>= 0.1	>= 0.1	>= 0.1	< 0.1
Kluyvera	0.0186945	0.607342	7.46091e-05	0.000129227	7.46091e-05	4.14282e-06	7.17557e-06	4.14282e-06	0.000247338	7.085e-05	4.09053e-05	3.91477e-05	3.63071e-05	2.09619e-05	< 0.02	>= 0.1	>= 0.1	< 0.05	< 0.1	>= 0.1
Cnuella	0.441099	0.613944	0	0	0	3.10711e-06	5.38168e-06	3.10711e-06	0	0	0	0	0	0	>= 0.1	>= 0.1	>= 0.1	>= 0.1	>= 0.1	>= 0.1
Flaviflexus	0.441099	0.614586	0	0	0	3.10711e-06	5.38168e-06	3.10711e-06	0	0	0	0	0	0	>= 0.1	>= 0.1	>= 0.1	>= 0.1	>= 0.1	>= 0.1
Waddlia	0.441099	0.615229	0	0	0	3.10711e-06	5.38168e-06	3.10711e-06	0	0	0	0	0	0	>= 0.1	>= 0.1	>= 0.1	>= 0.1	>= 0.1	>= 0.1
Porphyromonas	0.443502	0.615359	3.07583e-05	2.026e-05	1.16971e-05	5.17852e-06	8.96947e-06	5.17852e-06	1.84661e-05	1.6517e-05	9.53608e-06	6.98658e-05	9.29053e-05	5.36389e-05	>= 0.1	>= 0.1	>= 0.1	>= 0.1	>= 0.1	>= 0.1
Candidatus_Chrysopegis	0.441099	0.615874	0	0	0	3.10711e-06	5.38168e-06	3.10711e-06	0	0	0	0	0	0	>= 0.1	>= 0.1	>= 0.1	>= 0.1	>= 0.1	>= 0.1
Pleurocapsa	0.443452	0.615931	2.88939e-05	6.34068e-06	3.6608e-06	3.05419e-05	1.87739e-05	1.08391e-05	2.53329e-05	4.74321e-06	2.73849e-06	1.50155e-05	1.30769e-05	7.54997e-06	>= 0.1	>= 0.1	>= 0.1	>= 0.1	>= 0.1	>= 0.1
Nocardioides	0.4431	0.616085	7.19317e-05	1.38575e-05	8.00063e-06	0.000241368	0.000328371	0.000189585	2.83605e-05	3.75663e-05	2.16889e-05	5.54389e-05	5.19085e-05	2.99694e-05	>= 0.1	>= 0.1	>= 0.1	>= 0.1	>= 0.1	>= 0.1
Bifidobacterium	0.446645	0.616509	5.25878e-05	1.0706e-05	6.18114e-06	2.77417e-05	1.3109e-05	7.56846e-06	3.14272e-05	1.01106e-05	5.83735e-06	2.9912e-05	3.5128e-05	2.02812e-05	>= 0.1	>= 0.1	>= 0.1	>= 0.1	>= 0.1	>= 0.1
Methylovirgula	0.441099	0.61652	0	0	0	3.10711e-06	5.38168e-06	3.10711e-06	0	0	0	0	0	0	>= 0.1	>= 0.1	>= 0.1	>= 0.1	>= 0.1	>= 0.1
Stackebrandtia	0.445739	0.616536	1.97612e-05	2.00227e-06	1.15601e-06	1.82246e-05	1.97072e-05	1.1378e-05	5.30498e-06	9.1885e-06	5.30498e-06	7.62157e-06	1.3201e-05	7.62157e-06	>= 0.1	>= 0.1	>= 0.1	>= 0.1	>= 0.1	>= 0.1
Achromobacter	0.446396	0.616804	2.12569e-05	4.67286e-06	2.69788e-06	8.86948e-05	9.27959e-05	5.35758e-05	4.59315e-05	2.63177e-06	1.51945e-06	4.01957e-05	3.49511e-05	2.0179e-05	>= 0.1	>= 0.1	>= 0.1	>= 0.1	>= 0.1	>= 0.1
Plantibacter	0.451055	0.616843	4.30437e-06	7.45539e-06	4.30437e-06	0	0	0	0	0	0	0.000114324	0.000198014	0.000114324	>= 0.1	>= 0.1	>= 0.1	>= 0.1	>= 0.1	>= 0.1
Opitutus	0.445173	0.617035	3.37832e-05	7.36353e-06	4.25134e-06	0.000302464	0.000459245	0.000265145	4.10417e-05	2.65675e-05	1.53387e-05	3.99619e-05	7.21419e-06	4.16511e-06	>= 0.1	>= 0.1	>= 0.1	>= 0.1	>= 0.1	>= 0.1
Pseudoclavibacter	0.447499	0.617048	1.43479e-06	2.48513e-06	1.43479e-06	0	0	0	0	0	0	5.90672e-05	0.000102307	5.90672e-05	>= 0.1	>= 0.1	>= 0.1	>= 0.1	>= 0.1	>= 0.1
Gordonia	0.447991	0.617088	0.000824578	6.54167e-05	3.77684e-05	0.000819609	0.000123252	7.11596e-05	0.000586822	0.000222494	0.000128457	0.000763622	0.000287255	0.000165847	>= 0.1	>= 0.1	>= 0.1	>= 0.1	>= 0.1	>= 0.1
Thermincola	0.44571	0.617137	2.31547e-05	6.60418e-06	3.81292e-06	1.58928e-05	5.6805e-06	3.27964e-06	2.69561e-05	6.91183e-06	3.99055e-06	1.40884e-05	1.7949e-05	1.03628e-05	>= 0.1	>= 0.1	>= 0.1	>= 0.1	>= 0.1	>= 0.1
Treponema	0.441099	0.617168	0	0	0	3.10711e-06	5.38168e-06	3.10711e-06	0	0	0	0	0	0	>= 0.1	>= 0.1	>= 0.1	>= 0.1	>= 0.1	>= 0.1
Pseudonocardia	0.449995	0.617294	5.66454e-05	2.10875e-05	1.21749e-05	7.0584e-05	2.43802e-05	1.40759e-05	2.26804e-05	9.32135e-06	5.38168e-06	8.14369e-05	8.29517e-05	4.78922e-05	>= 0.1	>= 0.1	>= 0.1	>= 0.1	>= 0.1	>= 0.1
Botryobacter	0.451022	0.617431	2.93052e-06	5.07581e-06	2.93052e-06	1.56303e-05	1.37926e-05	7.96314e-06	6.35747e-06	1.10115e-05	6.35747e-06	2.69647e-05	3.2987e-05	1.9045e-05	>= 0.1	>= 0.1	>= 0.1	>= 0.1	>= 0.1	>= 0.1
Gemmatirosa	0.452449	0.617481	0	0	0	0.000533388	0.000923855	0.000533388	0	0	0	2.28647e-05	3.96029e-05	2.28647e-05	>= 0.1	>= 0.1	>= 0.1	>= 0.1	>= 0.1	>= 0.1
Wenyingzhuangia	0.449775	0.617629	1.62762e-05	2.00971e-05	1.16031e-05	1.90211e-05	8.6654e-06	5.00297e-06	1.05993e-05	1.21378e-05	7.00778e-06	3.6668e-05	3.04161e-05	1.75607e-05	>= 0.1	>= 0.1	>= 0.1	>= 0.1	>= 0.1	>= 0.1
Thalassobius	0.452228	0.617814	3.20102e-05	8.85476e-06	5.1123e-06	1.67438e-05	8.71352e-06	5.03075e-06	0.000140871	0.000216605	0.000125057	7.62157e-06	1.3201e-05	7.62157e-06	>= 0.1	>= 0.1	>= 0.1	>= 0.1	>= 0.1	>= 0.1
Stenomitos	0.441099	0.617817	0	0	0	3.10711e-06	5.38168e-06	3.10711e-06	0	0	0	0	0	0	>= 0.1	>= 0.1	>= 0.1	>= 0.1	>= 0.1	>= 0.1
Sphingopyxis	0.450969	0.617994	2.73038e-05	7.05611e-06	4.07385e-06	0.000343949	0.000555134	0.000320507	1.44936e-05	1.27263e-05	7.34753e-06	4.20772e-05	1.90122e-05	1.09767e-05	>= 0.1	>= 0.1	>= 0.1	>= 0.1	>= 0.1	>= 0.1
Xanthobacter	0.449611	0.618041	4.82225e-05	7.80065e-06	4.50371e-06	9.71086e-05	8.81598e-05	5.08991e-05	4.7727e-05	1.74665e-05	1.00843e-05	3.86308e-05	2.16733e-05	1.25131e-05	>= 0.1	>= 0.1	>= 0.1	>= 0.1	>= 0.1	>= 0.1
Afipia	0.449239	0.618168	1.98861e-05	1.78271e-05	1.02925e-05	0.000598429	0.00102899	0.000594086	1.18686e-05	1.0489e-05	6.05584e-06	0	0	0	>= 0.1	>= 0.1	>= 0.1	>= 0.1	>= 0.1	>= 0.1
Candidatus_Phytoplasma	0.0199642	0.618427	0.00179211	0.000199161	0.000114986	0.00264288	0.000203007	0.000117206	0.00397245	0.00013528	7.81041e-05	0.00225224	0.00130021	0.000750675	>= 0.1	>= 0.1	>= 0.1	< 0.1	< 0.02	>= 0.1
Allokutzneria	0.441099	0.618467	0	0	0	3.10711e-06	5.38168e-06	3.10711e-06	0	0	0	0	0	0	>= 0.1	>= 0.1	>= 0.1	>= 0.1	>= 0.1	>= 0.1
Euzebya	0.453973	0.618927	2.76449e-05	1.25283e-05	7.23324e-06	8.03145e-05	0.000118812	6.8596e-05	1.31949e-05	1.21337e-05	7.00538e-06	3.81079e-06	6.60048e-06	3.81079e-06	>= 0.1	>= 0.1	>= 0.1	>= 0.1	>= 0.1	>= 0.1
Pseudarthrobacter	0.441099	0.619119	0	0	0	3.10711e-06	5.38168e-06	3.10711e-06	0	0	0	0	0	0	>= 0.1	>= 0.1	>= 0.1	>= 0.1	>= 0.1	>= 0.1
Subtercola	0.461175	0.619238	7.17395e-06	1.24256e-05	7.17395e-06	0	0	0	0	0	0	9.52697e-05	0.000165012	9.52697e-05	>= 0.1	>= 0.1	>= 0.1	>= 0.1	>= 0.1	>= 0.1
Cronobacter	0.457129	0.619426	3.88917e-05	4.95618e-05	2.86145e-05	1.12816e-05	1.0511e-05	6.06853e-06	0.000187833	2.82195e-05	1.62925e-05	0.000295552	0.000466802	0.000269508	>= 0.1	>= 0.1	>= 0.1	>= 0.1	>= 0.1	>= 0.1
Tetragenococcus	0.456789	0.619596	0	0	0	0	0	0	9.68159e-05	0.00016769	9.68159e-05	5.71618e-06	9.90071e-06	5.71618e-06	>= 0.1	>= 0.1	>= 0.1	>= 0.1	>= 0.1	>= 0.1
Croceicoccus	0.46564	0.619613	6.77065e-05	1.62032e-05	9.35493e-06	0.000105388	0.000128522	7.42021e-05	2.37204e-05	2.05437e-05	1.18609e-05	3.20273e-05	2.50576e-05	1.4467e-05	>= 0.1	>= 0.1	>= 0.1	>= 0.1	>= 0.1	>= 0.1
Frigoribacterium	0.462427	0.619671	0	0	0	5.17852e-06	8.96947e-06	5.17852e-06	0	0	0	6.47834e-05	0.000112208	6.47834e-05	>= 0.1	>= 0.1	>= 0.1	>= 0.1	>= 0.1	>= 0.1
Pseudosporangium	0.46104	0.619682	3.23179e-05	7.38804e-06	4.26549e-06	2.86785e-05	1.28333e-05	7.40933e-06	1.53105e-05	8.77255e-07	5.06484e-07	2.36215e-05	2.15737e-05	1.24556e-05	>= 0.1	>= 0.1	>= 0.1	>= 0.1	>= 0.1	>= 0.1
Sphingobium	0.461972	0.619685	7.20444e-05	5.19578e-05	2.99978e-05	0.000503942	0.000736795	0.000425389	0.000107289	4.65552e-05	2.68787e-05	8.70047e-05	1.62189e-05	9.364e-06	>= 0.1	>= 0.1	>= 0.1	>= 0.1	>= 0.1	>= 0.1
Leptonema	0.45598	0.61976	3.3631e-06	5.82505e-06	3.3631e-06	2.48992e-05	2.24234e-05	1.29462e-05	2.3588e-05	2.17718e-05	1.25699e-05	1.06243e-05	1.84017e-05	1.06243e-05	>= 0.1	>= 0.1	>= 0.1	>= 0.1	>= 0.1	>= 0.1
Gynurincola	0.441099	0.619772	0	0	0	3.10711e-06	5.38168e-06	3.10711e-06	0	0	0	0	0	0	>= 0.1	>= 0.1	>= 0.1	>= 0.1	>= 0.1	>= 0.1
Methylocystis	0.460712	0.619867	0	0	0	7.76779e-05	0.000134542	7.76779e-05	0	0	0	5.71618e-06	9.90071e-06	5.71618e-06	>= 0.1	>= 0.1	>= 0.1	>= 0.1	>= 0.1	>= 0.1
Novosphingobium	0.455235	0.620014	6.77674e-05	1.1216e-05	6.47554e-06	0.000625253	0.000981723	0.000566798	7.11026e-05	2.25296e-05	1.30075e-05	6.12857e-05	7.76592e-05	4.48366e-05	>= 0.1	>= 0.1	>= 0.1	>= 0.1	>= 0.1	>= 0.1
Spiribacter	0.46316	0.62003	2.93052e-06	5.07581e-06	2.93052e-06	1.55335e-05	1.35421e-05	7.81856e-06	1.32625e-05	2.29713e-05	1.32625e-05	0	0	0	>= 0.1	>= 0.1	>= 0.1	>= 0.1	>= 0.1	>= 0.1
Orenia	0.45668	0.620079	3.45082e-05	8.05153e-06	4.64855e-06	2.11136e-05	2.08058e-05	1.20122e-05	1.17842e-05	2.04108e-05	1.17842e-05	1.61305e-05	1.7239e-05	9.95291e-06	>= 0.1	>= 0.1	>= 0.1	>= 0.1	>= 0.1	>= 0.1
Rufibacter	0.465628	0.620216	7.8737e-05	1.89173e-05	1.09219e-05	6.51742e-05	1.31401e-05	7.58643e-06	5.06827e-05	6.73369e-06	3.8877e-06	4.82706e-05	4.44963e-05	2.569e-05	>= 0.1	>= 0.1	>= 0.1	>= 0.1	>= 0.1	>= 0.1
Cnuibacter	0.455912	0.620301	2.86958e-06	4.97026e-06	2.86958e-06	0	0	0	0	0	0	5.14456e-05	8.91064e-05	5.14456e-05	>= 0.1	>= 0.1	>= 0.1	>= 0.1	>= 0.1	>= 0.1
Variovorax	0.460569	0.620301	1.79578e-05	1.95234e-05	1.12719e-05	0.00012573	0.000177958	0.000102744	5.75235e-05	6.24885e-05	3.60777e-05	7.62157e-06	1.3201e-05	7.62157e-06	>= 0.1	>= 0.1	>= 0.1	>= 0.1	>= 0.1	>= 0.1
Sinosporangium	0.460115	0.620317	2.89244e-05	2.20918e-06	1.27547e-06	3.92101e-05	8.24192e-06	4.75848e-06	3.58415e-05	1.31891e-05	7.61474e-06	2.06346e-05	2.45664e-05	1.41834e-05	>= 0.1	>= 0.1	>= 0.1	>= 0.1	>= 0.1	>= 0.1
Stenotrophomonas	0.459654	0.620323	6.27533e-05	3.7548e-05	2.16784e-05	0.000246588	0.000349686	0.000201891	6.19913e-05	1.35532e-05	7.82497e-06	2.47701e-05	4.29031e-05	2.47701e-05	>= 0.1	>= 0.1	>= 0.1	>= 0.1	>= 0.1	>= 0.1
Brevibacterium	0.465312	0.620416	0	0	0	3.10711e-06	5.38168e-06	3.10711e-06	0	0	0	3.42971e-05	5.94043e-05	3.42971e-05	>= 0.1	>= 0.1	>= 0.1	>= 0.1	>= 0.1	>= 0.1
Geothermobacter	0.441099	0.620427	0	0	0	3.10711e-06	5.38168e-06	3.10711e-06	0	0	0	0	0	0	>= 0.1	>= 0.1	>= 0.1	>= 0.1	>= 0.1	>= 0.1
Thauera	0.458376	0.620484	0	0	0	8.80349e-05	0.000152481	8.80349e-05	0	0	0	5.71618e-06	9.90071e-06	5.71618e-06	>= 0.1	>= 0.1	>= 0.1	>= 0.1	>= 0.1	>= 0.1
Adhaeribacter	0.459527	0.62078	3.70244e-05	1.72387e-05	9.95278e-06	3.14495e-05	1.32978e-05	7.67749e-06	2.50529e-05	5.86019e-06	3.38338e-06	1.84796e-05	1.73028e-05	9.98979e-06	>= 0.1	>= 0.1	>= 0.1	>= 0.1	>= 0.1	>= 0.1
Marivirga	0.46521	0.620901	5.04432e-05	2.18935e-05	1.26402e-05	4.37879e-05	1.6118e-05	9.3057e-06	1.061e-05	1.8377e-05	1.061e-05	6.22249e-05	7.1906e-05	4.15149e-05	>= 0.1	>= 0.1	>= 0.1	>= 0.1	>= 0.1	>= 0.1
Candidatus_Fermentibacter	0.441099	0.621082	0	0	0	3.10711e-06	5.38168e-06	3.10711e-06	0	0	0	0	0	0	>= 0.1	>= 0.1	>= 0.1	>= 0.1	>= 0.1	>= 0.1
Thalassobacillus	0.467278	0.621171	7.12219e-05	1.06624e-05	6.15591e-06	5.10671e-05	2.73527e-05	1.57921e-05	2.89747e-05	2.53604e-05	1.46419e-05	4.5672e-05	4.88492e-05	2.82031e-05	>= 0.1	>= 0.1	>= 0.1	>= 0.1	>= 0.1	>= 0.1
Rubinisphaera	0.45935	0.621172	1.0537e-05	1.07679e-05	6.21686e-06	3.00777e-05	2.95335e-05	1.70512e-05	1.18855e-05	1.19365e-05	6.89156e-06	7.62157e-06	1.3201e-05	7.62157e-06	>= 0.1	>= 0.1	>= 0.1	>= 0.1	>= 0.1	>= 0.1
Flavobacterium	0.469695	0.621285	0.00682858	0.000457155	0.000263938	0.00718781	0.00212153	0.00122486	0.00791776	0.00185826	0.00107287	0.00887534	0.00154311	0.000890912	>= 0.1	>= 0.1	>= 0.1	>= 0.1	>= 0.1	>= 0.1
Neiella	0.469241	0.621301	3.4694e-05	7.23542e-06	4.17737e-06	2.39916e-05	7.6526e-06	4.41823e-06	2.36528e-05	2.57391e-05	1.48605e-05	1.14324e-05	1.98014e-05	1.14324e-05	>= 0.1	>= 0.1	>= 0.1	>= 0.1	>= 0.1	>= 0.1
Paracoccus	0.465081	0.621352	0	0	0	8.49278e-05	0.000147099	8.49278e-05	0	0	0	7.62157e-06	1.3201e-05	7.62157e-06	>= 0.1	>= 0.1	>= 0.1	>= 0.1	>= 0.1	>= 0.1
Caenimonas	0.467978	0.621482	0	0	0	5.28209e-05	9.14886e-05	5.28209e-05	5.30498e-06	9.1885e-06	5.30498e-06	0	0	0	>= 0.1	>= 0.1	>= 0.1	>= 0.1	>= 0.1	>= 0.1
Nonomuraea	0.468471	0.621518	5.82965e-05	2.12627e-05	1.22761e-05	8.02879e-05	4.89193e-05	2.82435e-05	4.0094e-05	2.68122e-05	1.548e-05	3.72723e-05	3.88455e-05	2.24275e-05	>= 0.1	>= 0.1	>= 0.1	>= 0.1	>= 0.1	>= 0.1
Virgibacillus	0.464765	0.621553	2.96342e-05	1.36571e-05	7.88492e-06	8.66611e-06	1.50101e-05	8.66611e-06	1.9083e-05	1.71961e-05	9.92816e-06	1.74952e-05	1.53306e-05	8.85113e-06	>= 0.1	>= 0.1	>= 0.1	>= 0.1	>= 0.1	>= 0.1
Levilactobacillus	0.470447	0.621662	0.000308663	0.000511948	0.000295573	2.40905e-05	1.96668e-05	1.13546e-05	1.92617e-05	1.90752e-05	1.10131e-05	2.66181e-05	2.30521e-05	1.33091e-05	>= 0.1	>= 0.1	>= 0.1	>= 0.1	>= 0.1	>= 0.1
Butyrivibrio	0.469093	0.621723	4.04636e-05	1.36392e-05	7.87459e-06	3.58405e-05	2.08503e-05	1.20379e-05	1.95017e-05	7.78896e-06	4.49696e-06	2.46395e-05	2.30704e-05	1.33197e-05	>= 0.1	>= 0.1	>= 0.1	>= 0.1	>= 0.1	>= 0.1
Arboricoccus	0.441099	0.62174	0	0	0	3.10711e-06	5.38168e-06	3.10711e-06	0	0	0	0	0	0	>= 0.1	>= 0.1	>= 0.1	>= 0.1	>= 0.1	>= 0.1
Asinibacterium	0.441099	0.622398	0	0	0	3.10711e-06	5.38168e-06	3.10711e-06	0	0	0	0	0	0	>= 0.1	>= 0.1	>= 0.1	>= 0.1	>= 0.1	>= 0.1
Frateuria	0.471773	0.622796	0	0	0	9.1142e-05	0.000157863	9.1142e-05	4.7681e-06	8.2586e-06	4.7681e-06	5.31213e-06	9.20087e-06	5.31213e-06	>= 0.1	>= 0.1	>= 0.1	>= 0.1	>= 0.1	>= 0.1
Aliidiomarina	0.441099	0.623058	0	0	0	0	0	0	3.92805e-06	6.80359e-06	3.92805e-06	0	0	0	>= 0.1	>= 0.1	>= 0.1	>= 0.1	>= 0.1	>= 0.1
Caenispirillum	0.472553	0.623208	2.95884e-05	1.94121e-05	1.12076e-05	0.000199267	0.000322808	0.000186373	1.84323e-05	1.64034e-05	9.47048e-06	1.17454e-05	2.03437e-05	1.17454e-05	>= 0.1	>= 0.1	>= 0.1	>= 0.1	>= 0.1	>= 0.1
Pseudacidovorax	0.441099	0.62372	0	0	0	4.14282e-06	7.17557e-06	4.14282e-06	0	0	0	0	0	0	>= 0.1	>= 0.1	>= 0.1	>= 0.1	>= 0.1	>= 0.1
Candidatus_Aquarickettsia	0.441099	0.624383	0	0	0	4.14282e-06	7.17557e-06	4.14282e-06	0	0	0	0	0	0	>= 0.1	>= 0.1	>= 0.1	>= 0.1	>= 0.1	>= 0.1
Maribacter	0.441099	0.625047	0	0	0	4.14282e-06	7.17557e-06	4.14282e-06	0	0	0	0	0	0	>= 0.1	>= 0.1	>= 0.1	>= 0.1	>= 0.1	>= 0.1
Halotalea	0.474806	0.625561	0	0	0	1.03549e-05	1.09085e-05	6.29804e-06	1.57629e-05	1.79842e-05	1.03832e-05	1.61305e-05	1.7239e-05	9.95291e-06	>= 0.1	>= 0.1	>= 0.1	>= 0.1	>= 0.1	>= 0.1
Tsukamurella	0.441099	0.625712	0	0	0	4.14282e-06	7.17557e-06	4.14282e-06	0	0	0	0	0	0	>= 0.1	>= 0.1	>= 0.1	>= 0.1	>= 0.1	>= 0.1
Roseimicrobium	0.441099	0.62638	0	0	0	4.14282e-06	7.17557e-06	4.14282e-06	0	0	0	0	0	0	>= 0.1	>= 0.1	>= 0.1	>= 0.1	>= 0.1	>= 0.1
Massilibacillus	0.477081	0.626699	3.07156e-05	3.6199e-05	2.08995e-05	3.04349e-05	1.01549e-05	5.86296e-06	3.01179e-05	1.10819e-05	6.39812e-06	7.62157e-06	1.3201e-05	7.62157e-06	>= 0.1	>= 0.1	>= 0.1	>= 0.1	>= 0.1	>= 0.1
Leifsonia	0.476757	0.626891	8.60874e-06	1.49108e-05	8.60874e-06	2.89997e-05	5.0229e-05	2.89997e-05	0	0	0	0.000291525	0.000504936	0.000291525	>= 0.1	>= 0.1	>= 0.1	>= 0.1	>= 0.1	>= 0.1
Tistlia	0.477713	0.626911	0	0	0	0.000209212	0.000362366	0.000209212	1.32625e-05	2.29713e-05	1.32625e-05	1.40945e-05	2.44124e-05	1.40945e-05	>= 0.1	>= 0.1	>= 0.1	>= 0.1	>= 0.1	>= 0.1
Asanoa	0.47637	0.627	0	0	0	5.79995e-05	0.000100458	5.79995e-05	0	0	0	7.62157e-06	1.3201e-05	7.62157e-06	>= 0.1	>= 0.1	>= 0.1	>= 0.1	>= 0.1	>= 0.1
Pricia	0.441099	0.627048	0	0	0	4.14282e-06	7.17557e-06	4.14282e-06	0	0	0	0	0	0	>= 0.1	>= 0.1	>= 0.1	>= 0.1	>= 0.1	>= 0.1
Mangrovicella	0.441099	0.627718	0	0	0	4.14282e-06	7.17557e-06	4.14282e-06	0	0	0	0	0	0	>= 0.1	>= 0.1	>= 0.1	>= 0.1	>= 0.1	>= 0.1
Aequorivita	0.441099	0.628389	0	0	0	4.14282e-06	7.17557e-06	4.14282e-06	0	0	0	0	0	0	>= 0.1	>= 0.1	>= 0.1	>= 0.1	>= 0.1	>= 0.1
Candidatus_Saccharicenans	0.441099	0.629062	0	0	0	4.14282e-06	7.17557e-06	4.14282e-06	0	0	0	0	0	0	>= 0.1	>= 0.1	>= 0.1	>= 0.1	>= 0.1	>= 0.1
Janibacter	0.441099	0.629736	0	0	0	4.14282e-06	7.17557e-06	4.14282e-06	0	0	0	0	0	0	>= 0.1	>= 0.1	>= 0.1	>= 0.1	>= 0.1	>= 0.1
Silicimonas	0.441099	0.630412	0	0	0	4.14282e-06	7.17557e-06	4.14282e-06	0	0	0	0	0	0	>= 0.1	>= 0.1	>= 0.1	>= 0.1	>= 0.1	>= 0.1
Limnochorda	0.441099	0.631089	0	0	0	4.14282e-06	7.17557e-06	4.14282e-06	0	0	0	0	0	0	>= 0.1	>= 0.1	>= 0.1	>= 0.1	>= 0.1	>= 0.1
Pseudocitrobacter	0.481553	0.631327	1.43479e-06	2.48513e-06	1.43479e-06	0	0	0	0	0	0	9.52697e-06	1.65012e-05	9.52697e-06	>= 0.1	>= 0.1	>= 0.1	>= 0.1	>= 0.1	>= 0.1
Mariniphaga	0.482236	0.6316	3.56962e-05	1.39912e-05	8.07782e-06	1.88697e-05	7.97868e-06	4.6065e-06	2.84947e-05	1.14008e-05	6.58228e-06	2.85296e-05	1.5695e-05	9.0615e-06	>= 0.1	>= 0.1	>= 0.1	>= 0.1	>= 0.1	>= 0.1
Candidatus_Bipolaricaulis	0.441099	0.631768	0	0	0	4.14282e-06	7.17557e-06	4.14282e-06	0	0	0	0	0	0	>= 0.1	>= 0.1	>= 0.1	>= 0.1	>= 0.1	>= 0.1
Thiohalospira	0.441099	0.632448	0	0	0	4.14282e-06	7.17557e-06	4.14282e-06	0	0	0	0	0	0	>= 0.1	>= 0.1	>= 0.1	>= 0.1	>= 0.1	>= 0.1
Metakosakonia	0.485928	0.632704	2.58262e-05	4.47323e-05	2.58262e-05	0	0	0	1.8483e-05	1.79323e-05	1.03532e-05	0	0	0	>= 0.1	>= 0.1	>= 0.1	>= 0.1	>= 0.1	>= 0.1
Bergeriella	0.483645	0.632825	2.02394e-05	1.94282e-05	1.12169e-05	3.05106e-05	1.4588e-05	8.42236e-06	8.21428e-05	0.000125651	7.25445e-05	0	0	0	>= 0.1	>= 0.1	>= 0.1	>= 0.1	>= 0.1	>= 0.1
Polynucleobacter	0.488083	0.633034	1.85122e-05	8.61936e-06	4.97639e-06	5.19366e-05	7.34235e-05	4.23911e-05	3.16947e-05	3.18308e-05	1.83775e-05	0	0	0	>= 0.1	>= 0.1	>= 0.1	>= 0.1	>= 0.1	>= 0.1
Phenylobacterium	0.487651	0.633091	6.2278e-05	2.56207e-05	1.47921e-05	0.000519527	0.000852524	0.000492205	2.95009e-05	1.89081e-05	1.09166e-05	7.93099e-05	2.75172e-05	1.5887e-05	>= 0.1	>= 0.1	>= 0.1	>= 0.1	>= 0.1	>= 0.1
Salinispora	0.441099	0.633129	0	0	0	4.14282e-06	7.17557e-06	4.14282e-06	0	0	0	0	0	0	>= 0.1	>= 0.1	>= 0.1	>= 0.1	>= 0.1	>= 0.1
Nitrosospira	0.485861	0.633236	0	0	0	0.000270319	0.000468206	0.000270319	6.79949e-05	3.00298e-05	1.73377e-05	0	0	0	>= 0.1	>= 0.1	>= 0.1	>= 0.1	>= 0.1	>= 0.1
Sphingobacterium	0.487492	0.633502	1.81101e-05	3.50869e-06	2.02575e-06	2.80778e-05	2.49796e-05	1.4422e-05	6.63123e-06	1.14856e-05	6.63123e-06	3.02251e-05	2.84088e-05	1.64018e-05	>= 0.1	>= 0.1	>= 0.1	>= 0.1	>= 0.1	>= 0.1
Salinicoccus	0.484646	0.633511	1.02568e-05	1.77653e-05	1.02568e-05	1.24707e-05	1.65132e-05	9.53392e-06	0	0	0	0	0	0	>= 0.1	>= 0.1	>= 0.1	>= 0.1	>= 0.1	>= 0.1
Raoultella	0.485652	0.633583	0.00812941	0.0135396	0.00781708	0.000143043	0.000193709	0.000111838	0.000233915	0.000142136	8.20624e-05	0.00221584	0.00252271	0.00145648	>= 0.1	>= 0.1	>= 0.1	>= 0.1	>= 0.1	>= 0.1
Limnohabitans	0.487125	0.633643	7.88314e-05	3.83627e-05	2.21487e-05	8.61031e-05	2.35374e-05	1.35893e-05	8.10743e-05	6.44962e-06	3.72369e-06	4.87047e-05	4.24149e-05	2.44883e-05	>= 0.1	>= 0.1	>= 0.1	>= 0.1	>= 0.1	>= 0.1
Paraglaciecola	0.485284	0.633724	3.64365e-05	2.7421e-06	1.58315e-06	1.28402e-05	1.3051e-05	7.53498e-06	1.98092e-05	1.98942e-05	1.14859e-05	3.15836e-05	3.144e-05	1.81519e-05	>= 0.1	>= 0.1	>= 0.1	>= 0.1	>= 0.1	>= 0.1
Capnocytophaga	0.441099	0.633812	0	0	0	4.14282e-06	7.17557e-06	4.14282e-06	0	0	0	0	0	0	>= 0.1	>= 0.1	>= 0.1	>= 0.1	>= 0.1	>= 0.1
Candidatus_Thermochlorobacter	0.441099	0.634497	0	0	0	4.14282e-06	7.17557e-06	4.14282e-06	0	0	0	0	0	0	>= 0.1	>= 0.1	>= 0.1	>= 0.1	>= 0.1	>= 0.1
Rubrivivax	0.490402	0.634807	5.253e-05	5.29742e-05	3.05847e-05	7.3535e-05	0.000127366	7.3535e-05	0	0	0	0	0	0	>= 0.1	>= 0.1	>= 0.1	>= 0.1	>= 0.1	>= 0.1
Acaryochloris	0.490137	0.635081	1.96972e-05	2.23314e-05	1.2893e-05	2.54412e-05	9.63908e-06	5.56513e-06	5.23741e-06	9.07145e-06	5.23741e-06	1.74616e-05	1.76203e-05	1.01731e-05	>= 0.1	>= 0.1	>= 0.1	>= 0.1	>= 0.1	>= 0.1
Grimontella	0.441099	0.635183	4.30437e-06	7.45539e-06	4.30437e-06	0	0	0	0	0	0	0	0	0	>= 0.1	>= 0.1	>= 0.1	>= 0.1	>= 0.1	>= 0.1
Brochothrix	0.441099	0.63587	4.30437e-06	7.45539e-06	4.30437e-06	0	0	0	0	0	0	0	0	0	>= 0.1	>= 0.1	>= 0.1	>= 0.1	>= 0.1	>= 0.1
Weizmannia	0.441099	0.636559	4.30437e-06	7.45539e-06	4.30437e-06	0	0	0	0	0	0	0	0	0	>= 0.1	>= 0.1	>= 0.1	>= 0.1	>= 0.1	>= 0.1
Fructobacillus	0.441099	0.637249	4.30437e-06	7.45539e-06	4.30437e-06	0	0	0	0	0	0	0	0	0	>= 0.1	>= 0.1	>= 0.1	>= 0.1	>= 0.1	>= 0.1
Kalamiella	0.441099	0.637941	4.30437e-06	7.45539e-06	4.30437e-06	0	0	0	0	0	0	0	0	0	>= 0.1	>= 0.1	>= 0.1	>= 0.1	>= 0.1	>= 0.1
Leuconostoc	0.441099	0.638635	4.30437e-06	7.45539e-06	4.30437e-06	0	0	0	0	0	0	0	0	0	>= 0.1	>= 0.1	>= 0.1	>= 0.1	>= 0.1	>= 0.1
Leminorella	0.441099	0.63933	4.30437e-06	7.45539e-06	4.30437e-06	0	0	0	0	0	0	0	0	0	>= 0.1	>= 0.1	>= 0.1	>= 0.1	>= 0.1	>= 0.1
Dethiobacter	0.494891	0.639374	2.57776e-05	4.10403e-06	2.36946e-06	1.90756e-05	6.07663e-06	3.50834e-06	1.57967e-05	1.41987e-05	8.1976e-06	1.18761e-05	1.48898e-05	8.59661e-06	>= 0.1	>= 0.1	>= 0.1	>= 0.1	>= 0.1	>= 0.1
Bosea	0.494796	0.639872	4.04027e-05	2.1016e-05	1.21336e-05	0.000199331	0.000282317	0.000162996	2.60991e-05	8.36533e-06	4.82973e-06	5.80492e-05	8.86186e-05	5.1164e-05	>= 0.1	>= 0.1	>= 0.1	>= 0.1	>= 0.1	>= 0.1
Anaerostipes	0.441099	0.640026	4.39578e-06	7.61371e-06	4.39578e-06	0	0	0	0	0	0	0	0	0	>= 0.1	>= 0.1	>= 0.1	>= 0.1	>= 0.1	>= 0.1
Pontibacillus	0.441099	0.640724	4.39578e-06	7.61371e-06	4.39578e-06	0	0	0	0	0	0	0	0	0	>= 0.1	>= 0.1	>= 0.1	>= 0.1	>= 0.1	>= 0.1
Roseimaritima	0.441099	0.641424	0	0	0	5.17852e-06	8.96947e-06	5.17852e-06	0	0	0	0	0	0	>= 0.1	>= 0.1	>= 0.1	>= 0.1	>= 0.1	>= 0.1
Azotobacter	0.441099	0.642125	0	0	0	5.17852e-06	8.96947e-06	5.17852e-06	0	0	0	0	0	0	>= 0.1	>= 0.1	>= 0.1	>= 0.1	>= 0.1	>= 0.1
Candidatus_Sulfotelmatobacter	0.441099	0.642827	0	0	0	5.17852e-06	8.96947e-06	5.17852e-06	0	0	0	0	0	0	>= 0.1	>= 0.1	>= 0.1	>= 0.1	>= 0.1	>= 0.1
Neomegalonema	0.441099	0.643531	0	0	0	5.17852e-06	8.96947e-06	5.17852e-06	0	0	0	0	0	0	>= 0.1	>= 0.1	>= 0.1	>= 0.1	>= 0.1	>= 0.1
Candidatus_Entotheonella	0.499923	0.644001	0.00419519	0.00174637	0.00100826	0.00321183	0.000996541	0.000575353	0.00303422	0.000908022	0.000524247	0.00430605	0.00107094	0.000618308	>= 0.1	>= 0.1	>= 0.1	>= 0.1	>= 0.1	>= 0.1
Anaeromassilibacillus	0.499546	0.644139	1.78024e-05	1.07883e-05	6.22863e-06	1.42352e-05	1.04794e-05	6.05031e-06	2.65249e-06	4.59425e-06	2.65249e-06	1.06243e-05	1.84017e-05	1.06243e-05	>= 0.1	>= 0.1	>= 0.1	>= 0.1	>= 0.1	>= 0.1
Meiothermus	0.499111	0.644202	2.54059e-05	1.26687e-05	7.31431e-06	0.000110764	0.000167815	9.68878e-05	1.71123e-05	1.4932e-05	8.62099e-06	1.70911e-05	2.05144e-05	1.1844e-05	>= 0.1	>= 0.1	>= 0.1	>= 0.1	>= 0.1	>= 0.1
Thiomargarita	0.441099	0.644237	0	0	0	5.17852e-06	8.96947e-06	5.17852e-06	0	0	0	0	0	0	>= 0.1	>= 0.1	>= 0.1	>= 0.1	>= 0.1	>= 0.1
Ktedonobacter	0.503609	0.644387	1.88199e-05	1.08824e-05	6.28296e-06	4.14684e-05	2.64033e-05	1.52439e-05	3.2726e-05	3.33958e-05	1.9281e-05	1.4435e-05	1.61471e-05	9.32256e-06	>= 0.1	>= 0.1	>= 0.1	>= 0.1	>= 0.1	>= 0.1
Clavibacter	0.503323	0.64464	0	0	0	1.24285e-05	2.15267e-05	1.24285e-05	0	0	0	5.3351e-05	9.24067e-05	5.3351e-05	>= 0.1	>= 0.1	>= 0.1	>= 0.1	>= 0.1	>= 0.1
Arcobacter	0.500956	0.644708	1.88656e-05	1.6524e-05	9.54015e-06	8.69739e-06	1.50643e-05	8.69739e-06	0	0	0	1.06243e-05	1.84017e-05	1.06243e-05	>= 0.1	>= 0.1	>= 0.1	>= 0.1	>= 0.1	>= 0.1
Pirellula	0.502946	0.644778	7.3263e-06	1.26895e-05	7.3263e-06	4.86781e-05	8.4313e-05	4.86781e-05	3.17874e-06	5.50573e-06	3.17874e-06	0	0	0	>= 0.1	>= 0.1	>= 0.1	>= 0.1	>= 0.1	>= 0.1
Zhengella	0.441099	0.644944	0	0	0	5.17852e-06	8.96947e-06	5.17852e-06	0	0	0	0	0	0	>= 0.1	>= 0.1	>= 0.1	>= 0.1	>= 0.1	>= 0.1
Listeria	0.50468	0.645138	2.86958e-06	4.97026e-06	2.86958e-06	2.17498e-05	3.76718e-05	2.17498e-05	0	0	0	1.90539e-06	3.30024e-06	1.90539e-06	>= 0.1	>= 0.1	>= 0.1	>= 0.1	>= 0.1	>= 0.1
Jiangella	0.502944	0.645397	0	0	0	3.83211e-05	6.63741e-05	3.83211e-05	0	0	0	1.51125e-05	1.42044e-05	8.20091e-06	>= 0.1	>= 0.1	>= 0.1	>= 0.1	>= 0.1	>= 0.1
Tardibacter	0.502551	0.645514	0	0	0	2.48569e-05	4.30534e-05	2.48569e-05	0	0	0	5.71618e-06	9.90071e-06	5.71618e-06	>= 0.1	>= 0.1	>= 0.1	>= 0.1	>= 0.1	>= 0.1
Ohtaekwangia	0.506522	0.645634	2.57776e-05	4.10403e-06	2.36946e-06	7.55921e-05	8.07526e-05	4.66225e-05	3.43829e-05	3.21632e-05	1.85694e-05	2.70618e-05	1.75533e-05	1.01344e-05	>= 0.1	>= 0.1	>= 0.1	>= 0.1	>= 0.1	>= 0.1
Saliniradius	0.441099	0.645653	0	0	0	5.17852e-06	8.96947e-06	5.17852e-06	0	0	0	0	0	0	>= 0.1	>= 0.1	>= 0.1	>= 0.1	>= 0.1	>= 0.1
Arsukibacterium	0.506187	0.645825	0	0	0	4.5571e-05	7.89313e-05	4.5571e-05	1.11256e-05	1.92701e-05	1.11256e-05	0	0	0	>= 0.1	>= 0.1	>= 0.1	>= 0.1	>= 0.1	>= 0.1
Izhakiella	0.505819	0.645974	2.43914e-05	4.22472e-05	2.43914e-05	0	0	0	1.84492e-05	1.59784e-05	9.22516e-06	0.000184823	0.000320123	0.000184823	>= 0.1	>= 0.1	>= 0.1	>= 0.1	>= 0.1	>= 0.1
Pararhodospirillum	0.502551	0.646137	0	0	0	3.31426e-05	5.74046e-05	3.31426e-05	0	0	0	7.62157e-06	1.3201e-05	7.62157e-06	>= 0.1	>= 0.1	>= 0.1	>= 0.1	>= 0.1	>= 0.1
Desulforegula	0.441099	0.646363	0	0	0	5.17852e-06	8.96947e-06	5.17852e-06	0	0	0	0	0	0	>= 0.1	>= 0.1	>= 0.1	>= 0.1	>= 0.1	>= 0.1
Propionivibrio	0.508112	0.647041	0	0	0	1.03993e-05	1.80122e-05	1.03993e-05	1.40011e-05	2.08202e-06	1.20205e-06	7.62157e-06	1.3201e-05	7.62157e-06	>= 0.1	>= 0.1	>= 0.1	>= 0.1	>= 0.1	>= 0.1
Lamprocystis	0.441099	0.647075	0	0	0	5.17852e-06	8.96947e-06	5.17852e-06	0	0	0	0	0	0	>= 0.1	>= 0.1	>= 0.1	>= 0.1	>= 0.1	>= 0.1
Candidatus_Ozemobacter	0.441099	0.647788	0	0	0	5.17852e-06	8.96947e-06	5.17852e-06	0	0	0	0	0	0	>= 0.1	>= 0.1	>= 0.1	>= 0.1	>= 0.1	>= 0.1
Candidatus_Cardinium	0.50989	0.648067	9.98995e-05	9.57712e-06	5.52935e-06	8.80967e-05	2.78595e-05	1.60847e-05	7.23488e-05	5.21717e-05	3.01214e-05	5.0297e-05	5.47454e-05	3.16072e-05	>= 0.1	>= 0.1	>= 0.1	>= 0.1	>= 0.1	>= 0.1
Desulfosporosinus	0.441099	0.648503	0	0	0	5.17852e-06	8.96947e-06	5.17852e-06	0	0	0	0	0	0	>= 0.1	>= 0.1	>= 0.1	>= 0.1	>= 0.1	>= 0.1
Desertihabitans	0.509811	0.648585	0.00234474	0.000178272	0.000102926	0.00245027	0.00109787	0.000633853	0.00181282	0.000326457	0.00018848	0.00193479	0.000163596	9.4452e-05	>= 0.1	>= 0.1	>= 0.1	>= 0.1	>= 0.1	>= 0.1
Vannielia	0.441099	0.64922	0	0	0	5.17852e-06	8.96947e-06	5.17852e-06	0	0	0	0	0	0	>= 0.1	>= 0.1	>= 0.1	>= 0.1	>= 0.1	>= 0.1
Zobellella	0.441099	0.649938	0	0	0	5.17852e-06	8.96947e-06	5.17852e-06	0	0	0	0	0	0	>= 0.1	>= 0.1	>= 0.1	>= 0.1	>= 0.1	>= 0.1
Marinitoga	0.441099	0.650658	0	0	0	5.17852e-06	8.96947e-06	5.17852e-06	0	0	0	0	0	0	>= 0.1	>= 0.1	>= 0.1	>= 0.1	>= 0.1	>= 0.1
Mycolicibacter	0.441099	0.651379	0	0	0	5.17852e-06	8.96947e-06	5.17852e-06	0	0	0	0	0	0	>= 0.1	>= 0.1	>= 0.1	>= 0.1	>= 0.1	>= 0.1
Fontimonas	0.441099	0.652102	0	0	0	5.17852e-06	8.96947e-06	5.17852e-06	0	0	0	0	0	0	>= 0.1	>= 0.1	>= 0.1	>= 0.1	>= 0.1	>= 0.1
Oerskovia	0.513649	0.652222	5.73916e-06	9.94052e-06	5.73916e-06	0	0	0	0	0	0	2.09593e-05	3.63026e-05	2.09593e-05	>= 0.1	>= 0.1	>= 0.1	>= 0.1	>= 0.1	>= 0.1
Mycolicibacterium	0.514789	0.652425	0.00015023	6.37148e-05	3.67857e-05	0.000146838	6.76671e-05	3.90676e-05	0.000106616	4.81172e-05	2.77805e-05	7.63982e-05	8.36426e-05	4.82911e-05	>= 0.1	>= 0.1	>= 0.1	>= 0.1	>= 0.1	>= 0.1
Janthinobacterium	0.514591	0.652795	2.55918e-05	5.29983e-06	3.05986e-06	3.93568e-05	6.8168e-05	3.93568e-05	0	0	0	5.71618e-06	9.90071e-06	5.71618e-06	>= 0.1	>= 0.1	>= 0.1	>= 0.1	>= 0.1	>= 0.1
Hylemonella	0.441099	0.652827	0	0	0	5.17852e-06	8.96947e-06	5.17852e-06	0	0	0	0	0	0	>= 0.1	>= 0.1	>= 0.1	>= 0.1	>= 0.1	>= 0.1
Aquella	0.441099	0.653553	0	0	0	5.17852e-06	8.96947e-06	5.17852e-06	0	0	0	0	0	0	>= 0.1	>= 0.1	>= 0.1	>= 0.1	>= 0.1	>= 0.1
Egicoccus	0.441099	0.654281	0	0	0	5.17852e-06	8.96947e-06	5.17852e-06	0	0	0	0	0	0	>= 0.1	>= 0.1	>= 0.1	>= 0.1	>= 0.1	>= 0.1
Halocella	0.441099	0.65501	0	0	0	5.17852e-06	8.96947e-06	5.17852e-06	0	0	0	0	0	0	>= 0.1	>= 0.1	>= 0.1	>= 0.1	>= 0.1	>= 0.1
Methylotuvimicrobium	0.441099	0.655741	0	0	0	5.17852e-06	8.96947e-06	5.17852e-06	0	0	0	0	0	0	>= 0.1	>= 0.1	>= 0.1	>= 0.1	>= 0.1	>= 0.1
Georgenia	0.441099	0.656474	0	0	0	5.17852e-06	8.96947e-06	5.17852e-06	0	0	0	0	0	0	>= 0.1	>= 0.1	>= 0.1	>= 0.1	>= 0.1	>= 0.1
Desulfacinum	0.441099	0.657208	0	0	0	5.17852e-06	8.96947e-06	5.17852e-06	0	0	0	0	0	0	>= 0.1	>= 0.1	>= 0.1	>= 0.1	>= 0.1	>= 0.1
Bermanella	0.519221	0.657417	0	0	0	3.10711e-06	5.38168e-06	3.10711e-06	1.04748e-05	1.81429e-05	1.04748e-05	0	0	0	>= 0.1	>= 0.1	>= 0.1	>= 0.1	>= 0.1	>= 0.1
Emticicia	0.0217303	0.657835	7.4061e-05	7.39038e-06	4.26684e-06	3.35653e-05	2.98642e-05	1.72421e-05	5.91495e-05	6.59475e-06	3.80748e-06	1.33378e-05	2.31017e-05	1.33378e-05	>= 0.1	>= 0.1	>= 0.1	< 0.1	>= 0.1	< 0.05
Alistipes	0.441099	0.657944	0	0	0	5.19967e-06	9.00609e-06	5.19967e-06	0	0	0	0	0	0	>= 0.1	>= 0.1	>= 0.1	>= 0.1	>= 0.1	>= 0.1
Catenovulum	0.0227265	0.658081	3.35669e-05	7.0323e-06	4.0601e-06	1.0147e-05	1.7575e-05	1.0147e-05	0	0	0	2.89336e-05	1.31771e-05	7.60783e-06	>= 0.1	>= 0.1	>= 0.1	< 0.1	< 0.05	>= 0.1
Phaseolibacter	0.441099	0.658682	0	0	0	0	0	0	5.30498e-06	9.1885e-06	5.30498e-06	0	0	0	>= 0.1	>= 0.1	>= 0.1	>= 0.1	>= 0.1	>= 0.1
Candidatus_Saccharimonas	0.441099	0.659421	0	0	0	0	0	0	5.30498e-06	9.1885e-06	5.30498e-06	0	0	0	>= 0.1	>= 0.1	>= 0.1	>= 0.1	>= 0.1	>= 0.1
Oceaniglobus	0.441099	0.660162	0	0	0	0	0	0	0	0	0	5.71618e-06	9.90071e-06	5.71618e-06	>= 0.1	>= 0.1	>= 0.1	>= 0.1	>= 0.1	>= 0.1
Thermasporomyces	0.441099	0.660904	0	0	0	0	0	0	0	0	0	5.71618e-06	9.90071e-06	5.71618e-06	>= 0.1	>= 0.1	>= 0.1	>= 0.1	>= 0.1	>= 0.1
Haliangium	0.522864	0.6614	1.82045e-05	1.73022e-05	9.9894e-06	8.0785e-05	0.000139924	8.0785e-05	7.85611e-06	1.36072e-05	7.85611e-06	0	0	0	>= 0.1	>= 0.1	>= 0.1	>= 0.1	>= 0.1	>= 0.1
Pseudescherichia	0.441099	0.661649	0	0	0	0	0	0	0	0	0	5.71618e-06	9.90071e-06	5.71618e-06	>= 0.1	>= 0.1	>= 0.1	>= 0.1	>= 0.1	>= 0.1
Jonesia	0.441099	0.662395	0	0	0	0	0	0	0	0	0	5.71618e-06	9.90071e-06	5.71618e-06	>= 0.1	>= 0.1	>= 0.1	>= 0.1	>= 0.1	>= 0.1
Friedmanniella	0.441099	0.663142	0	0	0	0	0	0	0	0	0	5.71618e-06	9.90071e-06	5.71618e-06	>= 0.1	>= 0.1	>= 0.1	>= 0.1	>= 0.1	>= 0.1
Trichormus	0.524772	0.663185	1.36199e-05	1.56861e-05	9.05638e-06	1.96742e-05	2.20369e-05	1.2723e-05	2.11755e-05	1.22071e-05	7.04775e-06	3.81079e-06	6.60048e-06	3.81079e-06	>= 0.1	>= 0.1	>= 0.1	>= 0.1	>= 0.1	>= 0.1
Xylanimicrobium	0.441099	0.663891	0	0	0	0	0	0	0	0	0	5.71618e-06	9.90071e-06	5.71618e-06	>= 0.1	>= 0.1	>= 0.1	>= 0.1	>= 0.1	>= 0.1
Ketogulonicigenium	0.526177	0.66433	0	0	0	4.3487e-06	7.53216e-06	4.3487e-06	0	0	0	1.33378e-05	2.31017e-05	1.33378e-05	>= 0.1	>= 0.1	>= 0.1	>= 0.1	>= 0.1	>= 0.1
Luteimicrobium	0.441099	0.664643	0	0	0	0	0	0	0	0	0	5.71618e-06	9.90071e-06	5.71618e-06	>= 0.1	>= 0.1	>= 0.1	>= 0.1	>= 0.1	>= 0.1
Promicromonospora	0.527553	0.664806	1.00435e-05	1.73959e-05	1.00435e-05	4.3487e-06	7.53216e-06	4.3487e-06	1.58937e-06	2.75287e-06	1.58937e-06	5.52564e-05	9.57069e-05	5.52564e-05	>= 0.1	>= 0.1	>= 0.1	>= 0.1	>= 0.1	>= 0.1
Lysobacter	0.527079	0.664839	0.001151	0.000959928	0.000554215	0.00356818	0.00528455	0.00305104	0.00042748	0.000250832	0.000144818	0.000823559	0.00103059	0.000595013	>= 0.1	>= 0.1	>= 0.1	>= 0.1	>= 0.1	>= 0.1
Paeniglutamicibacter	0.441099	0.665395	0	0	0	0	0	0	0	0	0	5.71618e-06	9.90071e-06	5.71618e-06	>= 0.1	>= 0.1	>= 0.1	>= 0.1	>= 0.1	>= 0.1
Candidatus_Tenderia	0.529608	0.666136	0	0	0	1.86427e-05	3.22901e-05	1.86427e-05	6.35747e-06	1.10115e-05	6.35747e-06	0	0	0	>= 0.1	>= 0.1	>= 0.1	>= 0.1	>= 0.1	>= 0.1
Fictibacillus	0.441099	0.66615	0	0	0	0	0	0	0	0	0	5.71618e-06	9.90071e-06	5.71618e-06	>= 0.1	>= 0.1	>= 0.1	>= 0.1	>= 0.1	>= 0.1
Leptospira	0.52951	0.666642	0.000399744	7.90111e-05	4.56171e-05	0.000355599	0.000138167	7.97707e-05	0.00030329	2.98493e-05	1.72335e-05	0.000316192	4.75429e-05	2.74489e-05	>= 0.1	>= 0.1	>= 0.1	>= 0.1	>= 0.1	>= 0.1
Fontibacillus	0.530566	0.666711	7.3263e-06	1.26895e-05	7.3263e-06	0	0	0	2.12199e-05	3.6754e-05	2.12199e-05	0	0	0	>= 0.1	>= 0.1	>= 0.1	>= 0.1	>= 0.1	>= 0.1
Oceanicella	0.531155	0.666822	0.00256845	0.00128573	0.000742316	0.00139195	0.000742983	0.000428961	0.0021861	7.04652e-05	4.06831e-05	0.00146285	0.00164975	0.000952482	>= 0.1	>= 0.1	>= 0.1	>= 0.1	>= 0.1	>= 0.1
Ruania	0.441099	0.666906	0	0	0	0	0	0	0	0	0	5.71618e-06	9.90071e-06	5.71618e-06	>= 0.1	>= 0.1	>= 0.1	>= 0.1	>= 0.1	>= 0.1
Desulfococcus	0.532731	0.667542	4.97792e-05	1.40571e-05	8.11589e-06	4.71555e-05	8.54826e-06	4.93534e-06	5.55797e-05	3.66055e-05	2.11342e-05	2.76818e-05	2.47837e-05	1.43089e-05	>= 0.1	>= 0.1	>= 0.1	>= 0.1	>= 0.1	>= 0.1
Shinella	0.533328	0.667663	2.07787e-05	2.02053e-05	1.16656e-05	0.000177507	0.000272223	0.000157168	3.84399e-05	3.47533e-05	2.00648e-05	5.92654e-05	2.24419e-05	1.29569e-05	>= 0.1	>= 0.1	>= 0.1	>= 0.1	>= 0.1	>= 0.1
Smaragdicoccus	0.441099	0.667664	0	0	0	0	0	0	0	0	0	5.71618e-06	9.90071e-06	5.71618e-06	>= 0.1	>= 0.1	>= 0.1	>= 0.1	>= 0.1	>= 0.1
Alkalihalobacillus	0.532659	0.668081	7.63122e-05	2.36106e-05	1.36316e-05	7.33931e-05	2.88828e-05	1.66755e-05	4.2102e-05	3.95834e-05	2.28535e-05	6.0347e-05	2.70666e-05	1.56269e-05	>= 0.1	>= 0.1	>= 0.1	>= 0.1	>= 0.1	>= 0.1
Umezawaea	0.441099	0.668423	0	0	0	0	0	0	0	0	0	5.71618e-06	9.90071e-06	5.71618e-06	>= 0.1	>= 0.1	>= 0.1	>= 0.1	>= 0.1	>= 0.1
Skermania	0.441099	0.669184	0	0	0	0	0	0	0	0	0	5.71618e-06	9.90071e-06	5.71618e-06	>= 0.1	>= 0.1	>= 0.1	>= 0.1	>= 0.1	>= 0.1
Herbihabitans	0.441099	0.669948	0	0	0	0	0	0	0	0	0	5.71618e-06	9.90071e-06	5.71618e-06	>= 0.1	>= 0.1	>= 0.1	>= 0.1	>= 0.1	>= 0.1
Labrenzia	0.537031	0.670408	5.04465e-06	8.73758e-06	5.04465e-06	1.34642e-05	2.33206e-05	1.34642e-05	0	0	0	0	0	0	>= 0.1	>= 0.1	>= 0.1	>= 0.1	>= 0.1	>= 0.1
Knoellia	0.441099	0.670712	5.73916e-06	9.94052e-06	5.73916e-06	0	0	0	0	0	0	0	0	0	>= 0.1	>= 0.1	>= 0.1	>= 0.1	>= 0.1	>= 0.1
Erythrobacter	0.536301	0.670753	7.46916e-05	3.00772e-05	1.73651e-05	0.000197238	0.000292023	0.000168599	3.74309e-05	1.21262e-05	7.00105e-06	3.50478e-05	5.39511e-05	3.11487e-05	>= 0.1	>= 0.1	>= 0.1	>= 0.1	>= 0.1	>= 0.1
Paraburkholderia	0.536995	0.670992	9.61373e-05	2.55891e-05	1.47739e-05	0.00019735	0.000200917	0.000116	0.000109775	1.10094e-05	6.35627e-06	7.94405e-05	3.69409e-05	2.13279e-05	>= 0.1	>= 0.1	>= 0.1	>= 0.1	>= 0.1	>= 0.1
Pararobbsia	0.441099	0.671479	5.73916e-06	9.94052e-06	5.73916e-06	0	0	0	0	0	0	0	0	0	>= 0.1	>= 0.1	>= 0.1	>= 0.1	>= 0.1	>= 0.1
Parachlamydia	0.0226883	0.671574	4.81616e-05	1.42118e-05	8.2052e-06	4.52164e-05	5.4621e-06	3.15354e-06	1.48412e-05	1.43345e-05	8.27603e-06	1.63404e-05	1.59517e-05	9.20974e-06	< 0.1	>= 0.1	>= 0.1	>= 0.1	< 0.1	< 0.1
Kerstersia	0.441099	0.672247	5.73916e-06	9.94052e-06	5.73916e-06	0	0	0	0	0	0	0	0	0	>= 0.1	>= 0.1	>= 0.1	>= 0.1	>= 0.1	>= 0.1
Cohaesibacter	0.539627	0.672389	2.45895e-05	4.92289e-06	2.84223e-06	3.07165e-05	2.15624e-05	1.2449e-05	3.66815e-05	7.86004e-06	4.538e-06	1.9367e-05	1.78767e-05	1.03211e-05	>= 0.1	>= 0.1	>= 0.1	>= 0.1	>= 0.1	>= 0.1
Anaerovorax	0.539228	0.67252	1.1122e-05	1.02466e-05	5.91588e-06	3.52499e-05	2.81739e-05	1.62662e-05	1.32625e-05	2.29713e-05	1.32625e-05	2.36215e-05	2.15737e-05	1.24556e-05	>= 0.1	>= 0.1	>= 0.1	>= 0.1	>= 0.1	>= 0.1
Kitasatospora	0.546455	0.672715	7.4585e-05	9.52355e-06	5.49843e-06	9.86516e-05	4.10348e-05	2.36914e-05	5.57014e-05	2.56351e-05	1.48005e-05	5.08713e-05	7.05983e-05	4.07599e-05	>= 0.1	>= 0.1	>= 0.1	>= 0.1	>= 0.1	>= 0.1
Streptoalloteichus	0.441099	0.673017	0	0	0	5.79826e-06	1.00429e-05	5.79826e-06	0	0	0	0	0	0	>= 0.1	>= 0.1	>= 0.1	>= 0.1	>= 0.1	>= 0.1
Amphritea	0.545265	0.673116	3.86116e-05	1.23376e-05	7.12312e-06	4.23506e-05	2.61651e-05	1.51064e-05	1.92723e-05	4.79466e-06	2.7682e-06	3.00248e-05	2.8133e-05	1.62426e-05	>= 0.1	>= 0.1	>= 0.1	>= 0.1	>= 0.1	>= 0.1
Micavibrio	0.546313	0.673163	7.25014e-05	2.09633e-05	1.21031e-05	0.000120067	9.60446e-05	5.54514e-05	6.62394e-05	1.28775e-05	7.4348e-06	5.61957e-05	5.31704e-05	3.06979e-05	>= 0.1	>= 0.1	>= 0.1	>= 0.1	>= 0.1	>= 0.1
Psychromonas	0.544331	0.673211	2.81841e-05	1.40426e-05	8.10749e-06	4.15208e-05	1.83964e-05	1.06212e-05	1.72412e-05	2.98626e-05	1.72412e-05	2.41384e-05	1.44394e-05	8.3366e-06	>= 0.1	>= 0.1	>= 0.1	>= 0.1	>= 0.1	>= 0.1
Actinobacillus	0.542856	0.673262	3.06973e-05	1.18657e-05	6.85065e-06	2.82101e-05	8.47798e-06	4.89476e-06	1.17842e-05	2.04108e-05	1.17842e-05	3.40359e-05	2.99529e-05	1.72933e-05	>= 0.1	>= 0.1	>= 0.1	>= 0.1	>= 0.1	>= 0.1
Roseomonas	0.543362	0.673264	2.86958e-06	4.97026e-06	2.86958e-06	3.00354e-05	5.20229e-05	3.00354e-05	0	0	0	7.62157e-06	1.3201e-05	7.62157e-06	>= 0.1	>= 0.1	>= 0.1	>= 0.1	>= 0.1	>= 0.1
Comamonas	0.541345	0.673269	2.61462e-05	1.58829e-05	9.17001e-06	4.4857e-05	1.23549e-05	7.13308e-06	2.16955e-05	1.91467e-05	1.10544e-05	2.84503e-05	2.85818e-05	1.65017e-05	>= 0.1	>= 0.1	>= 0.1	>= 0.1	>= 0.1	>= 0.1
Gemella	0.543903	0.673307	3.95833e-05	4.80834e-06	2.7761e-06	2.25966e-05	7.45708e-06	4.30535e-06	3.46229e-05	1.55858e-05	8.99847e-06	2.74323e-05	2.37842e-05	1.37318e-05	>= 0.1	>= 0.1	>= 0.1	>= 0.1	>= 0.1	>= 0.1
Falsochrobactrum	0.54609	0.673511	0	0	0	5.07495e-05	8.79008e-05	5.07495e-05	0	0	0	2.12485e-05	3.68035e-05	2.12485e-05	>= 0.1	>= 0.1	>= 0.1	>= 0.1	>= 0.1	>= 0.1
Candidatus_Stahlbacteria	0.545107	0.673546	2.43732e-05	2.53561e-06	1.46393e-06	2.45378e-05	5.67776e-06	3.27806e-06	2.75098e-05	1.76044e-05	1.01639e-05	3.9348e-05	2.09625e-05	1.21027e-05	>= 0.1	>= 0.1	>= 0.1	>= 0.1	>= 0.1	>= 0.1
Geotoga	0.542627	0.673605	1.82959e-05	4.47486e-06	2.58356e-06	2.17456e-05	2.17435e-05	1.25536e-05	1.32625e-06	2.29713e-06	1.32625e-06	1.59364e-05	2.76026e-05	1.59364e-05	>= 0.1	>= 0.1	>= 0.1	>= 0.1	>= 0.1	>= 0.1
Dermacoccus	0.541148	0.673654	0	0	0	1.44999e-05	2.51145e-05	1.44999e-05	0	0	0	5.71618e-06	9.90071e-06	5.71618e-06	>= 0.1	>= 0.1	>= 0.1	>= 0.1	>= 0.1	>= 0.1
Haloferula	0.441099	0.673789	0	0	0	6.21423e-06	1.07634e-05	6.21423e-06	0	0	0	0	0	0	>= 0.1	>= 0.1	>= 0.1	>= 0.1	>= 0.1	>= 0.1
Hahella	0.542389	0.673938	3.59734e-05	9.66869e-06	5.58222e-06	4.51529e-05	4.84411e-05	2.79675e-05	5.10168e-05	4.36998e-05	2.52301e-05	1.14324e-05	1.98014e-05	1.14324e-05	>= 0.1	>= 0.1	>= 0.1	>= 0.1	>= 0.1	>= 0.1
Cognatiyoonia	0.441099	0.674563	0	0	0	6.21423e-06	1.07634e-05	6.21423e-06	0	0	0	0	0	0	>= 0.1	>= 0.1	>= 0.1	>= 0.1	>= 0.1	>= 0.1
Schaalia	0.54917	0.67481	0.0001468	0.000126308	7.29238e-05	0.000266423	0.00028761	0.000166052	0.000104535	0.000110026	6.35235e-05	7.1886e-05	6.34413e-05	3.66279e-05	>= 0.1	>= 0.1	>= 0.1	>= 0.1	>= 0.1	>= 0.1
Anaerosalibacter	0.548817	0.674999	2.86958e-06	4.97026e-06	2.86958e-06	0	0	0	6.63123e-06	1.14856e-05	6.63123e-06	0	0	0	>= 0.1	>= 0.1	>= 0.1	>= 0.1	>= 0.1	>= 0.1
Candidatus_Magnetobacterium	0.550548	0.675258	2.41265e-05	3.42997e-06	1.98029e-06	2.57793e-05	7.81756e-06	4.51347e-06	1.84892e-05	4.63546e-06	2.67628e-06	1.44015e-05	1.84781e-05	1.06683e-05	>= 0.1	>= 0.1	>= 0.1	>= 0.1	>= 0.1	>= 0.1
Tessaracoccus	0.441099	0.675338	0	0	0	6.21423e-06	1.07634e-05	6.21423e-06	0	0	0	0	0	0	>= 0.1	>= 0.1	>= 0.1	>= 0.1	>= 0.1	>= 0.1
Roseibium	0.550179	0.675427	2.81536e-05	1.69715e-05	9.79853e-06	2.55735e-05	7.46693e-06	4.31103e-06	3.93847e-05	1.05753e-05	6.10564e-06	1.97472e-05	2.49656e-05	1.44139e-05	>= 0.1	>= 0.1	>= 0.1	>= 0.1	>= 0.1	>= 0.1
Sulfurovum	0.441099	0.676115	0	0	0	6.21423e-06	1.07634e-05	6.21423e-06	0	0	0	0	0	0	>= 0.1	>= 0.1	>= 0.1	>= 0.1	>= 0.1	>= 0.1
Kocuria	0.552389	0.676892	8.60874e-06	1.49108e-05	8.60874e-06	0	0	0	0	0	0	1.90539e-05	3.30024e-05	1.90539e-05	>= 0.1	>= 0.1	>= 0.1	>= 0.1	>= 0.1	>= 0.1
Asaia	0.441099	0.676894	0	0	0	6.21423e-06	1.07634e-05	6.21423e-06	0	0	0	0	0	0	>= 0.1	>= 0.1	>= 0.1	>= 0.1	>= 0.1	>= 0.1
Thermoactinospora	0.553863	0.677453	0	0	0	1.65713e-05	2.87023e-05	1.65713e-05	0	0	0	7.62157e-06	1.3201e-05	7.62157e-06	>= 0.1	>= 0.1	>= 0.1	>= 0.1	>= 0.1	>= 0.1
Frankia	0.554958	0.677548	0	0	0	7.76779e-05	0.000134542	7.76779e-05	0	0	0	3.62025e-05	6.27045e-05	3.62025e-05	>= 0.1	>= 0.1	>= 0.1	>= 0.1	>= 0.1	>= 0.1
Carboxydocella	0.441099	0.677675	0	0	0	6.21423e-06	1.07634e-05	6.21423e-06	0	0	0	0	0	0	>= 0.1	>= 0.1	>= 0.1	>= 0.1	>= 0.1	>= 0.1
Sodalis	0.554842	0.678027	0.00133	0.00103794	0.000599255	0.000700069	0.000377083	0.000217709	0.000671868	0.000244578	0.000141207	0.000696778	0.000612296	0.000353509	>= 0.1	>= 0.1	>= 0.1	>= 0.1	>= 0.1	>= 0.1
Hassalia	0.553863	0.678075	0	0	0	1.24285e-05	2.15267e-05	1.24285e-05	0	0	0	5.71618e-06	9.90071e-06	5.71618e-06	>= 0.1	>= 0.1	>= 0.1	>= 0.1	>= 0.1	>= 0.1
Desulfofustis	0.441099	0.678457	0	0	0	6.21423e-06	1.07634e-05	6.21423e-06	0	0	0	0	0	0	>= 0.1	>= 0.1	>= 0.1	>= 0.1	>= 0.1	>= 0.1
Microbispora	0.556866	0.678633	0	0	0	2.7964e-05	4.84351e-05	2.7964e-05	0	0	0	1.33378e-05	2.31017e-05	1.33378e-05	>= 0.1	>= 0.1	>= 0.1	>= 0.1	>= 0.1	>= 0.1
Rhizobacter	0.557376	0.678633	0	0	0	2.38212e-05	4.12596e-05	2.38212e-05	0	0	0	1.14324e-05	1.98014e-05	1.14324e-05	>= 0.1	>= 0.1	>= 0.1	>= 0.1	>= 0.1	>= 0.1
Prolixibacter	0.556453	0.678751	2.48058e-05	9.30974e-06	5.37498e-06	2.30104e-05	1.03139e-05	5.95475e-06	1.84323e-05	1.64034e-05	9.47048e-06	3.1453e-05	3.07557e-06	1.77568e-06	>= 0.1	>= 0.1	>= 0.1	>= 0.1	>= 0.1	>= 0.1
Tepidicaulis	0.441099	0.679242	0	0	0	6.21423e-06	1.07634e-05	6.21423e-06	0	0	0	0	0	0	>= 0.1	>= 0.1	>= 0.1	>= 0.1	>= 0.1	>= 0.1
Quadrisphaera	0.441099	0.680028	0	0	0	6.21423e-06	1.07634e-05	6.21423e-06	0	0	0	0	0	0	>= 0.1	>= 0.1	>= 0.1	>= 0.1	>= 0.1	>= 0.1
Sulfuritalea	0.441099	0.680816	0	0	0	6.21423e-06	1.07634e-05	6.21423e-06	0	0	0	0	0	0	>= 0.1	>= 0.1	>= 0.1	>= 0.1	>= 0.1	>= 0.1
Deferribacter	0.441099	0.681606	0	0	0	6.21423e-06	1.07634e-05	6.21423e-06	0	0	0	0	0	0	>= 0.1	>= 0.1	>= 0.1	>= 0.1	>= 0.1	>= 0.1
Candidatus_Sumerlaea	0.441099	0.682397	0	0	0	6.21423e-06	1.07634e-05	6.21423e-06	0	0	0	0	0	0	>= 0.1	>= 0.1	>= 0.1	>= 0.1	>= 0.1	>= 0.1
Elizabethkingia	0.561694	0.682642	2.13818e-05	1.11761e-05	6.45255e-06	1.43887e-05	5.85527e-06	3.38054e-06	2.92609e-05	9.70987e-06	5.606e-06	1.79785e-05	2.02025e-05	1.16639e-05	>= 0.1	>= 0.1	>= 0.1	>= 0.1	>= 0.1	>= 0.1
Aquisalimonas	0.441099	0.683191	0	0	0	6.21423e-06	1.07634e-05	6.21423e-06	0	0	0	0	0	0	>= 0.1	>= 0.1	>= 0.1	>= 0.1	>= 0.1	>= 0.1
Delftia	0.56165	0.683212	0	0	0	2.07141e-05	3.58779e-05	2.07141e-05	1.04748e-05	1.81429e-05	1.04748e-05	0	0	0	>= 0.1	>= 0.1	>= 0.1	>= 0.1	>= 0.1	>= 0.1
Crenobacter	0.562826	0.683394	4.17735e-05	1.45852e-05	8.42077e-06	2.15063e-05	7.8618e-06	4.53901e-06	1.7483e-05	3.02815e-05	1.7483e-05	3.30849e-05	2.871e-05	1.65757e-05	>= 0.1	>= 0.1	>= 0.1	>= 0.1	>= 0.1	>= 0.1
Prevotella	0.563732	0.683872	3.61623e-05	3.65946e-05	2.11279e-05	4.15652e-05	1.36683e-05	7.89142e-06	2.30512e-05	3.01846e-05	1.74271e-05	6.09431e-05	4.0554e-05	2.34139e-05	>= 0.1	>= 0.1	>= 0.1	>= 0.1	>= 0.1	>= 0.1
Rubellimicrobium	0.441099	0.683986	0	0	0	6.21423e-06	1.07634e-05	6.21423e-06	0	0	0	0	0	0	>= 0.1	>= 0.1	>= 0.1	>= 0.1	>= 0.1	>= 0.1
Peptoniphilus	0.564358	0.684008	3.03592e-05	4.03092e-06	2.32725e-06	1.83235e-05	5.1271e-06	2.96013e-06	1.95355e-05	4.2055e-07	2.42805e-07	2.3962e-05	2.11471e-05	1.22093e-05	>= 0.1	>= 0.1	>= 0.1	>= 0.1	>= 0.1	>= 0.1
Candidatus_Rubidus	0.441099	0.684783	0	0	0	6.21423e-06	1.07634e-05	6.21423e-06	0	0	0	0	0	0	>= 0.1	>= 0.1	>= 0.1	>= 0.1	>= 0.1	>= 0.1
Haematobacter	0.441099	0.685582	0	0	0	6.21423e-06	1.07634e-05	6.21423e-06	0	0	0	0	0	0	>= 0.1	>= 0.1	>= 0.1	>= 0.1	>= 0.1	>= 0.1
Modestobacter	0.567417	0.685844	0	0	0	3.10711e-06	5.38168e-06	3.10711e-06	0	0	0	5.71618e-06	9.90071e-06	5.71618e-06	>= 0.1	>= 0.1	>= 0.1	>= 0.1	>= 0.1	>= 0.1
Thiomicrorhabdus	0.441099	0.686383	0	0	0	6.21423e-06	1.07634e-05	6.21423e-06	0	0	0	0	0	0	>= 0.1	>= 0.1	>= 0.1	>= 0.1	>= 0.1	>= 0.1
Dyadobacter	0.567417	0.686467	0	0	0	3.10711e-06	5.38168e-06	3.10711e-06	0	0	0	5.71618e-06	9.90071e-06	5.71618e-06	>= 0.1	>= 0.1	>= 0.1	>= 0.1	>= 0.1	>= 0.1
Glaciibacter	0.567417	0.687091	0	0	0	7.24993e-06	1.25573e-05	7.24993e-06	0	0	0	1.33378e-05	2.31017e-05	1.33378e-05	>= 0.1	>= 0.1	>= 0.1	>= 0.1	>= 0.1	>= 0.1
Tropicimonas	0.441099	0.687186	0	0	0	6.21423e-06	1.07634e-05	6.21423e-06	0	0	0	0	0	0	>= 0.1	>= 0.1	>= 0.1	>= 0.1	>= 0.1	>= 0.1
Aeromicrobium	0.569716	0.687375	0	0	0	2.38212e-05	4.12596e-05	2.38212e-05	0	0	0	1.33378e-05	2.31017e-05	1.33378e-05	>= 0.1	>= 0.1	>= 0.1	>= 0.1	>= 0.1	>= 0.1
Lutibacter	0.569452	0.687679	4.56453e-05	2.64314e-05	1.52602e-05	4.17267e-05	2.01003e-05	1.16049e-05	7.13257e-05	2.88333e-05	1.66469e-05	4.25448e-05	3.74412e-05	2.16167e-05	>= 0.1	>= 0.1	>= 0.1	>= 0.1	>= 0.1	>= 0.1
Ureibacillus	0.441099	0.687991	0	0	0	6.21423e-06	1.07634e-05	6.21423e-06	0	0	0	0	0	0	>= 0.1	>= 0.1	>= 0.1	>= 0.1	>= 0.1	>= 0.1
Rubeoparvulum	0.571802	0.688644	2.63016e-05	9.04774e-06	5.22371e-06	2.54623e-05	2.23122e-05	1.28819e-05	1.84892e-05	4.63546e-06	2.67628e-06	1.33774e-05	5.51545e-06	3.18435e-06	>= 0.1	>= 0.1	>= 0.1	>= 0.1	>= 0.1	>= 0.1
Pelagimonas	0.441099	0.688797	0	0	0	6.21423e-06	1.07634e-05	6.21423e-06	0	0	0	0	0	0	>= 0.1	>= 0.1	>= 0.1	>= 0.1	>= 0.1	>= 0.1
Pseudobacter	0.571692	0.689134	0	0	0	1.13928e-05	1.97328e-05	1.13928e-05	6.54676e-06	1.13393e-05	6.54676e-06	0	0	0	>= 0.1	>= 0.1	>= 0.1	>= 0.1	>= 0.1	>= 0.1
Citrobacter	0.572759	0.689174	0.0310691	0.00440019	0.00254045	0.0264198	0.00510621	0.00294807	0.0271872	0.00216549	0.00125025	0.0272305	0.00490522	0.00283203	>= 0.1	>= 0.1	>= 0.1	>= 0.1	>= 0.1	>= 0.1
Tropicibacter	0.441099	0.689606	0	0	0	6.21423e-06	1.07634e-05	6.21423e-06	0	0	0	0	0	0	>= 0.1	>= 0.1	>= 0.1	>= 0.1	>= 0.1	>= 0.1
Alkalilimnicola	0.441099	0.690416	0	0	0	6.21423e-06	1.07634e-05	6.21423e-06	0	0	0	0	0	0	>= 0.1	>= 0.1	>= 0.1	>= 0.1	>= 0.1	>= 0.1
Acidimangrovimonas	0.441099	0.691228	0	0	0	6.21423e-06	1.07634e-05	6.21423e-06	0	0	0	0	0	0	>= 0.1	>= 0.1	>= 0.1	>= 0.1	>= 0.1	>= 0.1
Caldanaerobacter	0.441099	0.692042	0	0	0	0	0	0	6.35747e-06	1.10115e-05	6.35747e-06	0	0	0	>= 0.1	>= 0.1	>= 0.1	>= 0.1	>= 0.1	>= 0.1
Zooshikella	0.441099	0.692858	0	0	0	0	0	0	6.35747e-06	1.10115e-05	6.35747e-06	0	0	0	>= 0.1	>= 0.1	>= 0.1	>= 0.1	>= 0.1	>= 0.1
Ketobacter	0.576663	0.693245	1.16307e-05	1.10454e-05	6.37708e-06	2.71976e-05	1.75226e-05	1.01167e-05	1.11256e-05	1.92701e-05	1.11256e-05	1.32071e-05	1.41781e-05	8.18572e-06	>= 0.1	>= 0.1	>= 0.1	>= 0.1	>= 0.1	>= 0.1
Cellulosimicrobium	0.5779	0.69348	3.6406e-05	2.02203e-06	1.16742e-06	4.48448e-05	2.944e-05	1.69972e-05	1.74937e-05	1.53339e-05	8.85305e-06	2.28647e-05	3.96029e-05	2.28647e-05	>= 0.1	>= 0.1	>= 0.1	>= 0.1	>= 0.1	>= 0.1
Parapedobacter	0.595696	0.693591	2.24145e-05	7.50781e-06	4.33464e-06	9.52722e-06	8.34418e-06	4.81751e-06	2.41249e-05	2.22249e-05	1.28315e-05	1.51125e-05	1.42044e-05	8.20091e-06	>= 0.1	>= 0.1	>= 0.1	>= 0.1	>= 0.1	>= 0.1
Bhargavaea	0.441099	0.693676	0	0	0	0	0	0	6.63123e-06	1.14856e-05	6.63123e-06	0	0	0	>= 0.1	>= 0.1	>= 0.1	>= 0.1	>= 0.1	>= 0.1
Henriciella	0.5777	0.693865	8.40774e-06	1.45626e-05	8.40774e-06	1.34642e-05	2.33206e-05	1.34642e-05	0	0	0	0	0	0	>= 0.1	>= 0.1	>= 0.1	>= 0.1	>= 0.1	>= 0.1
Trichococcus	0.595494	0.693961	0	0	0	7.24993e-06	1.25573e-05	7.24993e-06	0	0	0	7.62157e-06	1.3201e-05	7.62157e-06	>= 0.1	>= 0.1	>= 0.1	>= 0.1	>= 0.1	>= 0.1
Cryobacterium	0.579087	0.694279	5.51192e-05	2.71653e-05	1.56839e-05	5.2315e-05	3.28635e-05	1.89738e-05	3.70567e-05	3.0205e-05	1.74389e-05	0.000297241	0.000514837	0.000297241	>= 0.1	>= 0.1	>= 0.1	>= 0.1	>= 0.1	>= 0.1
Tolumonas	0.441099	0.694496	0	0	0	6.93289e-06	1.20081e-05	6.93289e-06	0	0	0	0	0	0	>= 0.1	>= 0.1	>= 0.1	>= 0.1	>= 0.1	>= 0.1
Porphyrobacter	0.595494	0.694569	0	0	0	7.24993e-06	1.25573e-05	7.24993e-06	0	0	0	7.62157e-06	1.3201e-05	7.62157e-06	>= 0.1	>= 0.1	>= 0.1	>= 0.1	>= 0.1	>= 0.1
Franconibacter	0.580064	0.694825	0	0	0	0	0	0	1.17842e-05	2.04108e-05	1.17842e-05	7.62157e-06	1.3201e-05	7.62157e-06	>= 0.1	>= 0.1	>= 0.1	>= 0.1	>= 0.1	>= 0.1
Chania	0.595434	0.695108	1.00435e-05	1.73959e-05	1.00435e-05	0	0	0	0	0	0	1.06243e-05	1.84017e-05	1.06243e-05	>= 0.1	>= 0.1	>= 0.1	>= 0.1	>= 0.1	>= 0.1
Cryptosporangium	0.441099	0.695318	0	0	0	0	0	0	0	0	0	7.04727e-06	1.22062e-05	7.04727e-06	>= 0.1	>= 0.1	>= 0.1	>= 0.1	>= 0.1	>= 0.1
Reichenbachiella	0.595106	0.695335	0	0	0	5.17852e-06	8.96947e-06	5.17852e-06	4.7681e-06	8.2586e-06	4.7681e-06	0	0	0	>= 0.1	>= 0.1	>= 0.1	>= 0.1	>= 0.1	>= 0.1
Oceanicoccus	0.595004	0.695826	0	0	0	7.24993e-06	1.25573e-05	7.24993e-06	6.63123e-06	1.14856e-05	6.63123e-06	0	0	0	>= 0.1	>= 0.1	>= 0.1	>= 0.1	>= 0.1	>= 0.1
Solibacillus	0.581524	0.695948	0	0	0	1.38658e-05	2.40162e-05	1.38658e-05	0	0	0	2.09593e-05	3.63026e-05	2.09593e-05	>= 0.1	>= 0.1	>= 0.1	>= 0.1	>= 0.1	>= 0.1
Miniimonas	0.441099	0.696142	0	0	0	0	0	0	0	0	0	7.04727e-06	1.22062e-05	7.04727e-06	>= 0.1	>= 0.1	>= 0.1	>= 0.1	>= 0.1	>= 0.1
Tautonia	0.594778	0.696172	2.91102e-05	9.99239e-06	5.76911e-06	3.86238e-05	3.38646e-05	1.95518e-05	1.59043e-05	1.37735e-05	7.95216e-06	1.59364e-05	2.76026e-05	1.59364e-05	>= 0.1	>= 0.1	>= 0.1	>= 0.1	>= 0.1	>= 0.1
Phormidesmis	0.594705	0.6967	0	0	0	0	0	0	6.35747e-06	1.10115e-05	6.35747e-06	5.71618e-06	9.90071e-06	5.71618e-06	>= 0.1	>= 0.1	>= 0.1	>= 0.1	>= 0.1	>= 0.1
Nocardiopsis	0.599011	0.696841	5.12293e-05	2.61252e-05	1.50834e-05	7.68172e-05	6.84845e-06	3.95395e-06	6.03203e-05	2.98454e-05	1.72313e-05	4.78508e-05	3.78264e-05	2.18391e-05	>= 0.1	>= 0.1	>= 0.1	>= 0.1	>= 0.1	>= 0.1
Salana	0.441099	0.696968	0	0	0	0	0	0	0	0	0	7.04727e-06	1.22062e-05	7.04727e-06	>= 0.1	>= 0.1	>= 0.1	>= 0.1	>= 0.1	>= 0.1
Geomicrobium	0.594435	0.696997	5.86104e-06	1.01516e-05	5.86104e-06	5.19967e-06	9.00609e-06	5.19967e-06	0	0	0	0	0	0	>= 0.1	>= 0.1	>= 0.1	>= 0.1	>= 0.1	>= 0.1
Crossiella	0.59437	0.697534	1.02568e-05	1.77653e-05	1.02568e-05	1.15965e-05	2.00858e-05	1.15965e-05	0	0	0	0	0	0	>= 0.1	>= 0.1	>= 0.1	>= 0.1	>= 0.1	>= 0.1
Novimethylophilus	0.593954	0.697661	0	0	0	4.14282e-06	7.17557e-06	4.14282e-06	4.7681e-06	8.2586e-06	4.7681e-06	0	0	0	>= 0.1	>= 0.1	>= 0.1	>= 0.1	>= 0.1	>= 0.1
Psychrilyobacter	0.583513	0.697701	2.09492e-05	8.04506e-06	4.64482e-06	3.07499e-05	1.15979e-05	6.69603e-06	9.53621e-06	1.65172e-05	9.53621e-06	1.71485e-05	2.97021e-05	1.71485e-05	>= 0.1	>= 0.1	>= 0.1	>= 0.1	>= 0.1	>= 0.1
Phreatobacter	0.441099	0.697796	0	0	0	7.24993e-06	1.25573e-05	7.24993e-06	0	0	0	0	0	0	>= 0.1	>= 0.1	>= 0.1	>= 0.1	>= 0.1	>= 0.1
Candidatus_Brocadia	0.593954	0.698277	0	0	0	8.28564e-06	1.43511e-05	8.28564e-06	9.53621e-06	1.65172e-05	9.53621e-06	0	0	0	>= 0.1	>= 0.1	>= 0.1	>= 0.1	>= 0.1	>= 0.1
Clostridium	0.593516	0.698378	0.000652253	2.83937e-05	1.63931e-05	0.000563311	0.000160874	9.28807e-05	0.000587676	1.13514e-05	6.55372e-06	0.000711726	0.000230511	0.000133086	>= 0.1	>= 0.1	>= 0.1	>= 0.1	>= 0.1	>= 0.1
Terasakiispira	0.441099	0.698625	0	0	0	7.24993e-06	1.25573e-05	7.24993e-06	0	0	0	0	0	0	>= 0.1	>= 0.1	>= 0.1	>= 0.1	>= 0.1	>= 0.1
Flavihumibacter	0.593386	0.698842	0	0	0	8.28564e-06	1.43511e-05	8.28564e-06	0	0	0	7.04727e-06	1.22062e-05	7.04727e-06	>= 0.1	>= 0.1	>= 0.1	>= 0.1	>= 0.1	>= 0.1
Roseovarius	0.602167	0.699291	2.3371e-05	1.03432e-05	5.97167e-06	4.97138e-05	8.61069e-05	4.97138e-05	0	0	0	3.10489e-05	1.55291e-05	8.96572e-06	>= 0.1	>= 0.1	>= 0.1	>= 0.1	>= 0.1	>= 0.1
Victivallis	0.593332	0.699397	2.62711e-05	7.83344e-06	4.52264e-06	1.83468e-05	1.82006e-05	1.05081e-05	2.50929e-05	2.04154e-05	1.17868e-05	9.39635e-06	1.6275e-05	9.39635e-06	>= 0.1	>= 0.1	>= 0.1	>= 0.1	>= 0.1	>= 0.1
Haliscomenobacter	0.441099	0.699457	0	0	0	7.24993e-06	1.25573e-05	7.24993e-06	0	0	0	0	0	0	>= 0.1	>= 0.1	>= 0.1	>= 0.1	>= 0.1	>= 0.1
Natronincola	0.601861	0.699546	2.39437e-05	2.60312e-05	1.50291e-05	2.0296e-05	1.96096e-05	1.13216e-05	0	0	0	1.85924e-05	3.22031e-05	1.85924e-05	>= 0.1	>= 0.1	>= 0.1	>= 0.1	>= 0.1	>= 0.1
Ulvibacter	0.592943	0.699557	3.04201e-05	4.67186e-06	2.6973e-06	8.64497e-06	7.91498e-06	4.56971e-06	1.76723e-05	1.67752e-05	9.68514e-06	1.87927e-05	3.25499e-05	1.87927e-05	>= 0.1	>= 0.1	>= 0.1	>= 0.1	>= 0.1	>= 0.1
Albitalea	0.592939	0.700173	3.26743e-05	2.39262e-05	1.38138e-05	1.86638e-05	2.03699e-05	1.17606e-05	4.51884e-05	2.69937e-05	1.55848e-05	3.35347e-05	1.97206e-05	1.13857e-05	>= 0.1	>= 0.1	>= 0.1	>= 0.1	>= 0.1	>= 0.1
Sulfuricaulis	0.441099	0.700291	0	0	0	7.24993e-06	1.25573e-05	7.24993e-06	0	0	0	0	0	0	>= 0.1	>= 0.1	>= 0.1	>= 0.1	>= 0.1	>= 0.1
Proteus	0.592727	0.700544	0	0	0	0	0	0	6.63123e-06	1.14856e-05	6.63123e-06	7.96819e-06	1.38013e-05	7.96819e-06	>= 0.1	>= 0.1	>= 0.1	>= 0.1	>= 0.1	>= 0.1
Synechococcus	0.603797	0.700573	0.000443626	5.65524e-05	3.26505e-05	0.000337925	8.0286e-05	4.63532e-05	0.000371609	0.000192411	0.000111088	0.000323185	7.97301e-05	4.60322e-05	>= 0.1	>= 0.1	>= 0.1	>= 0.1	>= 0.1	>= 0.1
Latilactobacillus	0.592555	0.700962	2.86958e-06	4.97026e-06	2.86958e-06	3.46644e-06	6.00406e-06	3.46644e-06	0	0	0	0	0	0	>= 0.1	>= 0.1	>= 0.1	>= 0.1	>= 0.1	>= 0.1
Parasphingorhabdus	0.441099	0.701126	0	0	0	7.24993e-06	1.25573e-05	7.24993e-06	0	0	0	0	0	0	>= 0.1	>= 0.1	>= 0.1	>= 0.1	>= 0.1	>= 0.1
Thermogemmatispora	0.604893	0.701234	3.47854e-05	7.9438e-06	4.58635e-06	3.98865e-05	1.15908e-05	6.69193e-06	1.8483e-05	1.79323e-05	1.03532e-05	3.06449e-05	3.19436e-05	1.84427e-05	>= 0.1	>= 0.1	>= 0.1	>= 0.1	>= 0.1	>= 0.1
Mesonia	0.587037	0.701285	5.04465e-06	8.73758e-06	5.04465e-06	6.93289e-06	1.20081e-05	6.93289e-06	0	0	0	0	0	0	>= 0.1	>= 0.1	>= 0.1	>= 0.1	>= 0.1	>= 0.1
Halobacteriovorax	0.592313	0.701299	4.30437e-06	7.45539e-06	4.30437e-06	0	0	0	5.23741e-06	9.07145e-06	5.23741e-06	0	0	0	>= 0.1	>= 0.1	>= 0.1	>= 0.1	>= 0.1	>= 0.1
Negativibacillus	0.590776	0.701349	3.3631e-06	5.82505e-06	3.3631e-06	0	0	0	2.65249e-06	4.59425e-06	2.65249e-06	0	0	0	>= 0.1	>= 0.1	>= 0.1	>= 0.1	>= 0.1	>= 0.1
Telmatospirillum	0.590311	0.701422	0	0	0	6.21423e-06	1.07634e-05	6.21423e-06	0	0	0	7.96819e-06	1.38013e-05	7.96819e-06	>= 0.1	>= 0.1	>= 0.1	>= 0.1	>= 0.1	>= 0.1
Aquifex	0.605683	0.701538	0.0253461	0.00377425	0.00217907	0.0210699	0.00437162	0.00252396	0.0232677	0.00452939	0.00261505	0.0227159	0.00193892	0.00111944	>= 0.1	>= 0.1	>= 0.1	>= 0.1	>= 0.1	>= 0.1
Desulfobacter	0.592192	0.701779	1.9481e-05	2.55082e-05	1.47272e-05	2.54623e-05	2.23122e-05	1.28819e-05	1.83309e-05	3.17501e-05	1.83309e-05	0	0	0	>= 0.1	>= 0.1	>= 0.1	>= 0.1	>= 0.1	>= 0.1
Chrysiogenes	0.590107	0.701805	6.72619e-06	1.16501e-05	6.72619e-06	8.66611e-06	1.50101e-05	8.66611e-06	0	0	0	0	0	0	>= 0.1	>= 0.1	>= 0.1	>= 0.1	>= 0.1	>= 0.1
Chryseotalea	0.589087	0.701846	3.09288e-05	1.82352e-05	1.05281e-05	8.08941e-05	0.000132652	7.65866e-05	4.7681e-06	8.2586e-06	4.7681e-06	2.50258e-05	2.17949e-05	1.25833e-05	>= 0.1	>= 0.1	>= 0.1	>= 0.1	>= 0.1	>= 0.1
Sediminibacterium	0.441099	0.701964	0	0	0	7.24993e-06	1.25573e-05	7.24993e-06	0	0	0	0	0	0	>= 0.1	>= 0.1	>= 0.1	>= 0.1	>= 0.1	>= 0.1
Microcystis	0.591857	0.702007	1.00435e-05	1.73959e-05	1.00435e-05	8.49152e-06	7.36035e-06	4.2495e-06	3.17874e-06	5.50573e-06	3.17874e-06	0	0	0	>= 0.1	>= 0.1	>= 0.1	>= 0.1	>= 0.1	>= 0.1
Pseudogulbenkiania	0.0253047	0.702205	3.28906e-05	2.44556e-05	1.41195e-05	3.86428e-05	2.04298e-06	1.17951e-06	7.85611e-06	1.36072e-05	7.85611e-06	0	0	0	>= 0.1	< 0.05	>= 0.1	>= 0.1	>= 0.1	< 0.1
Pseudoalteromonas	0.58896	0.702323	0.000339117	2.80277e-05	1.61818e-05	0.000330054	0.000158939	9.17636e-05	0.000251383	7.90462e-05	4.56373e-05	0.000255999	8.09081e-05	4.67123e-05	>= 0.1	>= 0.1	>= 0.1	>= 0.1	>= 0.1	>= 0.1
Microcella	0.590098	0.702422	1.68916e-05	3.68177e-06	2.12567e-06	7.45581e-06	6.72014e-06	3.87987e-06	1.71123e-05	1.4932e-05	8.62099e-06	4.47114e-05	6.56158e-05	3.78833e-05	>= 0.1	>= 0.1	>= 0.1	>= 0.1	>= 0.1	>= 0.1
Xylanimonas	0.58874	0.70269	4.30437e-06	7.45539e-06	4.30437e-06	0	0	0	0	0	0	5.71618e-06	9.90071e-06	5.71618e-06	>= 0.1	>= 0.1	>= 0.1	>= 0.1	>= 0.1	>= 0.1
Fibrisoma	0.441099	0.702804	0	0	0	7.24993e-06	1.25573e-05	7.24993e-06	0	0	0	0	0	0	>= 0.1	>= 0.1	>= 0.1	>= 0.1	>= 0.1	>= 0.1
Hydrocarboniphaga	0.441099	0.703645	0	0	0	7.24993e-06	1.25573e-05	7.24993e-06	0	0	0	0	0	0	>= 0.1	>= 0.1	>= 0.1	>= 0.1	>= 0.1	>= 0.1
Murinocardiopsis	0.441099	0.704489	0	0	0	7.24993e-06	1.25573e-05	7.24993e-06	0	0	0	0	0	0	>= 0.1	>= 0.1	>= 0.1	>= 0.1	>= 0.1	>= 0.1
Lewinella	0.608916	0.704671	3.99701e-05	2.25801e-05	1.30366e-05	3.00989e-05	2.61185e-05	1.50795e-05	2.1891e-05	6.81558e-06	3.93497e-06	4.31013e-05	2.24778e-05	1.29776e-05	>= 0.1	>= 0.1	>= 0.1	>= 0.1	>= 0.1	>= 0.1
Effusibacillus	0.60985	0.705139	3.30734e-05	7.26571e-06	4.19486e-06	2.18445e-05	3.83328e-06	2.21315e-06	2.80023e-05	4.16403e-06	2.4041e-06	2.27341e-05	2.05568e-05	1.18685e-05	>= 0.1	>= 0.1	>= 0.1	>= 0.1	>= 0.1	>= 0.1
Agrococcus	0.61096	0.705198	1.80796e-05	3.22277e-06	1.86067e-06	2.87229e-05	2.06868e-05	1.19435e-05	1.98324e-05	6.96997e-06	4.02411e-06	4.37666e-05	4.58556e-05	2.64748e-05	>= 0.1	>= 0.1	>= 0.1	>= 0.1	>= 0.1	>= 0.1
Dongshaea	0.441099	0.705335	0	0	0	7.24993e-06	1.25573e-05	7.24993e-06	0	0	0	0	0	0	>= 0.1	>= 0.1	>= 0.1	>= 0.1	>= 0.1	>= 0.1
Belliella	0.610877	0.705714	2.62406e-05	8.87196e-06	5.12223e-06	1.62542e-05	1.45253e-05	8.38621e-06	1.45781e-05	1.27783e-05	7.37754e-06	3.19302e-05	2.87538e-05	1.6601e-05	>= 0.1	>= 0.1	>= 0.1	>= 0.1	>= 0.1	>= 0.1
Gemmobacter	0.441099	0.706183	0	0	0	7.24993e-06	1.25573e-05	7.24993e-06	0	0	0	0	0	0	>= 0.1	>= 0.1	>= 0.1	>= 0.1	>= 0.1	>= 0.1
Roseofilum	0.441099	0.707032	0	0	0	7.24993e-06	1.25573e-05	7.24993e-06	0	0	0	0	0	0	>= 0.1	>= 0.1	>= 0.1	>= 0.1	>= 0.1	>= 0.1
Mastigocladus	0.441099	0.707884	0	0	0	7.24993e-06	1.25573e-05	7.24993e-06	0	0	0	0	0	0	>= 0.1	>= 0.1	>= 0.1	>= 0.1	>= 0.1	>= 0.1
Sulfurihydrogenibium	0.613827	0.707894	1.34524e-05	2.33002e-05	1.34524e-05	1.57393e-05	1.76295e-05	1.01784e-05	1.93568e-05	2.23162e-05	1.28843e-05	0	0	0	>= 0.1	>= 0.1	>= 0.1	>= 0.1	>= 0.1	>= 0.1
Aminipila	0.614865	0.708478	4.21422e-05	2.45143e-05	1.41533e-05	2.03949e-05	1.58933e-06	9.176e-07	3.01116e-05	1.25529e-05	7.2474e-06	2.81194e-05	2.78915e-05	1.61032e-05	>= 0.1	>= 0.1	>= 0.1	>= 0.1	>= 0.1	>= 0.1
Desulfuribacillus	0.441099	0.708738	0	0	0	7.24993e-06	1.25573e-05	7.24993e-06	0	0	0	0	0	0	>= 0.1	>= 0.1	>= 0.1	>= 0.1	>= 0.1	>= 0.1
Protaetiibacter	0.616465	0.709095	4.30437e-06	7.45539e-06	4.30437e-06	1.7607e-05	3.04962e-05	1.7607e-05	0	0	0	5.71618e-06	9.90071e-06	5.71618e-06	>= 0.1	>= 0.1	>= 0.1	>= 0.1	>= 0.1	>= 0.1
Yersinia	0.026086	0.709112	0.000159076	9.481e-05	5.47386e-05	0.000104901	4.71215e-05	2.72056e-05	0.00229769	0.00136475	0.000787941	0.00056013	0.000723956	0.000417976	< 0.05	>= 0.1	>= 0.1	< 0.1	< 0.05	>= 0.1
Saccharopolyspora	0.616126	0.709317	0.000131106	2.62111e-05	1.5133e-05	0.000118617	3.42112e-05	1.97519e-05	0.000114308	2.68897e-05	1.55248e-05	7.86421e-05	8.41173e-05	4.85651e-05	>= 0.1	>= 0.1	>= 0.1	>= 0.1	>= 0.1	>= 0.1
Planctopirus	0.441099	0.709594	0	0	0	7.24993e-06	1.25573e-05	7.24993e-06	0	0	0	0	0	0	>= 0.1	>= 0.1	>= 0.1	>= 0.1	>= 0.1	>= 0.1
Oceanithermus	0.441099	0.710452	0	0	0	7.24993e-06	1.25573e-05	7.24993e-06	0	0	0	0	0	0	>= 0.1	>= 0.1	>= 0.1	>= 0.1	>= 0.1	>= 0.1
Melaminivora	0.441099	0.711312	0	0	0	7.24993e-06	1.25573e-05	7.24993e-06	0	0	0	0	0	0	>= 0.1	>= 0.1	>= 0.1	>= 0.1	>= 0.1	>= 0.1
Pukyongiella	0.619915	0.711833	1.45612e-05	1.54513e-05	8.9208e-06	1.65903e-05	4.73597e-06	2.73431e-06	6.54676e-06	1.13393e-05	6.54676e-06	2.40652e-05	2.46873e-05	1.42532e-05	>= 0.1	>= 0.1	>= 0.1	>= 0.1	>= 0.1	>= 0.1
Tatumella	0.0299323	0.711961	0.000257145	5.76348e-05	3.32755e-05	0.000262599	0.000109728	6.33513e-05	0.000367429	0.000132523	7.65121e-05	0.000536673	8.79803e-05	5.07954e-05	>= 0.1	< 0.05	>= 0.1	>= 0.1	>= 0.1	< 0.05
Micromonospora	0.620593	0.711998	0.000110714	4.30367e-06	2.48472e-06	0.00011505	5.20465e-05	3.00491e-05	4.40186e-05	5.34175e-05	3.08406e-05	0.000101953	0.000124586	7.19295e-05	>= 0.1	>= 0.1	>= 0.1	>= 0.1	>= 0.1	>= 0.1
Pseudoxanthobacter	0.441099	0.712175	0	0	0	7.24993e-06	1.25573e-05	7.24993e-06	0	0	0	0	0	0	>= 0.1	>= 0.1	>= 0.1	>= 0.1	>= 0.1	>= 0.1
Ereboglobus	0.619745	0.712252	2.21677e-05	1.21739e-05	7.02863e-06	2.7023e-05	6.73819e-06	3.8903e-06	1.52429e-05	1.57332e-05	9.08358e-06	2.07316e-05	3.39664e-06	1.96105e-06	>= 0.1	>= 0.1	>= 0.1	>= 0.1	>= 0.1	>= 0.1
Paludibacter	0.0304908	0.712521	3.70396e-05	2.40386e-05	1.38787e-05	0	0	0	3.92805e-06	6.80359e-06	3.92805e-06	5.31116e-05	3.11511e-05	1.79851e-05	>= 0.1	< 0.05	>= 0.1	< 0.1	>= 0.1	>= 0.1
Gibbsiella	0.026759	0.712859	5.20638e-05	2.14614e-05	1.23908e-05	1.73969e-05	1.56803e-05	9.05304e-06	0.000169695	5.31717e-05	3.06987e-05	6.78892e-05	7.88243e-05	4.55093e-05	< 0.05	>= 0.1	>= 0.1	>= 0.1	< 0.1	>= 0.1
Aquimonas	0.441099	0.713039	0	0	0	7.24993e-06	1.25573e-05	7.24993e-06	0	0	0	0	0	0	>= 0.1	>= 0.1	>= 0.1	>= 0.1	>= 0.1	>= 0.1
Anaerolinea	0.441099	0.713905	0	0	0	7.24993e-06	1.25573e-05	7.24993e-06	0	0	0	0	0	0	>= 0.1	>= 0.1	>= 0.1	>= 0.1	>= 0.1	>= 0.1
Marispirochaeta	0.0252034	0.714274	2.98657e-05	1.18256e-05	6.82749e-06	2.66303e-05	8.45878e-06	4.88368e-06	1.3178e-05	1.14132e-05	6.5894e-06	2.34909e-06	4.06874e-06	2.34909e-06	>= 0.1	< 0.1	>= 0.1	>= 0.1	>= 0.1	< 0.05
Salibaculum	0.441099	0.714774	0	0	0	7.24993e-06	1.25573e-05	7.24993e-06	0	0	0	0	0	0	>= 0.1	>= 0.1	>= 0.1	>= 0.1	>= 0.1	>= 0.1
Salipaludibacillus	0.625196	0.714816	5.92196e-05	1.83268e-05	1.0581e-05	4.9355e-05	3.20679e-05	1.85144e-05	3.6486e-05	1.21733e-05	7.02827e-06	4.77599e-05	1.3567e-05	7.83292e-06	>= 0.1	>= 0.1	>= 0.1	>= 0.1	>= 0.1	>= 0.1
Eisenibacter	0.623685	0.71493	2.74591e-05	4.74651e-06	2.7404e-06	1.64056e-05	1.28144e-05	7.3984e-06	2.20093e-05	2.67088e-05	1.54203e-05	9.39635e-06	1.6275e-05	9.39635e-06	>= 0.1	>= 0.1	>= 0.1	>= 0.1	>= 0.1	>= 0.1
Caldalkalibacillus	0.624482	0.715228	2.66579e-05	2.16678e-05	1.25099e-05	2.65081e-05	3.11937e-05	1.80097e-05	4.53946e-05	1.2783e-05	7.38027e-06	2.28073e-05	2.05384e-05	1.18579e-05	>= 0.1	>= 0.1	>= 0.1	>= 0.1	>= 0.1	>= 0.1
Peptoanaerobacter	0.625061	0.715277	1.55817e-05	1.36205e-05	7.86378e-06	1.91513e-05	1.2197e-05	7.04197e-06	2.00955e-05	8.41404e-06	4.85785e-06	4.36934e-05	5.3169e-05	3.06971e-05	>= 0.1	>= 0.1	>= 0.1	>= 0.1	>= 0.1	>= 0.1
Ferrovum	0.441099	0.715644	0	0	0	7.24993e-06	1.25573e-05	7.24993e-06	0	0	0	0	0	0	>= 0.1	>= 0.1	>= 0.1	>= 0.1	>= 0.1	>= 0.1
Candidatus_Koribacter	0.441099	0.716517	0	0	0	7.24993e-06	1.25573e-05	7.24993e-06	0	0	0	0	0	0	>= 0.1	>= 0.1	>= 0.1	>= 0.1	>= 0.1	>= 0.1
Erwinia	0.62777	0.717144	0.00279275	0.00297033	0.00171492	0.00113088	0.00100322	0.000579207	0.00155909	0.000805358	0.000464973	0.00131047	0.00078796	0.000454929	>= 0.1	>= 0.1	>= 0.1	>= 0.1	>= 0.1	>= 0.1
Embleya	0.441099	0.717392	0	0	0	7.24993e-06	1.25573e-05	7.24993e-06	0	0	0	0	0	0	>= 0.1	>= 0.1	>= 0.1	>= 0.1	>= 0.1	>= 0.1
Arenibacter	0.441099	0.718269	0	0	0	7.24993e-06	1.25573e-05	7.24993e-06	0	0	0	0	0	0	>= 0.1	>= 0.1	>= 0.1	>= 0.1	>= 0.1	>= 0.1
Martelella	0.441099	0.719148	0	0	0	7.24993e-06	1.25573e-05	7.24993e-06	0	0	0	0	0	0	>= 0.1	>= 0.1	>= 0.1	>= 0.1	>= 0.1	>= 0.1
Neobacillus	0.029728	0.719959	0.000106071	8.78796e-06	5.07373e-06	0.000138643	3.15917e-05	1.82395e-05	7.77295e-05	3.40627e-05	1.96661e-05	5.78673e-05	2.63543e-05	1.52157e-05	< 0.1	< 0.05	>= 0.1	>= 0.1	>= 0.1	>= 0.1
Candidatus_Nucleicultrix	0.631335	0.719981	2.50678e-05	1.43697e-05	8.29633e-06	1.90443e-05	2.10195e-05	1.21356e-05	2.97703e-05	1.90594e-05	1.10039e-05	1.23594e-05	1.10154e-05	6.35977e-06	>= 0.1	>= 0.1	>= 0.1	>= 0.1	>= 0.1	>= 0.1
Marinospirillum	0.441099	0.720029	0	0	0	7.24993e-06	1.25573e-05	7.24993e-06	0	0	0	0	0	0	>= 0.1	>= 0.1	>= 0.1	>= 0.1	>= 0.1	>= 0.1
Gloeothece	0.631294	0.720552	2.18144e-05	1.90686e-05	1.10093e-05	1.38446e-05	1.30814e-05	7.55255e-06	1.58937e-05	2.75287e-05	1.58937e-05	3.29543e-05	1.31372e-05	7.58478e-06	>= 0.1	>= 0.1	>= 0.1	>= 0.1	>= 0.1	>= 0.1
Leadbetterella	0.441099	0.720913	0	0	0	7.24993e-06	1.25573e-05	7.24993e-06	0	0	0	0	0	0	>= 0.1	>= 0.1	>= 0.1	>= 0.1	>= 0.1	>= 0.1
Maliponia	0.441099	0.721798	0	0	0	7.24993e-06	1.25573e-05	7.24993e-06	0	0	0	0	0	0	>= 0.1	>= 0.1	>= 0.1	>= 0.1	>= 0.1	>= 0.1
Enhygromyxa	0.0287527	0.722616	8.29043e-05	4.13509e-05	2.38739e-05	0.000107317	3.00286e-05	1.7337e-05	3.40122e-05	1.56733e-05	9.04901e-06	2.76818e-05	2.47837e-05	1.43089e-05	< 0.1	< 0.05	>= 0.1	>= 0.1	>= 0.1	>= 0.1
Mameliella	0.441099	0.722686	0	0	0	7.24993e-06	1.25573e-05	7.24993e-06	0	0	0	0	0	0	>= 0.1	>= 0.1	>= 0.1	>= 0.1	>= 0.1	>= 0.1
Actinoplanes	0.634311	0.722756	5.67064e-05	1.85856e-05	1.07304e-05	6.40294e-05	1.25015e-05	7.21776e-06	3.46673e-05	2.26019e-05	1.30492e-05	6.65007e-05	5.65677e-05	3.26594e-05	>= 0.1	>= 0.1	>= 0.1	>= 0.1	>= 0.1	>= 0.1
Pedobacter	0.635161	0.723107	4.47833e-05	1.49587e-05	8.63641e-06	5.5855e-05	3.56791e-06	2.05993e-06	4.82364e-05	1.60776e-05	9.28239e-06	3.47626e-05	3.23667e-05	1.86869e-05	>= 0.1	>= 0.1	>= 0.1	>= 0.1	>= 0.1	>= 0.1
Mumia	0.441099	0.723576	0	0	0	0	0	0	0	0	0	7.62157e-06	1.3201e-05	7.62157e-06	>= 0.1	>= 0.1	>= 0.1	>= 0.1	>= 0.1	>= 0.1
Scandinavium	0.0277348	0.724369	1.01349e-05	9.00546e-06	5.1993e-06	3.46644e-06	6.00406e-06	3.46644e-06	0.000146408	9.55846e-05	5.51858e-05	2.12485e-05	3.68035e-05	2.12485e-05	< 0.05	>= 0.1	>= 0.1	< 0.1	< 0.05	>= 0.1
Propionibacterium	0.441099	0.724469	0	0	0	0	0	0	0	0	0	7.62157e-06	1.3201e-05	7.62157e-06	>= 0.1	>= 0.1	>= 0.1	>= 0.1	>= 0.1	>= 0.1
Orbus	0.637212	0.724822	2.75201e-05	5.20067e-06	3.00261e-06	1.92603e-05	1.95764e-05	1.13025e-05	1.08731e-05	1.48955e-05	8.5999e-06	2.50832e-05	2.18536e-05	1.26172e-05	>= 0.1	>= 0.1	>= 0.1	>= 0.1	>= 0.1	>= 0.1
Timonella	0.441099	0.725363	0	0	0	0	0	0	0	0	0	7.62157e-06	1.3201e-05	7.62157e-06	>= 0.1	>= 0.1	>= 0.1	>= 0.1	>= 0.1	>= 0.1
Micrococcus	0.441099	0.72626	0	0	0	0	0	0	0	0	0	7.62157e-06	1.3201e-05	7.62157e-06	>= 0.1	>= 0.1	>= 0.1	>= 0.1	>= 0.1	>= 0.1
Kineococcus	0.441099	0.727158	0	0	0	0	0	0	0	0	0	7.62157e-06	1.3201e-05	7.62157e-06	>= 0.1	>= 0.1	>= 0.1	>= 0.1	>= 0.1	>= 0.1
Propionicicella	0.441099	0.728059	0	0	0	0	0	0	0	0	0	7.62157e-06	1.3201e-05	7.62157e-06	>= 0.1	>= 0.1	>= 0.1	>= 0.1	>= 0.1	>= 0.1
Yonghaparkia	0.441099	0.728963	0	0	0	0	0	0	0	0	0	7.62157e-06	1.3201e-05	7.62157e-06	>= 0.1	>= 0.1	>= 0.1	>= 0.1	>= 0.1	>= 0.1
Marinilactibacillus	0.441099	0.729868	0	0	0	0	0	0	0	0	0	7.62157e-06	1.3201e-05	7.62157e-06	>= 0.1	>= 0.1	>= 0.1	>= 0.1	>= 0.1	>= 0.1
Candidatus_Moduliflexus	0.441099	0.730776	0	0	0	0	0	0	7.94684e-06	1.37643e-05	7.94684e-06	0	0	0	>= 0.1	>= 0.1	>= 0.1	>= 0.1	>= 0.1	>= 0.1
Sinomonas	0.643683	0.731558	8.60874e-06	1.49108e-05	8.60874e-06	1.44999e-05	2.51145e-05	1.44999e-05	0	0	0	3.42971e-05	5.94043e-05	3.42971e-05	>= 0.1	>= 0.1	>= 0.1	>= 0.1	>= 0.1	>= 0.1
Labilibaculum	0.441099	0.731686	0	0	0	0	0	0	7.95748e-06	1.37828e-05	7.95748e-06	0	0	0	>= 0.1	>= 0.1	>= 0.1	>= 0.1	>= 0.1	>= 0.1
Flectobacillus	0.441099	0.732598	0	0	0	0	0	0	7.95748e-06	1.37828e-05	7.95748e-06	0	0	0	>= 0.1	>= 0.1	>= 0.1	>= 0.1	>= 0.1	>= 0.1
Denitrovibrio	0.0297081	0.732801	2.09797e-05	5.41572e-06	3.12677e-06	1.79853e-05	1.04137e-05	6.01236e-06	2.08955e-05	1.01465e-05	5.85806e-06	0	0	0	>= 0.1	< 0.1	>= 0.1	< 0.05	>= 0.1	< 0.05
Bilophila	0.441099	0.733513	0	0	0	0	0	0	7.95748e-06	1.37828e-05	7.95748e-06	0	0	0	>= 0.1	>= 0.1	>= 0.1	>= 0.1	>= 0.1	>= 0.1
Deinococcus	0.0286528	0.733952	0.000172803	6.23132e-05	3.59765e-05	0.00029858	0.000119944	6.92498e-05	5.6792e-05	5.77127e-05	3.33205e-05	0.000147215	4.10009e-05	2.36719e-05	< 0.02	>= 0.1	>= 0.1	>= 0.1	>= 0.1	>= 0.1
Quasibacillus	0.441099	0.73443	0	0	0	0	0	0	0	0	0	7.96819e-06	1.38013e-05	7.96819e-06	>= 0.1	>= 0.1	>= 0.1	>= 0.1	>= 0.1	>= 0.1
Budvicia	0.441099	0.735349	0	0	0	0	0	0	0	0	0	7.96819e-06	1.38013e-05	7.96819e-06	>= 0.1	>= 0.1	>= 0.1	>= 0.1	>= 0.1	>= 0.1
Limosilactobacillus	0.647678	0.735471	2.45591e-05	6.43662e-06	3.71618e-06	2.28257e-05	7.8871e-06	4.55362e-06	2.11311e-05	2.4298e-05	1.40285e-05	9.52697e-06	1.65012e-05	9.52697e-06	>= 0.1	>= 0.1	>= 0.1	>= 0.1	>= 0.1	>= 0.1
Sarcina	0.649349	0.735487	2.70265e-05	5.93913e-06	3.42896e-06	2.53655e-05	4.84118e-06	2.79505e-06	1.56074e-05	6.72537e-06	3.88289e-06	2.92741e-05	2.56501e-05	1.48091e-05	>= 0.1	>= 0.1	>= 0.1	>= 0.1	>= 0.1	>= 0.1
Siminovitchia	0.649044	0.735767	1.29131e-05	2.23662e-05	1.29131e-05	0	0	0	2.6187e-06	4.53573e-06	2.6187e-06	1.71485e-05	2.97021e-05	1.71485e-05	>= 0.1	>= 0.1	>= 0.1	>= 0.1	>= 0.1	>= 0.1
Microbacterium	0.648752	0.736063	0.00344019	0.000227848	0.000131548	0.00297937	0.000957438	0.000552777	0.00244639	0.00031552	0.000182165	0.00350441	0.00199176	0.00114994	>= 0.1	>= 0.1	>= 0.1	>= 0.1	>= 0.1	>= 0.1
Faecalibacterium	0.441099	0.736271	0	0	0	0	0	0	0	0	0	7.96819e-06	1.38013e-05	7.96819e-06	>= 0.1	>= 0.1	>= 0.1	>= 0.1	>= 0.1	>= 0.1
Geminicoccus	0.441099	0.737194	0	0	0	8.28564e-06	1.43511e-05	8.28564e-06	0	0	0	0	0	0	>= 0.1	>= 0.1	>= 0.1	>= 0.1	>= 0.1	>= 0.1
Sphingorhabdus	0.652155	0.738038	2.44342e-05	1.11475e-05	6.43602e-06	6.95436e-05	0.000103918	5.99972e-05	1.44704e-05	1.3805e-05	7.97031e-06	4.35964e-05	3.65259e-05	2.10883e-05	>= 0.1	>= 0.1	>= 0.1	>= 0.1	>= 0.1	>= 0.1
Hyphomonas	0.441099	0.738121	0	0	0	8.28564e-06	1.43511e-05	8.28564e-06	0	0	0	0	0	0	>= 0.1	>= 0.1	>= 0.1	>= 0.1	>= 0.1	>= 0.1
Candidatus_Hodgkinia	0.65337	0.738785	9.29722e-05	4.99512e-05	2.88393e-05	5.42942e-05	2.57725e-05	1.48798e-05	5.89468e-05	4.75689e-05	2.74639e-05	5.21211e-05	4.8586e-05	2.80511e-05	>= 0.1	>= 0.1	>= 0.1	>= 0.1	>= 0.1	>= 0.1
Olivibacter	0.441099	0.739049	0	0	0	8.28564e-06	1.43511e-05	8.28564e-06	0	0	0	0	0	0	>= 0.1	>= 0.1	>= 0.1	>= 0.1	>= 0.1	>= 0.1
Humitalea	0.441099	0.73998	0	0	0	8.28564e-06	1.43511e-05	8.28564e-06	0	0	0	0	0	0	>= 0.1	>= 0.1	>= 0.1	>= 0.1	>= 0.1	>= 0.1
Rubripirellula	0.441099	0.740913	0	0	0	8.28564e-06	1.43511e-05	8.28564e-06	0	0	0	0	0	0	>= 0.1	>= 0.1	>= 0.1	>= 0.1	>= 0.1	>= 0.1
Rhodopirellula	0.656448	0.741007	8.76688e-05	2.25644e-05	1.30275e-05	8.80735e-05	3.82002e-05	2.20549e-05	7.57356e-05	1.04824e-05	6.052e-06	5.99368e-05	4.10331e-05	2.36905e-05	>= 0.1	>= 0.1	>= 0.1	>= 0.1	>= 0.1	>= 0.1
Marivita	0.656059	0.741197	2.2384e-05	1.0508e-05	6.06682e-06	3.73065e-05	5.16994e-05	2.98486e-05	1.84661e-05	1.6517e-05	9.53608e-06	7.62157e-06	1.3201e-05	7.62157e-06	>= 0.1	>= 0.1	>= 0.1	>= 0.1	>= 0.1	>= 0.1
Rhodomicrobium	0.441099	0.741848	0	0	0	8.28564e-06	1.43511e-05	8.28564e-06	0	0	0	0	0	0	>= 0.1	>= 0.1	>= 0.1	>= 0.1	>= 0.1	>= 0.1
Kiritimatiella	0.441099	0.742786	0	0	0	8.28564e-06	1.43511e-05	8.28564e-06	0	0	0	0	0	0	>= 0.1	>= 0.1	>= 0.1	>= 0.1	>= 0.1	>= 0.1
Caldimonas	0.441099	0.743727	0	0	0	8.28564e-06	1.43511e-05	8.28564e-06	0	0	0	0	0	0	>= 0.1	>= 0.1	>= 0.1	>= 0.1	>= 0.1	>= 0.1
Ghiorsea	0.660381	0.744185	6.23268e-06	5.44818e-06	3.14551e-06	2.59539e-05	1.90893e-05	1.10212e-05	1.19087e-05	1.05278e-05	6.07826e-06	1.90539e-05	3.30024e-05	1.90539e-05	>= 0.1	>= 0.1	>= 0.1	>= 0.1	>= 0.1	>= 0.1
Thiothrix	0.660175	0.744584	0.00403777	0.000540549	0.000312086	0.00427057	0.00281227	0.00162367	0.00279469	0.000805264	0.00046492	0.00340411	0.000855382	0.000493855	>= 0.1	>= 0.1	>= 0.1	>= 0.1	>= 0.1	>= 0.1
Salinivenus	0.441099	0.744669	0	0	0	8.28564e-06	1.43511e-05	8.28564e-06	0	0	0	0	0	0	>= 0.1	>= 0.1	>= 0.1	>= 0.1	>= 0.1	>= 0.1
Krasilnikovia	0.441099	0.745614	0	0	0	8.28564e-06	1.43511e-05	8.28564e-06	0	0	0	0	0	0	>= 0.1	>= 0.1	>= 0.1	>= 0.1	>= 0.1	>= 0.1
Herminiimonas	0.441099	0.746562	0	0	0	8.28564e-06	1.43511e-05	8.28564e-06	0	0	0	0	0	0	>= 0.1	>= 0.1	>= 0.1	>= 0.1	>= 0.1	>= 0.1
Pseudarcicella	0.441099	0.747511	0	0	0	8.28564e-06	1.43511e-05	8.28564e-06	0	0	0	0	0	0	>= 0.1	>= 0.1	>= 0.1	>= 0.1	>= 0.1	>= 0.1
Vaginisenegalia	0.66403	0.747666	3.19158e-05	1.13084e-05	6.5289e-06	2.99978e-05	7.93639e-06	4.58207e-06	3.44505e-05	3.58327e-05	2.0688e-05	1.33378e-05	2.31017e-05	1.33378e-05	>= 0.1	>= 0.1	>= 0.1	>= 0.1	>= 0.1	>= 0.1
Rouxiella	0.0325655	0.747884	2.29566e-05	3.97621e-05	2.29566e-05	5.17852e-06	8.96947e-06	5.17852e-06	0.000190558	0.000137043	7.91217e-05	0	0	0	< 0.1	>= 0.1	>= 0.1	< 0.05	< 0.1	>= 0.1
Thioflavicoccus	0.441099	0.748464	0	0	0	8.28564e-06	1.43511e-05	8.28564e-06	0	0	0	0	0	0	>= 0.1	>= 0.1	>= 0.1	>= 0.1	>= 0.1	>= 0.1
Candidatus_Amoebophilus	0.665361	0.748531	0.00020273	2.38409e-05	1.37646e-05	0.000179038	6.36181e-05	3.67299e-05	0.000162267	4.05732e-05	2.34249e-05	0.000174629	7.57338e-06	4.37249e-06	>= 0.1	>= 0.1	>= 0.1	>= 0.1	>= 0.1	>= 0.1
Halodesulfovibrio	0.441099	0.749418	0	0	0	8.28564e-06	1.43511e-05	8.28564e-06	0	0	0	0	0	0	>= 0.1	>= 0.1	>= 0.1	>= 0.1	>= 0.1	>= 0.1
Syntrophotalea	0.441099	0.750375	0	0	0	8.28564e-06	1.43511e-05	8.28564e-06	0	0	0	0	0	0	>= 0.1	>= 0.1	>= 0.1	>= 0.1	>= 0.1	>= 0.1
Desulfocarbo	0.441099	0.751335	0	0	0	8.28564e-06	1.43511e-05	8.28564e-06	0	0	0	0	0	0	>= 0.1	>= 0.1	>= 0.1	>= 0.1	>= 0.1	>= 0.1
Desulfarculus	0.441099	0.752297	0	0	0	8.28564e-06	1.43511e-05	8.28564e-06	0	0	0	0	0	0	>= 0.1	>= 0.1	>= 0.1	>= 0.1	>= 0.1	>= 0.1
Herbidospora	0.441099	0.753262	0	0	0	8.28564e-06	1.43511e-05	8.28564e-06	0	0	0	0	0	0	>= 0.1	>= 0.1	>= 0.1	>= 0.1	>= 0.1	>= 0.1
Phyllobacterium	0.0333767	0.753522	4.69735e-05	8.30965e-06	4.79758e-06	8.44286e-05	3.29797e-05	1.90408e-05	7.94684e-06	1.37643e-05	7.94684e-06	5.34125e-05	3.32977e-05	1.92245e-05	< 0.05	>= 0.1	>= 0.1	>= 0.1	>= 0.1	>= 0.1
Cohnella	0.670555	0.753738	3.70244e-05	1.72387e-05	9.95278e-06	5.80232e-05	1.63895e-05	9.46246e-06	4.73422e-05	2.23915e-05	1.29277e-05	5.42999e-05	2.89807e-05	1.6732e-05	>= 0.1	>= 0.1	>= 0.1	>= 0.1	>= 0.1	>= 0.1
Halomicronema	0.441099	0.754228	0	0	0	8.28564e-06	1.43511e-05	8.28564e-06	0	0	0	0	0	0	>= 0.1	>= 0.1	>= 0.1	>= 0.1	>= 0.1	>= 0.1
Dasania	0.441099	0.755198	0	0	0	8.28564e-06	1.43511e-05	8.28564e-06	0	0	0	0	0	0	>= 0.1	>= 0.1	>= 0.1	>= 0.1	>= 0.1	>= 0.1
Aquincola	0.441099	0.75617	0	0	0	8.28564e-06	1.43511e-05	8.28564e-06	0	0	0	0	0	0	>= 0.1	>= 0.1	>= 0.1	>= 0.1	>= 0.1	>= 0.1
Chlorogloeopsis	0.674753	0.756542	2.45286e-05	9.82206e-06	5.67077e-06	1.5271e-05	9.38694e-06	5.41955e-06	2.19586e-05	1.54915e-05	8.94402e-06	1.25296e-05	1.69937e-05	9.81132e-06	>= 0.1	>= 0.1	>= 0.1	>= 0.1	>= 0.1	>= 0.1
Maribellus	0.675639	0.756898	4.04789e-05	1.73727e-05	1.00301e-05	3.60798e-05	1.43028e-05	8.25774e-06	2.01462e-05	1.75213e-05	1.01159e-05	4.50245e-05	4.30333e-05	2.48453e-05	>= 0.1	>= 0.1	>= 0.1	>= 0.1	>= 0.1	>= 0.1
Leptolyngbya	0.67458	0.756984	0.00020694	3.87351e-05	2.23637e-05	0.000205095	7.0664e-05	4.07979e-05	0.000146726	3.14402e-05	1.8152e-05	0.000272977	0.000229916	0.000132742	>= 0.1	>= 0.1	>= 0.1	>= 0.1	>= 0.1	>= 0.1
Gloeocapsa	0.67403	0.757005	2.34929e-05	2.03456e-05	1.17465e-05	2.22605e-05	1.43499e-05	8.28494e-06	1.31442e-05	1.37879e-05	7.96047e-06	9.39635e-06	1.6275e-05	9.39635e-06	>= 0.1	>= 0.1	>= 0.1	>= 0.1	>= 0.1	>= 0.1
Methylomicrobium	0.441099	0.757144	0	0	0	8.28564e-06	1.43511e-05	8.28564e-06	0	0	0	0	0	0	>= 0.1	>= 0.1	>= 0.1	>= 0.1	>= 0.1	>= 0.1
Uliginosibacterium	0.676768	0.757526	4.6017e-05	2.18961e-05	1.26417e-05	3.2374e-05	1.57701e-05	9.10486e-06	2.96824e-05	2.8669e-05	1.65521e-05	2.3962e-05	2.11471e-05	1.22093e-05	>= 0.1	>= 0.1	>= 0.1	>= 0.1	>= 0.1	>= 0.1
Desulfocurvibacter	0.441099	0.758121	0	0	0	8.28564e-06	1.43511e-05	8.28564e-06	0	0	0	0	0	0	>= 0.1	>= 0.1	>= 0.1	>= 0.1	>= 0.1	>= 0.1
Romboutsia	0.0341718	0.758614	3.16081e-05	5.54157e-06	3.19943e-06	1.44432e-05	3.62339e-06	2.09197e-06	1.9451e-05	1.9643e-05	1.13409e-05	0	0	0	>= 0.1	>= 0.1	>= 0.1	>= 0.1	>= 0.1	< 0.05
Tindallia	0.441099	0.759101	0	0	0	8.28564e-06	1.43511e-05	8.28564e-06	0	0	0	0	0	0	>= 0.1	>= 0.1	>= 0.1	>= 0.1	>= 0.1	>= 0.1
Sulfurisoma	0.441099	0.760083	0	0	0	8.28564e-06	1.43511e-05	8.28564e-06	0	0	0	0	0	0	>= 0.1	>= 0.1	>= 0.1	>= 0.1	>= 0.1	>= 0.1
Candidatus_Acetothermum	0.679826	0.760309	5.86956e-05	1.48538e-05	8.57585e-06	4.9248e-05	1.99783e-05	1.15345e-05	3.16059e-05	2.73729e-05	1.58037e-05	3.96214e-05	4.25343e-05	2.45572e-05	>= 0.1	>= 0.1	>= 0.1	>= 0.1	>= 0.1	>= 0.1
Leptospirillum	0.680597	0.760533	2.84918e-05	7.62703e-06	4.40347e-06	2.08612e-05	2.76205e-05	1.59467e-05	2.57143e-05	2.28671e-05	1.32023e-05	9.52697e-06	1.65012e-05	9.52697e-06	>= 0.1	>= 0.1	>= 0.1	>= 0.1	>= 0.1	>= 0.1
Haloechinothrix	0.441099	0.761067	0	0	0	8.28564e-06	1.43511e-05	8.28564e-06	0	0	0	0	0	0	>= 0.1	>= 0.1	>= 0.1	>= 0.1	>= 0.1	>= 0.1
Lactobacillus	0.682237	0.761726	2.1659e-05	8.54109e-06	4.9312e-06	9.88655e-06	3.44467e-06	1.98878e-06	5.30498e-06	9.1885e-06	5.30498e-06	2.66755e-05	4.62033e-05	2.66755e-05	>= 0.1	>= 0.1	>= 0.1	>= 0.1	>= 0.1	>= 0.1
Aquimixticola	0.441099	0.762054	0	0	0	8.28564e-06	1.43511e-05	8.28564e-06	0	0	0	0	0	0	>= 0.1	>= 0.1	>= 0.1	>= 0.1	>= 0.1	>= 0.1
Providencia	0.683314	0.762291	2.16742e-05	2.15235e-05	1.24266e-05	1.55356e-05	2.69084e-05	1.55356e-05	0	0	0	1.71485e-05	2.97021e-05	1.71485e-05	>= 0.1	>= 0.1	>= 0.1	>= 0.1	>= 0.1	>= 0.1
Tepidibacter	0.441099	0.763044	0	0	0	9.32134e-06	1.6145e-05	9.32134e-06	0	0	0	0	0	0	>= 0.1	>= 0.1	>= 0.1	>= 0.1	>= 0.1	>= 0.1
Iodobacter	0.441099	0.764036	0	0	0	9.32134e-06	1.6145e-05	9.32134e-06	0	0	0	0	0	0	>= 0.1	>= 0.1	>= 0.1	>= 0.1	>= 0.1	>= 0.1
Granulosicoccus	0.441099	0.765031	0	0	0	9.32134e-06	1.6145e-05	9.32134e-06	0	0	0	0	0	0	>= 0.1	>= 0.1	>= 0.1	>= 0.1	>= 0.1	>= 0.1
Pasteurella	0.686485	0.765187	8.25785e-05	3.85566e-05	2.22607e-05	6.84204e-05	4.4413e-05	2.56419e-05	0.000122682	4.43731e-05	2.56188e-05	0.000102324	8.78904e-05	5.07435e-05	>= 0.1	>= 0.1	>= 0.1	>= 0.1	>= 0.1	>= 0.1
Aquimarina	0.687469	0.765643	3.43254e-05	2.68713e-05	1.55142e-05	3.32352e-05	1.36478e-05	7.87955e-06	3.85278e-05	8.59476e-06	4.96219e-06	2.30807e-05	5.56618e-06	3.21363e-06	>= 0.1	>= 0.1	>= 0.1	>= 0.1	>= 0.1	>= 0.1
Enemella	0.441099	0.766029	0	0	0	9.32134e-06	1.6145e-05	9.32134e-06	0	0	0	0	0	0	>= 0.1	>= 0.1	>= 0.1	>= 0.1	>= 0.1	>= 0.1
Negadavirga	0.688596	0.766257	2.86776e-05	5.01914e-06	2.8978e-06	2.66303e-05	8.45878e-06	4.88368e-06	1.19362e-05	2.06741e-05	1.19362e-05	2.87634e-05	3.21215e-05	1.85454e-05	>= 0.1	>= 0.1	>= 0.1	>= 0.1	>= 0.1	>= 0.1
Aphanizomenon	0.690751	0.766734	3.32927e-05	3.23301e-05	1.86658e-05	5.78131e-05	4.30047e-05	2.48288e-05	4.83165e-05	3.52342e-05	2.03425e-05	2.65449e-05	2.57622e-05	1.48738e-05	>= 0.1	>= 0.1	>= 0.1	>= 0.1	>= 0.1	>= 0.1
Komagataeibacter	0.690301	0.766873	1.15393e-05	1.31305e-05	7.58092e-06	1.0147e-05	1.7575e-05	1.0147e-05	0	0	0	7.04727e-06	1.22062e-05	7.04727e-06	>= 0.1	>= 0.1	>= 0.1	>= 0.1	>= 0.1	>= 0.1
Microlunatus	0.691553	0.766984	2.03003e-05	1.75835e-05	1.01519e-05	2.11136e-05	2.08058e-05	1.20122e-05	2.26297e-05	2.03113e-05	1.17268e-05	4.45808e-05	4.57727e-05	2.64269e-05	>= 0.1	>= 0.1	>= 0.1	>= 0.1	>= 0.1	>= 0.1
Kineosporia	0.441099	0.767029	0	0	0	9.32134e-06	1.6145e-05	9.32134e-06	0	0	0	0	0	0	>= 0.1	>= 0.1	>= 0.1	>= 0.1	>= 0.1	>= 0.1
Planktothricoides	0.689936	0.767108	4.02778e-05	1.35935e-05	7.8482e-06	4.97063e-05	4.35874e-05	2.51652e-05	3.19472e-05	3.62837e-06	2.09484e-06	2.80859e-05	9.62016e-06	5.5542e-06	>= 0.1	>= 0.1	>= 0.1	>= 0.1	>= 0.1	>= 0.1
Oceanisphaera	0.692354	0.767234	2.31395e-05	2.17035e-05	1.25305e-05	1.48026e-05	7.62995e-06	4.40516e-06	1.58305e-05	1.43111e-05	8.26252e-06	7.96819e-06	1.38013e-05	7.96819e-06	>= 0.1	>= 0.1	>= 0.1	>= 0.1	>= 0.1	>= 0.1
Methylophilus	0.69306	0.767378	3.36309e-05	1.80464e-05	1.04191e-05	1.07375e-05	1.35766e-05	7.83844e-06	1.95355e-05	4.2055e-07	2.42805e-07	2.34909e-05	4.06874e-05	2.34909e-05	>= 0.1	>= 0.1	>= 0.1	>= 0.1	>= 0.1	>= 0.1
Immundisolibacter	0.441099	0.768031	0	0	0	9.32134e-06	1.6145e-05	9.32134e-06	0	0	0	0	0	0	>= 0.1	>= 0.1	>= 0.1	>= 0.1	>= 0.1	>= 0.1
Candidatus_Dactylopiibacterium	0.694961	0.768844	2.28471e-05	8.71798e-06	5.03333e-06	2.5311e-05	6.31401e-06	3.64539e-06	1.77568e-05	1.67907e-05	9.69409e-06	1.42251e-05	1.42909e-05	8.25085e-06	>= 0.1	>= 0.1	>= 0.1	>= 0.1	>= 0.1	>= 0.1
Vallitalea	0.441099	0.769037	0	0	0	9.32134e-06	1.6145e-05	9.32134e-06	0	0	0	0	0	0	>= 0.1	>= 0.1	>= 0.1	>= 0.1	>= 0.1	>= 0.1
Cyanothece	0.696596	0.770013	2.44981e-05	1.37609e-05	7.94488e-06	2.35253e-05	2.04037e-05	1.17801e-05	1.5915e-05	2.75655e-05	1.5915e-05	3.99045e-05	3.3063e-05	1.90889e-05	>= 0.1	>= 0.1	>= 0.1	>= 0.1	>= 0.1	>= 0.1
Desulfatitalea	0.441099	0.770045	0	0	0	9.32134e-06	1.6145e-05	9.32134e-06	0	0	0	0	0	0	>= 0.1	>= 0.1	>= 0.1	>= 0.1	>= 0.1	>= 0.1
Desulfovibrio	0.698511	0.770851	0.00198064	0.000702071	0.000405341	0.00121861	0.000548903	0.000316909	0.00254641	0.00322007	0.00185911	0.00450384	0.00608744	0.00351459	>= 0.1	>= 0.1	>= 0.1	>= 0.1	>= 0.1	>= 0.1
Magnetovibrio	0.441099	0.771055	0	0	0	9.32134e-06	1.6145e-05	9.32134e-06	0	0	0	0	0	0	>= 0.1	>= 0.1	>= 0.1	>= 0.1	>= 0.1	>= 0.1
Stappia	0.698173	0.771116	2.25668e-05	1.88102e-05	1.08601e-05	3.03593e-05	1.12364e-05	6.48731e-06	1.17842e-05	2.04108e-05	1.17842e-05	2.22904e-05	2.28863e-05	1.32134e-05	>= 0.1	>= 0.1	>= 0.1	>= 0.1	>= 0.1	>= 0.1
Nitrolancea	0.441099	0.772068	0	0	0	9.32134e-06	1.6145e-05	9.32134e-06	0	0	0	0	0	0	>= 0.1	>= 0.1	>= 0.1	>= 0.1	>= 0.1	>= 0.1
Malaciobacter	0.700294	0.772178	8.79156e-06	1.52274e-05	8.79156e-06	6.21423e-06	1.07634e-05	6.21423e-06	0	0	0	2.65606e-06	4.60044e-06	2.65606e-06	>= 0.1	>= 0.1	>= 0.1	>= 0.1	>= 0.1	>= 0.1
Dechloromonas	0.441099	0.773084	0	0	0	9.32134e-06	1.6145e-05	9.32134e-06	0	0	0	0	0	0	>= 0.1	>= 0.1	>= 0.1	>= 0.1	>= 0.1	>= 0.1
Thermocrispum	0.441099	0.774103	0	0	0	9.32134e-06	1.6145e-05	9.32134e-06	0	0	0	0	0	0	>= 0.1	>= 0.1	>= 0.1	>= 0.1	>= 0.1	>= 0.1
Algiphilus	0.441099	0.775124	0	0	0	9.32134e-06	1.6145e-05	9.32134e-06	0	0	0	0	0	0	>= 0.1	>= 0.1	>= 0.1	>= 0.1	>= 0.1	>= 0.1
Conexibacter	0.441099	0.776148	0	0	0	9.32134e-06	1.6145e-05	9.32134e-06	0	0	0	0	0	0	>= 0.1	>= 0.1	>= 0.1	>= 0.1	>= 0.1	>= 0.1
Paraurantiacibacter	0.441099	0.777175	0	0	0	9.32134e-06	1.6145e-05	9.32134e-06	0	0	0	0	0	0	>= 0.1	>= 0.1	>= 0.1	>= 0.1	>= 0.1	>= 0.1
Albibacillus	0.441099	0.778204	0	0	0	9.32134e-06	1.6145e-05	9.32134e-06	0	0	0	0	0	0	>= 0.1	>= 0.1	>= 0.1	>= 0.1	>= 0.1	>= 0.1
Xylanibacterium	0.441099	0.779236	0	0	0	0	0	0	0	0	0	9.39635e-06	1.6275e-05	9.39635e-06	>= 0.1	>= 0.1	>= 0.1	>= 0.1	>= 0.1	>= 0.1
Hungatella	0.441099	0.780271	0	0	0	0	0	0	0	0	0	9.39635e-06	1.6275e-05	9.39635e-06	>= 0.1	>= 0.1	>= 0.1	>= 0.1	>= 0.1	>= 0.1
Nisaea	0.708738	0.780843	1.95144e-05	5.60167e-06	3.23413e-06	1.18045e-05	1.32221e-05	7.63381e-06	6.35747e-06	1.10115e-05	6.35747e-06	1.17454e-05	2.03437e-05	1.17454e-05	>= 0.1	>= 0.1	>= 0.1	>= 0.1	>= 0.1	>= 0.1
Phycicoccus	0.441099	0.781308	0	0	0	0	0	0	0	0	0	9.52697e-06	1.65012e-05	9.52697e-06	>= 0.1	>= 0.1	>= 0.1	>= 0.1	>= 0.1	>= 0.1
Kangiella	0.709943	0.781524	0.00081377	0.000132251	7.63552e-05	0.000742141	0.000114362	6.60267e-05	0.000671365	0.000168228	9.71264e-05	0.00077431	0.000182877	0.000105584	>= 0.1	>= 0.1	>= 0.1	>= 0.1	>= 0.1	>= 0.1
Fortiea	0.441099	0.782349	0	0	0	0	0	0	0	0	0	9.52697e-06	1.65012e-05	9.52697e-06	>= 0.1	>= 0.1	>= 0.1	>= 0.1	>= 0.1	>= 0.1
Gallionella	0.0358302	0.782391	2.69961e-05	7.14848e-06	4.12718e-06	7.73211e-05	4.12768e-05	2.38311e-05	7.95748e-06	1.37828e-05	7.95748e-06	1.40945e-05	2.44124e-05	1.40945e-05	< 0.05	< 0.1	>= 0.1	>= 0.1	>= 0.1	>= 0.1
Auraticoccus	0.441099	0.783392	0	0	0	0	0	0	0	0	0	9.52697e-06	1.65012e-05	9.52697e-06	>= 0.1	>= 0.1	>= 0.1	>= 0.1	>= 0.1	>= 0.1
Fibrobacter	0.441099	0.784438	0	0	0	0	0	0	0	0	0	9.52697e-06	1.65012e-05	9.52697e-06	>= 0.1	>= 0.1	>= 0.1	>= 0.1	>= 0.1	>= 0.1
Flavimobilis	0.441099	0.785487	0	0	0	0	0	0	0	0	0	9.52697e-06	1.65012e-05	9.52697e-06	>= 0.1	>= 0.1	>= 0.1	>= 0.1	>= 0.1	>= 0.1
Tersicoccus	0.441099	0.786538	0	0	0	0	0	0	0	0	0	9.52697e-06	1.65012e-05	9.52697e-06	>= 0.1	>= 0.1	>= 0.1	>= 0.1	>= 0.1	>= 0.1
Hamadaea	0.715404	0.786885	1.59046e-05	1.51353e-05	8.73835e-06	1.76472e-05	1.59973e-05	9.23605e-06	1.19024e-05	1.43597e-05	8.29058e-06	5.31213e-06	9.20087e-06	5.31213e-06	>= 0.1	>= 0.1	>= 0.1	>= 0.1	>= 0.1	>= 0.1
Superficieibacter	0.441099	0.787592	1.00435e-05	1.73959e-05	1.00435e-05	0	0	0	0	0	0	0	0	0	>= 0.1	>= 0.1	>= 0.1	>= 0.1	>= 0.1	>= 0.1
Methyloceanibacter	0.441099	0.78865	0	0	0	1.0357e-05	1.79389e-05	1.0357e-05	0	0	0	0	0	0	>= 0.1	>= 0.1	>= 0.1	>= 0.1	>= 0.1	>= 0.1
Acidipila	0.441099	0.78971	0	0	0	1.0357e-05	1.79389e-05	1.0357e-05	0	0	0	0	0	0	>= 0.1	>= 0.1	>= 0.1	>= 0.1	>= 0.1	>= 0.1
Niabella	0.441099	0.790773	0	0	0	1.0357e-05	1.79389e-05	1.0357e-05	0	0	0	0	0	0	>= 0.1	>= 0.1	>= 0.1	>= 0.1	>= 0.1	>= 0.1
Marinilabilia	0.719811	0.791079	4.4765e-05	2.31504e-05	1.33659e-05	5.21159e-05	3.60829e-05	2.08325e-05	5.16382e-05	2.52028e-05	1.45508e-05	2.47701e-05	4.29031e-05	2.47701e-05	>= 0.1	>= 0.1	>= 0.1	>= 0.1	>= 0.1	>= 0.1
Sorangium	0.0368289	0.791228	0.000112319	2.50811e-05	1.44806e-05	0.000233846	9.00486e-05	5.19896e-05	9.01412e-05	3.26033e-05	1.88235e-05	0.000106332	3.9023e-05	2.25299e-05	< 0.05	< 0.1	< 0.1	>= 0.1	>= 0.1	>= 0.1
Planomonospora	0.441099	0.791838	0	0	0	1.0357e-05	1.79389e-05	1.0357e-05	0	0	0	0	0	0	>= 0.1	>= 0.1	>= 0.1	>= 0.1	>= 0.1	>= 0.1
Carbonactinospora	0.441099	0.792907	0	0	0	1.0357e-05	1.79389e-05	1.0357e-05	0	0	0	0	0	0	>= 0.1	>= 0.1	>= 0.1	>= 0.1	>= 0.1	>= 0.1
Parasphingopyxis	0.441099	0.793978	0	0	0	1.0357e-05	1.79389e-05	1.0357e-05	0	0	0	0	0	0	>= 0.1	>= 0.1	>= 0.1	>= 0.1	>= 0.1	>= 0.1
Pontibacter	0.723801	0.794809	2.67798e-05	1.02507e-05	5.91823e-06	3.66513e-05	3.44456e-05	1.98872e-05	2.51098e-05	1.96382e-05	1.13381e-05	1.40945e-05	2.44124e-05	1.40945e-05	>= 0.1	>= 0.1	>= 0.1	>= 0.1	>= 0.1	>= 0.1
Methylorubrum	0.441099	0.795053	0	0	0	1.0357e-05	1.79389e-05	1.0357e-05	0	0	0	0	0	0	>= 0.1	>= 0.1	>= 0.1	>= 0.1	>= 0.1	>= 0.1
Alkalimonas	0.441099	0.79613	0	0	0	1.0357e-05	1.79389e-05	1.0357e-05	0	0	0	0	0	0	>= 0.1	>= 0.1	>= 0.1	>= 0.1	>= 0.1	>= 0.1
Labedella	0.726827	0.796818	0.00115098	6.87675e-05	3.97029e-05	0.00128016	0.000574819	0.000331872	0.000608823	0.000806931	0.000465882	0.00100425	0.00113591	0.000655819	>= 0.1	>= 0.1	>= 0.1	>= 0.1	>= 0.1	>= 0.1
Ligilactobacillus	0.726537	0.797156	2.03613e-05	1.98065e-05	1.14353e-05	1.99811e-05	2.28973e-06	1.32198e-06	4.7681e-06	8.2586e-06	4.7681e-06	1.85924e-05	3.22031e-05	1.85924e-05	>= 0.1	>= 0.1	>= 0.1	>= 0.1	>= 0.1	>= 0.1
Allorhizocola	0.441099	0.79721	0	0	0	1.0357e-05	1.79389e-05	1.0357e-05	0	0	0	0	0	0	>= 0.1	>= 0.1	>= 0.1	>= 0.1	>= 0.1	>= 0.1
Methylopila	0.72819	0.797655	1.81101e-05	3.50869e-06	2.02575e-06	2.39159e-05	2.76937e-06	1.5989e-06	1.50643e-05	7.71045e-06	4.45163e-06	1.70576e-05	1.76449e-05	1.01873e-05	>= 0.1	>= 0.1	>= 0.1	>= 0.1	>= 0.1	>= 0.1
Melghirimyces	0.441099	0.798293	0	0	0	1.0357e-05	1.79389e-05	1.0357e-05	0	0	0	0	0	0	>= 0.1	>= 0.1	>= 0.1	>= 0.1	>= 0.1	>= 0.1
Pararheinheimera	0.441099	0.79938	0	0	0	1.0357e-05	1.79389e-05	1.0357e-05	0	0	0	0	0	0	>= 0.1	>= 0.1	>= 0.1	>= 0.1	>= 0.1	>= 0.1
Thermodesulfovibrio	0.037844	0.80013	4.38267e-05	1.08208e-05	6.24742e-06	5.45779e-05	2.71241e-05	1.56601e-05	1.31842e-05	1.21196e-05	6.99727e-06	6.1581e-05	1.39724e-05	8.06699e-06	< 0.1	>= 0.1	>= 0.1	< 0.05	>= 0.1	>= 0.1
Caldilinea	0.441099	0.800469	0	0	0	1.0357e-05	1.79389e-05	1.0357e-05	0	0	0	0	0	0	>= 0.1	>= 0.1	>= 0.1	>= 0.1	>= 0.1	>= 0.1
Gulosibacter	0.733011	0.800961	2.08273e-05	2.4182e-05	1.39615e-05	1.48803e-05	1.34013e-05	7.73724e-06	3.60708e-05	2.16291e-05	1.24876e-05	3.9439e-05	5.11061e-05	2.95061e-05	>= 0.1	>= 0.1	>= 0.1	>= 0.1	>= 0.1	>= 0.1
Granulicella	0.733889	0.801262	2.10102e-05	5.63781e-06	3.25499e-06	4.45332e-05	5.93083e-05	3.42417e-05	2.45667e-05	1.19056e-05	6.87372e-06	1.70911e-05	2.05144e-05	1.1844e-05	>= 0.1	>= 0.1	>= 0.1	>= 0.1	>= 0.1	>= 0.1
Sporobacter	0.732749	0.801331	2.2844e-05	2.42867e-05	1.4022e-05	1.55356e-05	2.69084e-05	1.55356e-05	4.05448e-05	4.31085e-05	2.48887e-05	1.52431e-05	2.64019e-05	1.52431e-05	>= 0.1	>= 0.1	>= 0.1	>= 0.1	>= 0.1	>= 0.1
Candidatus_Kentron	0.732196	0.801384	0.00075408	0.000663477	0.000383058	0.00060516	0.000555374	0.000320645	0.000447523	0.000396162	0.000228724	0.000280093	0.000485135	0.000280093	>= 0.1	>= 0.1	>= 0.1	>= 0.1	>= 0.1	>= 0.1
Marichromatium	0.441099	0.801561	0	0	0	1.0357e-05	1.79389e-05	1.0357e-05	0	0	0	0	0	0	>= 0.1	>= 0.1	>= 0.1	>= 0.1	>= 0.1	>= 0.1
Candidatus_Glomeribacter	0.441099	0.802656	0	0	0	1.0357e-05	1.79389e-05	1.0357e-05	0	0	0	0	0	0	>= 0.1	>= 0.1	>= 0.1	>= 0.1	>= 0.1	>= 0.1
Catenulispora	0.736732	0.80305	6.97232e-05	3.64564e-05	2.10481e-05	5.22059e-05	2.82992e-05	1.63385e-05	4.10817e-05	3.69293e-05	2.13211e-05	4.96256e-05	2.30973e-05	1.33353e-05	>= 0.1	>= 0.1	>= 0.1	>= 0.1	>= 0.1	>= 0.1
Methylocucumis	0.736654	0.803623	2.59939e-05	7.28424e-06	4.20556e-06	1.51407e-05	2.51468e-06	1.45185e-06	1.64306e-05	1.66943e-05	9.63848e-06	2.53327e-05	2.40322e-05	1.3875e-05	>= 0.1	>= 0.1	>= 0.1	>= 0.1	>= 0.1	>= 0.1
Methylobacter	0.737936	0.803705	1.97917e-05	2.40417e-06	1.38805e-06	3.38591e-05	2.18082e-05	1.2591e-05	2.40911e-05	1.45135e-05	8.37938e-06	2.95079e-05	1.9176e-05	1.10713e-05	>= 0.1	>= 0.1	>= 0.1	>= 0.1	>= 0.1	>= 0.1
Terriglobus	0.441099	0.803754	0	0	0	1.0357e-05	1.79389e-05	1.0357e-05	0	0	0	0	0	0	>= 0.1	>= 0.1	>= 0.1	>= 0.1	>= 0.1	>= 0.1
Sinimarinibacterium	0.441099	0.804855	0	0	0	1.0357e-05	1.79389e-05	1.0357e-05	0	0	0	0	0	0	>= 0.1	>= 0.1	>= 0.1	>= 0.1	>= 0.1	>= 0.1
Archangium	0.741972	0.805466	0.00015062	2.76363e-05	1.59558e-05	0.000213949	0.000151686	8.75762e-05	0.00014974	4.47399e-05	2.58306e-05	0.000147498	6.28664e-05	3.62959e-05	>= 0.1	>= 0.1	>= 0.1	>= 0.1	>= 0.1	>= 0.1
Thermobifida	0.441099	0.805959	0	0	0	1.0357e-05	1.79389e-05	1.0357e-05	0	0	0	0	0	0	>= 0.1	>= 0.1	>= 0.1	>= 0.1	>= 0.1	>= 0.1
Alicyclobacillus	0.74192	0.806067	0.000141905	1.85602e-05	1.07157e-05	0.0001232	5.17559e-06	2.98813e-06	0.00010321	7.95291e-05	4.59161e-05	0.000100412	6.27509e-05	3.62293e-05	>= 0.1	>= 0.1	>= 0.1	>= 0.1	>= 0.1	>= 0.1
Glycomyces	0.743451	0.806414	0	0	0	8.28564e-06	1.43511e-05	8.28564e-06	1.45887e-05	2.52684e-05	1.45887e-05	7.62157e-06	1.3201e-05	7.62157e-06	>= 0.1	>= 0.1	>= 0.1	>= 0.1	>= 0.1	>= 0.1
Shewanella	0.741861	0.80666	4.79758e-05	1.24786e-05	7.20454e-06	3.84581e-05	1.2992e-05	7.50094e-06	7.3563e-05	2.81302e-05	1.6241e-05	4.3824e-05	7.59055e-05	4.3824e-05	>= 0.1	>= 0.1	>= 0.1	>= 0.1	>= 0.1	>= 0.1
Streptosporangium	0.441099	0.807066	0	0	0	1.0357e-05	1.79389e-05	1.0357e-05	0	0	0	0	0	0	>= 0.1	>= 0.1	>= 0.1	>= 0.1	>= 0.1	>= 0.1
Veillonella	0.74173	0.807176	1.00893e-05	1.74752e-05	1.00893e-05	0	0	0	7.94684e-06	1.37643e-05	7.94684e-06	1.64436e-05	2.84812e-05	1.64436e-05	>= 0.1	>= 0.1	>= 0.1	>= 0.1	>= 0.1	>= 0.1
Acinetobacter	0.744933	0.807365	0.00335979	0.000770656	0.000444939	0.00274557	0.00089808	0.000518507	0.00265066	0.00122124	0.000705081	0.00276203	0.000345352	0.000199389	>= 0.1	>= 0.1	>= 0.1	>= 0.1	>= 0.1	>= 0.1
Klebsiella	0.745686	0.807524	0.032309	0.00419961	0.00242465	0.0376692	0.0244937	0.0141414	0.0340889	0.0158314	0.00914023	0.0463527	0.0159207	0.00919183	>= 0.1	>= 0.1	>= 0.1	>= 0.1	>= 0.1	>= 0.1
Paraclostridium	0.441099	0.808176	0	0	0	1.03993e-05	1.80122e-05	1.03993e-05	0	0	0	0	0	0	>= 0.1	>= 0.1	>= 0.1	>= 0.1	>= 0.1	>= 0.1
Marinomonas	0.747101	0.808399	0.000212703	6.78829e-05	3.91922e-05	0.000193504	5.99654e-05	3.46211e-05	0.000217648	6.86665e-05	3.96446e-05	0.000166002	5.42584e-05	3.13261e-05	>= 0.1	>= 0.1	>= 0.1	>= 0.1	>= 0.1	>= 0.1
Arsenophonus	0.441099	0.809289	0	0	0	0	0	0	1.061e-05	1.8377e-05	1.061e-05	0	0	0	>= 0.1	>= 0.1	>= 0.1	>= 0.1	>= 0.1	>= 0.1
Cycloclasticus	0.749328	0.81015	0.00145016	0.000364053	0.000210186	0.00118368	0.000444325	0.000256531	0.00121496	0.00025844	0.00014921	0.00128603	0.000125906	7.26917e-05	>= 0.1	>= 0.1	>= 0.1	>= 0.1	>= 0.1	>= 0.1
Fluviicoccus	0.750035	0.810257	4.15756e-05	2.08665e-05	1.20473e-05	5.37058e-05	1.78032e-05	1.02787e-05	4.16621e-05	2.63161e-05	1.51936e-05	5.89645e-05	2.82977e-05	1.63377e-05	>= 0.1	>= 0.1	>= 0.1	>= 0.1	>= 0.1	>= 0.1
Sulfitobacter	0.441099	0.810405	0	0	0	0	0	0	1.11256e-05	1.92701e-05	1.11256e-05	0	0	0	>= 0.1	>= 0.1	>= 0.1	>= 0.1	>= 0.1	>= 0.1
Anabaenopsis	0.751448	0.811125	3.5943e-05	9.44539e-06	5.4533e-06	2.50273e-05	5.95873e-06	3.44027e-06	2.53667e-05	4.97366e-06	2.87154e-06	2.76818e-05	2.47837e-05	1.43089e-05	>= 0.1	>= 0.1	>= 0.1	>= 0.1	>= 0.1	>= 0.1
Moorella	0.441099	0.811525	0	0	0	1.13928e-05	1.97328e-05	1.13928e-05	0	0	0	0	0	0	>= 0.1	>= 0.1	>= 0.1	>= 0.1	>= 0.1	>= 0.1
Jannaschia	0.753791	0.811681	2.28775e-05	4.59499e-06	2.65292e-06	3.82311e-05	2.61499e-05	1.50977e-05	2.61392e-05	1.56476e-05	9.03412e-06	1.90539e-05	3.30024e-05	1.90539e-05	>= 0.1	>= 0.1	>= 0.1	>= 0.1	>= 0.1	>= 0.1
Haemophilus	0.753255	0.81176	5.51011e-05	1.85556e-05	1.07131e-05	3.60485e-05	1.8325e-05	1.05799e-05	5.1304e-05	2.5148e-05	1.45192e-05	5.87089e-05	4.03198e-05	2.32786e-05	>= 0.1	>= 0.1	>= 0.1	>= 0.1	>= 0.1	>= 0.1
Arcticibacter	0.752683	0.8118	2.99571e-05	9.69288e-06	5.59619e-06	3.22984e-05	8.52339e-06	4.92098e-06	4.35421e-05	6.70291e-06	3.86993e-06	3.35922e-05	2.91109e-05	1.68072e-05	>= 0.1	>= 0.1	>= 0.1	>= 0.1	>= 0.1	>= 0.1
Limnobacter	0.441099	0.812647	0	0	0	1.13928e-05	1.97328e-05	1.13928e-05	0	0	0	0	0	0	>= 0.1	>= 0.1	>= 0.1	>= 0.1	>= 0.1	>= 0.1
Mycoplasmopsis	0.75623	0.81365	1.43479e-05	2.48513e-05	1.43479e-05	0	0	0	9.53621e-06	1.65172e-05	9.53621e-06	7.62157e-06	1.3201e-05	7.62157e-06	>= 0.1	>= 0.1	>= 0.1	>= 0.1	>= 0.1	>= 0.1
Aliihoeflea	0.441099	0.813773	0	0	0	1.13928e-05	1.97328e-05	1.13928e-05	0	0	0	0	0	0	>= 0.1	>= 0.1	>= 0.1	>= 0.1	>= 0.1	>= 0.1
Oceanispirochaeta	0.757948	0.81484	3.16386e-05	7.28737e-06	4.20736e-06	3.78887e-05	2.07488e-05	1.19793e-05	3.69953e-05	1.01445e-05	5.85694e-06	2.46395e-05	2.30704e-05	1.33197e-05	>= 0.1	>= 0.1	>= 0.1	>= 0.1	>= 0.1	>= 0.1
Puniceibacterium	0.441099	0.814901	0	0	0	1.13928e-05	1.97328e-05	1.13928e-05	0	0	0	0	0	0	>= 0.1	>= 0.1	>= 0.1	>= 0.1	>= 0.1	>= 0.1
Paramesorhizobium	0.441099	0.816033	0	0	0	1.13928e-05	1.97328e-05	1.13928e-05	0	0	0	0	0	0	>= 0.1	>= 0.1	>= 0.1	>= 0.1	>= 0.1	>= 0.1
Nigerium	0.441099	0.817168	0	0	0	1.13928e-05	1.97328e-05	1.13928e-05	0	0	0	0	0	0	>= 0.1	>= 0.1	>= 0.1	>= 0.1	>= 0.1	>= 0.1
Sagittula	0.441099	0.818306	0	0	0	1.13928e-05	1.97328e-05	1.13928e-05	0	0	0	0	0	0	>= 0.1	>= 0.1	>= 0.1	>= 0.1	>= 0.1	>= 0.1
Polaribacter	0.761916	0.818445	7.61599e-05	2.64583e-05	1.52757e-05	0.000104217	5.27818e-05	3.04736e-05	6.95489e-05	5.54336e-05	3.20046e-05	8.60837e-05	2.01504e-05	1.16338e-05	>= 0.1	>= 0.1	>= 0.1	>= 0.1	>= 0.1	>= 0.1
Plantactinospora	0.441099	0.819448	0	0	0	1.13928e-05	1.97328e-05	1.13928e-05	0	0	0	0	0	0	>= 0.1	>= 0.1	>= 0.1	>= 0.1	>= 0.1	>= 0.1
Rhodovarius	0.441099	0.820592	0	0	0	1.13928e-05	1.97328e-05	1.13928e-05	0	0	0	0	0	0	>= 0.1	>= 0.1	>= 0.1	>= 0.1	>= 0.1	>= 0.1
Rhodoblastus	0.441099	0.82174	0	0	0	1.13928e-05	1.97328e-05	1.13928e-05	0	0	0	0	0	0	>= 0.1	>= 0.1	>= 0.1	>= 0.1	>= 0.1	>= 0.1
Burkholderia	0.765968	0.822135	0.000365078	5.03553e-05	2.90727e-05	0.000352385	8.08522e-05	4.668e-05	0.000405852	0.000107174	6.18768e-05	0.000322227	0.000129483	7.47571e-05	>= 0.1	>= 0.1	>= 0.1	>= 0.1	>= 0.1	>= 0.1
Mycoplana	0.441099	0.822891	0	0	0	1.13928e-05	1.97328e-05	1.13928e-05	0	0	0	0	0	0	>= 0.1	>= 0.1	>= 0.1	>= 0.1	>= 0.1	>= 0.1
Fuscovulum	0.441099	0.824045	0	0	0	1.13928e-05	1.97328e-05	1.13928e-05	0	0	0	0	0	0	>= 0.1	>= 0.1	>= 0.1	>= 0.1	>= 0.1	>= 0.1
Acidisarcina	0.441099	0.825202	0	0	0	1.13928e-05	1.97328e-05	1.13928e-05	0	0	0	0	0	0	>= 0.1	>= 0.1	>= 0.1	>= 0.1	>= 0.1	>= 0.1
Georhizobium	0.441099	0.826363	0	0	0	1.13928e-05	1.97328e-05	1.13928e-05	0	0	0	0	0	0	>= 0.1	>= 0.1	>= 0.1	>= 0.1	>= 0.1	>= 0.1
Prochlorococcus	0.771159	0.82704	8.79156e-06	1.52274e-05	8.79156e-06	5.17852e-06	8.96947e-06	5.17852e-06	6.54676e-06	1.13393e-05	6.54676e-06	0	0	0	>= 0.1	>= 0.1	>= 0.1	>= 0.1	>= 0.1	>= 0.1
Rhodospira	0.441099	0.827527	0	0	0	1.13928e-05	1.97328e-05	1.13928e-05	0	0	0	0	0	0	>= 0.1	>= 0.1	>= 0.1	>= 0.1	>= 0.1	>= 0.1
Calothrix	0.772916	0.828257	8.20818e-05	2.75837e-05	1.59254e-05	8.46658e-05	1.6041e-05	9.26129e-06	7.47907e-05	1.71831e-05	9.92069e-06	6.81784e-05	2.1411e-05	1.23616e-05	>= 0.1	>= 0.1	>= 0.1	>= 0.1	>= 0.1	>= 0.1
Serinibacter	0.441099	0.828694	0	0	0	0	0	0	0	0	0	1.14324e-05	1.98014e-05	1.14324e-05	>= 0.1	>= 0.1	>= 0.1	>= 0.1	>= 0.1	>= 0.1
Paraoerskovia	0.441099	0.829864	0	0	0	0	0	0	0	0	0	1.14324e-05	1.98014e-05	1.14324e-05	>= 0.1	>= 0.1	>= 0.1	>= 0.1	>= 0.1	>= 0.1
Robiginitomaculum	0.775143	0.829976	6.34357e-05	5.27408e-05	3.04499e-05	4.62732e-05	1.39934e-05	8.07912e-06	7.67089e-05	7.23396e-05	4.17653e-05	4.18673e-05	9.79307e-06	5.65403e-06	>= 0.1	>= 0.1	>= 0.1	>= 0.1	>= 0.1	>= 0.1
Renibacterium	0.441099	0.831038	0	0	0	0	0	0	0	0	0	1.14324e-05	1.98014e-05	1.14324e-05	>= 0.1	>= 0.1	>= 0.1	>= 0.1	>= 0.1	>= 0.1
Spirochaeta	0.77779	0.832141	3.15777e-05	6.79412e-06	3.92258e-06	2.64223e-05	1.24797e-05	7.20514e-06	3.29766e-05	8.10025e-06	4.67668e-06	3.18967e-05	3.32778e-06	1.92129e-06	>= 0.1	>= 0.1	>= 0.1	>= 0.1	>= 0.1	>= 0.1
Pseudorhodobacter	0.441099	0.832215	0	0	0	1.24285e-05	2.15267e-05	1.24285e-05	0	0	0	0	0	0	>= 0.1	>= 0.1	>= 0.1	>= 0.1	>= 0.1	>= 0.1
Luteococcus	0.778758	0.832508	1.51491e-05	6.36516e-06	3.67493e-06	2.53655e-05	4.84118e-06	2.79505e-06	2.1611e-05	1.1118e-05	6.41896e-06	2.54633e-05	2.40566e-05	1.38891e-05	>= 0.1	>= 0.1	>= 0.1	>= 0.1	>= 0.1	>= 0.1
Dorea	0.779481	0.832613	2.18265e-05	2.19805e-05	1.26904e-05	3.18279e-05	2.78902e-05	1.61024e-05	1.30935e-05	2.26786e-05	1.30935e-05	2.08684e-05	1.26452e-05	7.3007e-06	>= 0.1	>= 0.1	>= 0.1	>= 0.1	>= 0.1	>= 0.1
Tolypothrix	0.441099	0.833396	0	0	0	1.24285e-05	2.15267e-05	1.24285e-05	0	0	0	0	0	0	>= 0.1	>= 0.1	>= 0.1	>= 0.1	>= 0.1	>= 0.1
Persephonella	0.781137	0.833713	2.22439e-05	2.04932e-05	1.18318e-05	1.175e-05	9.39131e-06	5.42208e-06	1.32518e-05	1.21413e-05	7.0098e-06	1.27634e-05	1.12324e-05	6.485e-06	>= 0.1	>= 0.1	>= 0.1	>= 0.1	>= 0.1	>= 0.1
Megasphaera	0.441099	0.83458	0	0	0	1.24285e-05	2.15267e-05	1.24285e-05	0	0	0	0	0	0	>= 0.1	>= 0.1	>= 0.1	>= 0.1	>= 0.1	>= 0.1
Desulfurivibrio	0.441099	0.835767	0	0	0	1.24285e-05	2.15267e-05	1.24285e-05	0	0	0	0	0	0	>= 0.1	>= 0.1	>= 0.1	>= 0.1	>= 0.1	>= 0.1
Bowmanella	0.441099	0.836957	0	0	0	1.24285e-05	2.15267e-05	1.24285e-05	0	0	0	0	0	0	>= 0.1	>= 0.1	>= 0.1	>= 0.1	>= 0.1	>= 0.1
Lentzea	0.441099	0.838151	0	0	0	1.24285e-05	2.15267e-05	1.24285e-05	0	0	0	0	0	0	>= 0.1	>= 0.1	>= 0.1	>= 0.1	>= 0.1	>= 0.1
Propionicimonas	0.78641	0.838669	1.88656e-05	1.6524e-05	9.54015e-06	2.66282e-05	2.33315e-05	1.34705e-05	9.28372e-06	1.60799e-05	9.28372e-06	1.52431e-05	2.64019e-05	1.52431e-05	>= 0.1	>= 0.1	>= 0.1	>= 0.1	>= 0.1	>= 0.1
Aneurinibacillus	0.441099	0.839349	0	0	0	1.24285e-05	2.15267e-05	1.24285e-05	0	0	0	0	0	0	>= 0.1	>= 0.1	>= 0.1	>= 0.1	>= 0.1	>= 0.1
Mycobacterium	0.788212	0.839919	0.000348765	0.000122537	7.0747e-05	0.000306094	0.00017159	9.90677e-05	0.000367266	4.60014e-05	2.65589e-05	0.000423884	0.000185614	0.000107164	>= 0.1	>= 0.1	>= 0.1	>= 0.1	>= 0.1	>= 0.1
Rhodohalobacter	0.78888	0.839958	6.6485e-05	2.24485e-05	1.29606e-05	5.49748e-05	3.02123e-05	1.74431e-05	7.74529e-05	4.45107e-05	2.56982e-05	5.18441e-05	3.53714e-05	2.04217e-05	>= 0.1	>= 0.1	>= 0.1	>= 0.1	>= 0.1	>= 0.1
Methylotenera	0.441099	0.840549	0	0	0	1.24285e-05	2.15267e-05	1.24285e-05	0	0	0	0	0	0	>= 0.1	>= 0.1	>= 0.1	>= 0.1	>= 0.1	>= 0.1
Pararhodobacter	0.790615	0.841134	0.00035374	1.05145e-05	6.07055e-06	0.000365068	9.50108e-05	5.48545e-05	0.000332311	4.9759e-05	2.87284e-05	0.000318818	5.7066e-05	3.29471e-05	>= 0.1	>= 0.1	>= 0.1	>= 0.1	>= 0.1	>= 0.1
Vagococcus	0.791992	0.841254	8.40774e-06	1.45626e-05	8.40774e-06	1.0147e-05	1.7575e-05	1.0147e-05	0	0	0	7.62157e-06	1.3201e-05	7.62157e-06	>= 0.1	>= 0.1	>= 0.1	>= 0.1	>= 0.1	>= 0.1
Humibacter	0.79174	0.841658	5.73916e-06	9.94052e-06	5.73916e-06	6.21423e-06	1.07634e-05	6.21423e-06	0	0	0	7.62157e-06	1.3201e-05	7.62157e-06	>= 0.1	>= 0.1	>= 0.1	>= 0.1	>= 0.1	>= 0.1
Meinhardsimonia	0.441099	0.841754	0	0	0	1.24285e-05	2.15267e-05	1.24285e-05	0	0	0	0	0	0	>= 0.1	>= 0.1	>= 0.1	>= 0.1	>= 0.1	>= 0.1
Thiohalomonas	0.441099	0.842961	0	0	0	1.24285e-05	2.15267e-05	1.24285e-05	0	0	0	0	0	0	>= 0.1	>= 0.1	>= 0.1	>= 0.1	>= 0.1	>= 0.1
Sulfuritortus	0.441099	0.844172	0	0	0	1.24285e-05	2.15267e-05	1.24285e-05	0	0	0	0	0	0	>= 0.1	>= 0.1	>= 0.1	>= 0.1	>= 0.1	>= 0.1
Actinoalloteichus	0.795871	0.844702	1.86036e-05	8.80651e-06	5.08444e-06	2.60296e-05	2.59984e-05	1.50102e-05	2.01124e-05	1.08752e-05	6.2788e-06	1.14324e-05	1.98014e-05	1.14324e-05	>= 0.1	>= 0.1	>= 0.1	>= 0.1	>= 0.1	>= 0.1
Actinokineospora	0.441099	0.845387	0	0	0	1.24285e-05	2.15267e-05	1.24285e-05	0	0	0	0	0	0	>= 0.1	>= 0.1	>= 0.1	>= 0.1	>= 0.1	>= 0.1
Candidatus_Protochlamydia	0.797633	0.845898	3.96442e-05	1.34757e-05	7.7802e-06	5.67837e-05	2.6588e-05	1.53506e-05	4.22897e-05	2.53161e-05	1.46163e-05	5.84477e-05	4.23592e-05	2.44561e-05	>= 0.1	>= 0.1	>= 0.1	>= 0.1	>= 0.1	>= 0.1
Millisia	0.79867	0.846323	2.73038e-05	7.05611e-06	4.07385e-06	1.74958e-05	4.00151e-06	2.31028e-06	3.00165e-05	2.60807e-05	1.50577e-05	3.31485e-05	2.96556e-05	1.71217e-05	>= 0.1	>= 0.1	>= 0.1	>= 0.1	>= 0.1	>= 0.1
Rhodoferax	0.441099	0.846605	0	0	0	1.24285e-05	2.15267e-05	1.24285e-05	0	0	0	0	0	0	>= 0.1	>= 0.1	>= 0.1	>= 0.1	>= 0.1	>= 0.1
Pseudanabaena	0.0413343	0.847034	5.83423e-05	1.06513e-05	6.14954e-06	3.89265e-05	3.63295e-06	2.09749e-06	3.82478e-05	1.25903e-05	7.26903e-06	3.4109e-05	5.82822e-06	3.36493e-06	>= 0.1	>= 0.1	>= 0.1	>= 0.1	< 0.1	< 0.05
Alkalilacustris	0.441099	0.847827	0	0	0	1.24285e-05	2.15267e-05	1.24285e-05	0	0	0	0	0	0	>= 0.1	>= 0.1	>= 0.1	>= 0.1	>= 0.1	>= 0.1
Pseudozobellia	0.801412	0.848554	2.82146e-05	1.20085e-05	6.93309e-06	2.16365e-05	1.27548e-05	7.36397e-06	2.23603e-05	2.16439e-05	1.24961e-05	1.55898e-05	1.35111e-05	7.80066e-06	>= 0.1	>= 0.1	>= 0.1	>= 0.1	>= 0.1	>= 0.1
Aestuariisphingobium	0.441099	0.849052	0	0	0	1.24285e-05	2.15267e-05	1.24285e-05	0	0	0	0	0	0	>= 0.1	>= 0.1	>= 0.1	>= 0.1	>= 0.1	>= 0.1
Micropruina	0.441099	0.850281	0	0	0	1.24285e-05	2.15267e-05	1.24285e-05	0	0	0	0	0	0	>= 0.1	>= 0.1	>= 0.1	>= 0.1	>= 0.1	>= 0.1
Kouleothrix	0.441099	0.851513	0	0	0	1.34642e-05	2.33206e-05	1.34642e-05	0	0	0	0	0	0	>= 0.1	>= 0.1	>= 0.1	>= 0.1	>= 0.1	>= 0.1
Kytococcus	0.441099	0.852749	0	0	0	1.34642e-05	2.33206e-05	1.34642e-05	0	0	0	0	0	0	>= 0.1	>= 0.1	>= 0.1	>= 0.1	>= 0.1	>= 0.1
Oleiphilus	0.806955	0.853744	7.69306e-05	1.0428e-05	6.0206e-06	9.46813e-05	7.01589e-05	4.05062e-05	7.63676e-05	4.18835e-05	2.41815e-05	5.97726e-05	2.64841e-05	1.52906e-05	>= 0.1	>= 0.1	>= 0.1	>= 0.1	>= 0.1	>= 0.1
Fuerstiella	0.441099	0.853988	0	0	0	1.34642e-05	2.33206e-05	1.34642e-05	0	0	0	0	0	0	>= 0.1	>= 0.1	>= 0.1	>= 0.1	>= 0.1	>= 0.1
Anderseniella	0.441099	0.855231	0	0	0	1.34642e-05	2.33206e-05	1.34642e-05	0	0	0	0	0	0	>= 0.1	>= 0.1	>= 0.1	>= 0.1	>= 0.1	>= 0.1
Candidatus_Moanabacter	0.0411064	0.855527	2.61462e-05	1.58829e-05	9.17001e-06	4.40838e-05	2.41156e-05	1.39231e-05	1.95692e-05	8.04502e-06	4.64479e-06	0	0	0	>= 0.1	< 0.05	>= 0.1	>= 0.1	>= 0.1	>= 0.1
Motilibacter	0.441099	0.856478	0	0	0	1.34642e-05	2.33206e-05	1.34642e-05	0	0	0	0	0	0	>= 0.1	>= 0.1	>= 0.1	>= 0.1	>= 0.1	>= 0.1
Ferrimonas	0.811145	0.857496	2.34015e-05	1.12673e-05	6.50516e-06	2.97899e-05	1.64805e-05	9.515e-06	2.25186e-05	1.79662e-05	1.03728e-05	1.74952e-05	1.53306e-05	8.85113e-06	>= 0.1	>= 0.1	>= 0.1	>= 0.1	>= 0.1	>= 0.1
Methylocella	0.441099	0.857728	0	0	0	1.34642e-05	2.33206e-05	1.34642e-05	0	0	0	0	0	0	>= 0.1	>= 0.1	>= 0.1	>= 0.1	>= 0.1	>= 0.1
Singulisphaera	0.8129	0.85867	4.63247e-05	1.39978e-05	8.08162e-06	7.10566e-05	6.60406e-05	3.81286e-05	4.6056e-05	2.68531e-05	1.55037e-05	3.6698e-05	5.39657e-05	3.11571e-05	>= 0.1	>= 0.1	>= 0.1	>= 0.1	>= 0.1	>= 0.1
Syntrophobacter	0.441099	0.858982	0	0	0	1.34642e-05	2.33206e-05	1.34642e-05	0	0	0	0	0	0	>= 0.1	>= 0.1	>= 0.1	>= 0.1	>= 0.1	>= 0.1
Parvibium	0.441099	0.86024	0	0	0	1.34642e-05	2.33206e-05	1.34642e-05	0	0	0	0	0	0	>= 0.1	>= 0.1	>= 0.1	>= 0.1	>= 0.1	>= 0.1
Sphaerobacter	0.441099	0.861501	0	0	0	1.34642e-05	2.33206e-05	1.34642e-05	0	0	0	0	0	0	>= 0.1	>= 0.1	>= 0.1	>= 0.1	>= 0.1	>= 0.1
Ichthyobacterium	0.817037	0.862356	2.17656e-05	1.9017e-05	1.09795e-05	2.17122e-05	1.99181e-05	1.14997e-05	2.11186e-05	2.00065e-05	1.15508e-05	9.39635e-06	1.6275e-05	9.39635e-06	>= 0.1	>= 0.1	>= 0.1	>= 0.1	>= 0.1	>= 0.1
Thiohalobacter	0.441099	0.862766	0	0	0	1.34642e-05	2.33206e-05	1.34642e-05	0	0	0	0	0	0	>= 0.1	>= 0.1	>= 0.1	>= 0.1	>= 0.1	>= 0.1
Acidihalobacter	0.441099	0.864035	0	0	0	1.34642e-05	2.33206e-05	1.34642e-05	0	0	0	0	0	0	>= 0.1	>= 0.1	>= 0.1	>= 0.1	>= 0.1	>= 0.1
Polymorphum	0.441099	0.865308	0	0	0	1.34642e-05	2.33206e-05	1.34642e-05	0	0	0	0	0	0	>= 0.1	>= 0.1	>= 0.1	>= 0.1	>= 0.1	>= 0.1
Limimonas	0.441099	0.866584	0	0	0	1.34642e-05	2.33206e-05	1.34642e-05	0	0	0	0	0	0	>= 0.1	>= 0.1	>= 0.1	>= 0.1	>= 0.1	>= 0.1
Wenzhouxiangella	0.441099	0.867864	0	0	0	1.44999e-05	2.51145e-05	1.44999e-05	0	0	0	0	0	0	>= 0.1	>= 0.1	>= 0.1	>= 0.1	>= 0.1	>= 0.1
Idiomarina	0.823181	0.868153	2.21525e-05	1.57663e-05	9.10266e-06	1.0147e-05	1.7575e-05	1.0147e-05	1.6643e-05	1.95311e-05	1.12763e-05	1.06243e-05	1.84017e-05	1.06243e-05	>= 0.1	>= 0.1	>= 0.1	>= 0.1	>= 0.1	>= 0.1
Pyrinomonas	0.441099	0.869148	0	0	0	1.44999e-05	2.51145e-05	1.44999e-05	0	0	0	0	0	0	>= 0.1	>= 0.1	>= 0.1	>= 0.1	>= 0.1	>= 0.1
Robertmurraya	0.441099	0.870436	0	0	0	1.44999e-05	2.51145e-05	1.44999e-05	0	0	0	0	0	0	>= 0.1	>= 0.1	>= 0.1	>= 0.1	>= 0.1	>= 0.1
Eilatimonas	0.441099	0.871727	0	0	0	1.44999e-05	2.51145e-05	1.44999e-05	0	0	0	0	0	0	>= 0.1	>= 0.1	>= 0.1	>= 0.1	>= 0.1	>= 0.1
Gilliamella	0.828142	0.872694	2.75201e-05	5.20067e-06	3.00261e-06	2.37079e-05	9.95123e-06	5.74534e-06	3.27303e-05	1.25539e-05	7.24802e-06	2.86998e-05	1.66692e-05	9.62395e-06	>= 0.1	>= 0.1	>= 0.1	>= 0.1	>= 0.1	>= 0.1
Pseudorhizobium	0.441099	0.873022	0	0	0	1.44999e-05	2.51145e-05	1.44999e-05	0	0	0	0	0	0	>= 0.1	>= 0.1	>= 0.1	>= 0.1	>= 0.1	>= 0.1
Leucothrix	0.441099	0.874321	0	0	0	1.44999e-05	2.51145e-05	1.44999e-05	0	0	0	0	0	0	>= 0.1	>= 0.1	>= 0.1	>= 0.1	>= 0.1	>= 0.1
Azohydromonas	0.441099	0.875624	0	0	0	1.44999e-05	2.51145e-05	1.44999e-05	0	0	0	0	0	0	>= 0.1	>= 0.1	>= 0.1	>= 0.1	>= 0.1	>= 0.1
Caulobacter	0.832582	0.875987	7.85969e-05	3.60314e-05	2.08027e-05	0.000122163	0.000124014	7.15998e-05	7.52431e-05	4.06112e-06	2.34469e-06	0.000123265	0.000111642	6.44566e-05	>= 0.1	>= 0.1	>= 0.1	>= 0.1	>= 0.1	>= 0.1
Fluoribacter	0.832144	0.876218	2.98657e-05	1.18256e-05	6.82749e-06	1.82246e-05	1.97072e-05	1.1378e-05	3.19366e-05	2.02613e-05	1.16979e-05	2.69886e-05	2.39544e-05	1.38301e-05	>= 0.1	>= 0.1	>= 0.1	>= 0.1	>= 0.1	>= 0.1
Donghicola	0.441099	0.876931	0	0	0	1.44999e-05	2.51145e-05	1.44999e-05	0	0	0	0	0	0	>= 0.1	>= 0.1	>= 0.1	>= 0.1	>= 0.1	>= 0.1
Raineya	0.834901	0.877733	2.29689e-05	9.13961e-06	5.27676e-06	2.73278e-05	1.24546e-05	7.19068e-06	3.54122e-05	2.74107e-05	1.58256e-05	3.0839e-05	1.35097e-05	7.79984e-06	>= 0.1	>= 0.1	>= 0.1	>= 0.1	>= 0.1	>= 0.1
Insolitispirillum	0.441099	0.878242	0	0	0	1.44999e-05	2.51145e-05	1.44999e-05	0	0	0	0	0	0	>= 0.1	>= 0.1	>= 0.1	>= 0.1	>= 0.1	>= 0.1
Homoserinimonas	0.83761	0.879194	1.49328e-05	5.91278e-06	3.41374e-06	1.22416e-05	3.4546e-06	1.99451e-06	2.51267e-05	1.96415e-05	1.134e-05	1.71485e-05	2.97021e-05	1.71485e-05	>= 0.1	>= 0.1	>= 0.1	>= 0.1	>= 0.1	>= 0.1
Francisella	0.837291	0.879552	0.000188242	6.06021e-05	3.49887e-05	0.000149602	8.23443e-05	4.75415e-05	0.000166445	2.93949e-05	1.69711e-05	0.000151129	4.90523e-05	2.83204e-05	>= 0.1	>= 0.1	>= 0.1	>= 0.1	>= 0.1	>= 0.1
Crenothrix	0.441099	0.879557	1.51339e-05	2.62127e-05	1.51339e-05	0	0	0	0	0	0	0	0	0	>= 0.1	>= 0.1	>= 0.1	>= 0.1	>= 0.1	>= 0.1
Thalassobaculum	0.441099	0.880876	0	0	0	1.55356e-05	2.69084e-05	1.55356e-05	0	0	0	0	0	0	>= 0.1	>= 0.1	>= 0.1	>= 0.1	>= 0.1	>= 0.1
Chthoniobacter	0.441099	0.882198	0	0	0	1.55356e-05	2.69084e-05	1.55356e-05	0	0	0	0	0	0	>= 0.1	>= 0.1	>= 0.1	>= 0.1	>= 0.1	>= 0.1
Inmirania	0.441099	0.883525	0	0	0	1.55356e-05	2.69084e-05	1.55356e-05	0	0	0	0	0	0	>= 0.1	>= 0.1	>= 0.1	>= 0.1	>= 0.1	>= 0.1
Ehrlichia	0.843373	0.884545	0.000303485	0.000164347	9.48856e-05	0.000264693	0.000328158	0.000189462	0.00040924	0.000248564	0.000143508	0.0002627	0.000106601	6.15462e-05	>= 0.1	>= 0.1	>= 0.1	>= 0.1	>= 0.1	>= 0.1
Pelomonas	0.441099	0.884855	0	0	0	1.55356e-05	2.69084e-05	1.55356e-05	0	0	0	0	0	0	>= 0.1	>= 0.1	>= 0.1	>= 0.1	>= 0.1	>= 0.1
Tistrella	0.844508	0.885039	2.12113e-05	2.61629e-05	1.51052e-05	2.06786e-05	4.64908e-06	2.68415e-06	2.21711e-05	2.68781e-06	1.55181e-06	1.14324e-05	1.98014e-05	1.14324e-05	>= 0.1	>= 0.1	>= 0.1	>= 0.1	>= 0.1	>= 0.1
Catenuloplanes	0.441099	0.88619	0	0	0	1.55356e-05	2.69084e-05	1.55356e-05	0	0	0	0	0	0	>= 0.1	>= 0.1	>= 0.1	>= 0.1	>= 0.1	>= 0.1
Sciscionella	0.847757	0.887048	2.40656e-05	9.07346e-06	5.23856e-06	1.7626e-05	3.56597e-06	2.05881e-06	1.9731e-05	1.8031e-05	1.04102e-05	2.86663e-05	2.56644e-05	1.48174e-05	>= 0.1	>= 0.1	>= 0.1	>= 0.1	>= 0.1	>= 0.1
Desulfurobacterium	0.847113	0.887071	3.92117e-05	1.94648e-05	1.1238e-05	2.14307e-05	5.47321e-07	3.15996e-07	3.01579e-05	3.16927e-05	1.82978e-05	3.17661e-05	3.17128e-05	1.83094e-05	>= 0.1	>= 0.1	>= 0.1	>= 0.1	>= 0.1	>= 0.1
Desulfobacula	0.848489	0.887117	2.92625e-05	1.43176e-05	8.26625e-06	1.85527e-05	1.58272e-05	9.13787e-06	1.5915e-05	2.75655e-05	1.5915e-05	1.52431e-05	2.64019e-05	1.52431e-05	>= 0.1	>= 0.1	>= 0.1	>= 0.1	>= 0.1	>= 0.1
Trinickia	0.441099	0.887529	0	0	0	1.55356e-05	2.69084e-05	1.55356e-05	0	0	0	0	0	0	>= 0.1	>= 0.1	>= 0.1	>= 0.1	>= 0.1	>= 0.1
Nitrospirillum	0.441099	0.888871	0	0	0	1.55356e-05	2.69084e-05	1.55356e-05	0	0	0	0	0	0	>= 0.1	>= 0.1	>= 0.1	>= 0.1	>= 0.1	>= 0.1
Anaeromyxobacter	0.85097	0.889013	3.18854e-05	7.00929e-06	4.04682e-06	2.65124e-05	3.20588e-05	1.85091e-05	2.40235e-05	4.37526e-06	2.52606e-06	4.10831e-05	3.89683e-05	2.24983e-05	>= 0.1	>= 0.1	>= 0.1	>= 0.1	>= 0.1	>= 0.1
Salinibacter	0.441099	0.890218	0	0	0	1.55356e-05	2.69084e-05	1.55356e-05	0	0	0	0	0	0	>= 0.1	>= 0.1	>= 0.1	>= 0.1	>= 0.1	>= 0.1
Zobellia	0.441099	0.891569	0	0	0	1.59452e-05	2.76179e-05	1.59452e-05	0	0	0	0	0	0	>= 0.1	>= 0.1	>= 0.1	>= 0.1	>= 0.1	>= 0.1
Asticcacaulis	0.854821	0.892336	3.00819e-05	1.13418e-05	6.5482e-06	2.72289e-05	1.03248e-05	5.961e-06	2.60822e-05	1.14375e-05	6.60342e-06	2.08287e-05	1.82949e-05	1.05626e-05	>= 0.1	>= 0.1	>= 0.1	>= 0.1	>= 0.1	>= 0.1
Candidatus_Nephrothrix	0.85641	0.892597	0.043908	0.00409351	0.00236339	0.0417116	0.00732959	0.00423174	0.0400832	0.00416058	0.00240211	0.0440763	0.00917097	0.00529486	>= 0.1	>= 0.1	>= 0.1	>= 0.1	>= 0.1	>= 0.1
Leptothrix	0.441099	0.892924	0	0	0	1.65713e-05	2.87023e-05	1.65713e-05	0	0	0	0	0	0	>= 0.1	>= 0.1	>= 0.1	>= 0.1	>= 0.1	>= 0.1
Anaerotruncus	0.856163	0.893038	2.21677e-05	1.21739e-05	7.02863e-06	1.96429e-05	5.58192e-06	3.22272e-06	1.19362e-05	2.06741e-05	1.19362e-05	1.33378e-05	2.31017e-05	1.33378e-05	>= 0.1	>= 0.1	>= 0.1	>= 0.1	>= 0.1	>= 0.1
Salmonella	0.858198	0.893063	0.0161413	0.000886945	0.000512078	0.0146315	0.00522061	0.00301412	0.0143474	0.000470779	0.000271805	0.0152871	0.0014297	0.00082544	>= 0.1	>= 0.1	>= 0.1	>= 0.1	>= 0.1	>= 0.1
Spirulina	0.857576	0.893112	5.53508e-05	1.82323e-05	1.05264e-05	4.88633e-05	4.36311e-05	2.51904e-05	3.69046e-05	1.36451e-05	7.87803e-06	4.46998e-05	2.04583e-05	1.18116e-05	>= 0.1	>= 0.1	>= 0.1	>= 0.1	>= 0.1	>= 0.1
Allocoleopsis	0.441099	0.894283	0	0	0	1.65713e-05	2.87023e-05	1.65713e-05	0	0	0	0	0	0	>= 0.1	>= 0.1	>= 0.1	>= 0.1	>= 0.1	>= 0.1
Oceanospirillum	0.861441	0.895039	0.000657374	0.000183494	0.000105941	0.000653079	0.000110502	6.37984e-05	0.000708677	0.000216353	0.000124912	0.00059392	0.000120194	6.93939e-05	>= 0.1	>= 0.1	>= 0.1	>= 0.1	>= 0.1	>= 0.1
Sanguibacteroides	0.860956	0.895233	2.55308e-05	7.76358e-06	4.48231e-06	1.87374e-05	8.57332e-06	4.94981e-06	1.72074e-05	2.33335e-05	1.34716e-05	2.33877e-05	7.61471e-06	4.39635e-06	>= 0.1	>= 0.1	>= 0.1	>= 0.1	>= 0.1	>= 0.1
Methyloterricola	0.441099	0.895646	0	0	0	1.65713e-05	2.87023e-05	1.65713e-05	0	0	0	0	0	0	>= 0.1	>= 0.1	>= 0.1	>= 0.1	>= 0.1	>= 0.1
Candidatus_Endolissoclinum	0.864015	0.897013	6.95404e-05	1.22731e-05	7.08586e-06	7.90734e-05	1.01777e-05	5.87611e-06	8.56744e-05	4.33578e-05	2.50326e-05	7.55723e-05	1.05018e-05	6.06319e-06	>= 0.1	>= 0.1	>= 0.1	>= 0.1	>= 0.1	>= 0.1
Oceanicola	0.441099	0.897014	0	0	0	1.65713e-05	2.87023e-05	1.65713e-05	0	0	0	0	0	0	>= 0.1	>= 0.1	>= 0.1	>= 0.1	>= 0.1	>= 0.1
Desulfobulbus	0.865593	0.897252	1.00893e-05	1.74752e-05	1.00893e-05	2.31448e-05	3.15139e-05	1.81945e-05	1.04748e-05	1.81429e-05	1.04748e-05	1.74616e-05	1.76203e-05	1.01731e-05	>= 0.1	>= 0.1	>= 0.1	>= 0.1	>= 0.1	>= 0.1
Cetobacterium	0.865556	0.897913	2.16742e-05	2.15235e-05	1.24266e-05	3.18279e-05	2.78902e-05	1.61024e-05	2.24849e-05	1.00914e-05	5.82627e-06	1.84796e-05	1.73028e-05	9.98979e-06	>= 0.1	>= 0.1	>= 0.1	>= 0.1	>= 0.1	>= 0.1
Sulfurifustis	0.441099	0.898385	0	0	0	1.65713e-05	2.87023e-05	1.65713e-05	0	0	0	0	0	0	>= 0.1	>= 0.1	>= 0.1	>= 0.1	>= 0.1	>= 0.1
Ottowia	0.441099	0.899761	0	0	0	1.65713e-05	2.87023e-05	1.65713e-05	0	0	0	0	0	0	>= 0.1	>= 0.1	>= 0.1	>= 0.1	>= 0.1	>= 0.1
Dendrosporobacter	0.441099	0.901141	0	0	0	1.65713e-05	2.87023e-05	1.65713e-05	0	0	0	0	0	0	>= 0.1	>= 0.1	>= 0.1	>= 0.1	>= 0.1	>= 0.1
Salinarimonas	0.441099	0.902525	0	0	0	1.65713e-05	2.87023e-05	1.65713e-05	0	0	0	0	0	0	>= 0.1	>= 0.1	>= 0.1	>= 0.1	>= 0.1	>= 0.1
Sulfurirhabdus	0.441099	0.903914	0	0	0	1.65713e-05	2.87023e-05	1.65713e-05	0	0	0	0	0	0	>= 0.1	>= 0.1	>= 0.1	>= 0.1	>= 0.1	>= 0.1
Microterricola	0.441099	0.905307	0	0	0	0	0	0	0	0	0	1.71485e-05	2.97021e-05	1.71485e-05	>= 0.1	>= 0.1	>= 0.1	>= 0.1	>= 0.1	>= 0.1
Diaminobutyricimonas	0.441099	0.906704	0	0	0	0	0	0	0	0	0	1.71485e-05	2.97021e-05	1.71485e-05	>= 0.1	>= 0.1	>= 0.1	>= 0.1	>= 0.1	>= 0.1
Candidatus_Vecturithrix	0.875955	0.907288	4.49204e-05	1.36021e-05	7.85317e-06	4.98487e-05	2.08379e-06	1.20307e-06	4.2759e-05	1.46882e-05	8.48024e-06	5.63817e-05	3.92349e-05	2.26523e-05	>= 0.1	>= 0.1	>= 0.1	>= 0.1	>= 0.1	>= 0.1
Defluviimonas	0.441099	0.908105	0	0	0	1.7607e-05	3.04962e-05	1.7607e-05	0	0	0	0	0	0	>= 0.1	>= 0.1	>= 0.1	>= 0.1	>= 0.1	>= 0.1
Dichotomicrobium	0.441099	0.909511	0	0	0	1.7607e-05	3.04962e-05	1.7607e-05	0	0	0	0	0	0	>= 0.1	>= 0.1	>= 0.1	>= 0.1	>= 0.1	>= 0.1
Limnoraphis	0.880072	0.910844	1.39001e-05	1.20566e-05	6.96088e-06	2.21616e-05	2.04811e-05	1.18248e-05	1.17842e-05	2.04108e-05	1.17842e-05	1.14324e-05	1.98014e-05	1.14324e-05	>= 0.1	>= 0.1	>= 0.1	>= 0.1	>= 0.1	>= 0.1
Candidatus_Viadribacter	0.441099	0.910921	0	0	0	1.86427e-05	3.22901e-05	1.86427e-05	0	0	0	0	0	0	>= 0.1	>= 0.1	>= 0.1	>= 0.1	>= 0.1	>= 0.1
Cereibacter	0.441099	0.912335	0	0	0	1.86427e-05	3.22901e-05	1.86427e-05	0	0	0	0	0	0	>= 0.1	>= 0.1	>= 0.1	>= 0.1	>= 0.1	>= 0.1
Terribacillus	0.883489	0.91367	3.26256e-05	1.73195e-05	9.99939e-06	4.23363e-05	2.63994e-05	1.52417e-05	3.87909e-05	4.99111e-06	2.88162e-06	4.18673e-05	9.79307e-06	5.65403e-06	>= 0.1	>= 0.1	>= 0.1	>= 0.1	>= 0.1	>= 0.1
Sphaerisporangium	0.441099	0.913754	0	0	0	1.86427e-05	3.22901e-05	1.86427e-05	0	0	0	0	0	0	>= 0.1	>= 0.1	>= 0.1	>= 0.1	>= 0.1	>= 0.1
Geobacter	0.045289	0.914014	0.000123752	3.52112e-05	2.03292e-05	0.000137882	2.48454e-05	1.43445e-05	7.95588e-05	2.28323e-05	1.31822e-05	7.71311e-05	1.76815e-05	1.02084e-05	< 0.1	< 0.1	>= 0.1	>= 0.1	>= 0.1	>= 0.1
Paucibacter	0.441099	0.915178	0	0	0	1.86427e-05	3.22901e-05	1.86427e-05	0	0	0	0	0	0	>= 0.1	>= 0.1	>= 0.1	>= 0.1	>= 0.1	>= 0.1
Kamptonema	0.886216	0.91578	3.01277e-05	2.24282e-05	1.29489e-05	2.11136e-05	2.08058e-05	1.20122e-05	3.32966e-05	1.65873e-05	9.57666e-06	2.82561e-05	1.7492e-05	1.0099e-05	>= 0.1	>= 0.1	>= 0.1	>= 0.1	>= 0.1	>= 0.1
Roseateles	0.441099	0.916605	0	0	0	1.86427e-05	3.22901e-05	1.86427e-05	0	0	0	0	0	0	>= 0.1	>= 0.1	>= 0.1	>= 0.1	>= 0.1	>= 0.1
Planctomicrobium	0.441099	0.918037	0	0	0	1.86427e-05	3.22901e-05	1.86427e-05	0	0	0	0	0	0	>= 0.1	>= 0.1	>= 0.1	>= 0.1	>= 0.1	>= 0.1
Rubricoccus	0.441099	0.919474	0	0	0	1.86427e-05	3.22901e-05	1.86427e-05	0	0	0	0	0	0	>= 0.1	>= 0.1	>= 0.1	>= 0.1	>= 0.1	>= 0.1
Tissierella	0.890678	0.919677	2.75201e-05	5.20067e-06	3.00261e-06	2.70442e-05	8.91569e-06	5.14748e-06	2.00617e-05	8.34419e-06	4.81752e-06	2.7876e-05	2.52845e-05	1.4598e-05	>= 0.1	>= 0.1	>= 0.1	>= 0.1	>= 0.1	>= 0.1
Thiocapsa	0.441099	0.920915	0	0	0	1.86427e-05	3.22901e-05	1.86427e-05	0	0	0	0	0	0	>= 0.1	>= 0.1	>= 0.1	>= 0.1	>= 0.1	>= 0.1
Hartmannibacter	0.441099	0.922361	0	0	0	1.86427e-05	3.22901e-05	1.86427e-05	0	0	0	0	0	0	>= 0.1	>= 0.1	>= 0.1	>= 0.1	>= 0.1	>= 0.1
Epulopiscium	0.894823	0.922526	0.000629391	0.000223176	0.000128851	0.00047684	0.000201313	0.000116228	0.000527712	8.48567e-05	4.8992e-05	0.000519295	0.000394815	0.000227947	>= 0.1	>= 0.1	>= 0.1	>= 0.1	>= 0.1	>= 0.1
Candidatus_Pelagibacter	0.894291	0.922692	4.30437e-06	7.45539e-06	4.30437e-06	8.66611e-06	1.50101e-05	8.66611e-06	2.65249e-06	4.59425e-06	2.65249e-06	7.62157e-06	1.3201e-05	7.62157e-06	>= 0.1	>= 0.1	>= 0.1	>= 0.1	>= 0.1	>= 0.1
Methylomonas	0.441099	0.923811	0	0	0	1.86427e-05	3.22901e-05	1.86427e-05	0	0	0	0	0	0	>= 0.1	>= 0.1	>= 0.1	>= 0.1	>= 0.1	>= 0.1
Rugosibacter	0.897063	0.924121	2.87081e-05	3.03489e-06	1.75219e-06	2.67605e-05	7.04043e-06	4.0648e-06	2.95916e-05	5.27338e-06	3.04459e-06	2.99913e-05	6.39681e-06	3.6932e-06	>= 0.1	>= 0.1	>= 0.1	>= 0.1	>= 0.1	>= 0.1
Isoptericola	0.441099	0.925266	0	0	0	0	0	0	0	0	0	1.90539e-05	3.30024e-05	1.90539e-05	>= 0.1	>= 0.1	>= 0.1	>= 0.1	>= 0.1	>= 0.1
Zhihengliuella	0.441099	0.926726	0	0	0	1.96784e-05	3.4084e-05	1.96784e-05	0	0	0	0	0	0	>= 0.1	>= 0.1	>= 0.1	>= 0.1	>= 0.1	>= 0.1
Bacteriovorax	0.0466436	0.927302	7.66838e-05	1.50769e-05	8.70463e-06	4.88866e-05	3.007e-05	1.73609e-05	2.11355e-05	2.19213e-05	1.26563e-05	2.13059e-05	2.01328e-05	1.16237e-05	>= 0.1	>= 0.1	>= 0.1	>= 0.1	< 0.1	< 0.1
Dolichospermum	0.900859	0.927314	1.82959e-05	4.47486e-06	2.58356e-06	1.73969e-05	1.56803e-05	9.05304e-06	1.43149e-05	1.26273e-05	7.29037e-06	1.06243e-05	1.84017e-05	1.06243e-05	>= 0.1	>= 0.1	>= 0.1	>= 0.1	>= 0.1	>= 0.1
Butyricimonas	0.90356	0.927942	0.000119122	1.04938e-05	6.05858e-06	0.000108698	4.09529e-05	2.36442e-05	0.000111455	1.56624e-05	9.0427e-06	0.000103886	2.45211e-05	1.41573e-05	>= 0.1	>= 0.1	>= 0.1	>= 0.1	>= 0.1	>= 0.1
Ideonella	0.441099	0.92819	0	0	0	1.96784e-05	3.4084e-05	1.96784e-05	0	0	0	0	0	0	>= 0.1	>= 0.1	>= 0.1	>= 0.1	>= 0.1	>= 0.1
Endozoicomonas	0.903341	0.928434	0.000376827	0.000113338	6.54357e-05	0.000351989	0.00014814	8.55289e-05	0.000318706	3.11276e-05	1.79715e-05	0.000335641	6.23547e-05	3.60005e-05	>= 0.1	>= 0.1	>= 0.1	>= 0.1	>= 0.1	>= 0.1
Flexithrix	0.902669	0.92846	1.36534e-05	1.29766e-05	7.49205e-06	2.35989e-05	1.93659e-05	1.11809e-05	1.59043e-05	1.37735e-05	7.95216e-06	2.92167e-05	5.06048e-05	2.92167e-05	>= 0.1	>= 0.1	>= 0.1	>= 0.1	>= 0.1	>= 0.1
Haematospirillum	0.904799	0.9285	1.53349e-05	1.35773e-05	7.83888e-06	2.10168e-05	3.73585e-06	2.15689e-06	2.6916e-05	1.56214e-05	9.01901e-06	1.90539e-05	3.30024e-05	1.90539e-05	>= 0.1	>= 0.1	>= 0.1	>= 0.1	>= 0.1	>= 0.1
Sulfurivermis	0.441099	0.929658	0	0	0	1.96784e-05	3.4084e-05	1.96784e-05	0	0	0	0	0	0	>= 0.1	>= 0.1	>= 0.1	>= 0.1	>= 0.1	>= 0.1
Thermoclostridium	0.90767	0.930729	2.32004e-05	2.00955e-05	1.16021e-05	2.0088e-05	2.48206e-05	1.43302e-05	2.0011e-05	1.73871e-05	1.00385e-05	1.14324e-05	1.98014e-05	1.14324e-05	>= 0.1	>= 0.1	>= 0.1	>= 0.1	>= 0.1	>= 0.1
Litoreibacter	0.441099	0.931131	0	0	0	1.96784e-05	3.4084e-05	1.96784e-05	0	0	0	0	0	0	>= 0.1	>= 0.1	>= 0.1	>= 0.1	>= 0.1	>= 0.1
Sphaerotilus	0.441099	0.932609	0	0	0	1.96784e-05	3.4084e-05	1.96784e-05	0	0	0	0	0	0	>= 0.1	>= 0.1	>= 0.1	>= 0.1	>= 0.1	>= 0.1
Lacibacter	0.441099	0.934092	0	0	0	2.07141e-05	3.58779e-05	2.07141e-05	0	0	0	0	0	0	>= 0.1	>= 0.1	>= 0.1	>= 0.1	>= 0.1	>= 0.1
Rhizomicrobium	0.441099	0.93558	0	0	0	2.07141e-05	3.58779e-05	2.07141e-05	0	0	0	0	0	0	>= 0.1	>= 0.1	>= 0.1	>= 0.1	>= 0.1	>= 0.1
Melittangium	0.0478315	0.936936	2.45895e-05	4.92289e-06	2.84223e-06	3.1939e-05	1.97582e-06	1.14074e-06	0	0	0	1.33378e-05	2.31017e-05	1.33378e-05	< 0.05	>= 0.1	>= 0.1	>= 0.1	>= 0.1	>= 0.1
Tetrasphaera	0.441099	0.937072	0	0	0	2.07141e-05	3.58779e-05	2.07141e-05	0	0	0	0	0	0	>= 0.1	>= 0.1	>= 0.1	>= 0.1	>= 0.1	>= 0.1
Sulfuricurvum	0.915528	0.938064	3.26561e-05	2.08381e-05	1.20309e-05	2.54957e-05	1.22085e-05	7.04859e-06	2.0571e-05	1.92482e-05	1.1113e-05	2.70221e-05	2.87081e-05	1.65747e-05	>= 0.1	>= 0.1	>= 0.1	>= 0.1	>= 0.1	>= 0.1
Pannonibacter	0.441099	0.938569	0	0	0	2.07141e-05	3.58779e-05	2.07141e-05	0	0	0	0	0	0	>= 0.1	>= 0.1	>= 0.1	>= 0.1	>= 0.1	>= 0.1
Pantoea	0.0542775	0.938931	0.000465144	0.000605118	0.000349365	0.00014441	0.000134501	7.76545e-05	0.00169757	0.000675595	0.000390055	0.000943428	0.000744595	0.000429892	< 0.05	>= 0.1	>= 0.1	>= 0.1	>= 0.1	>= 0.1
Saprospira	0.917836	0.939706	3.17635e-05	1.06118e-05	6.1267e-06	2.64012e-05	5.00748e-06	2.89107e-06	1.72412e-05	2.98626e-05	1.72412e-05	2.34909e-05	4.06874e-05	2.34909e-05	>= 0.1	>= 0.1	>= 0.1	>= 0.1	>= 0.1	>= 0.1
Halomonas	0.0529214	0.939885	0.000153688	4.29963e-05	2.48239e-05	0.00039356	0.000234952	0.000135649	0.000101892	2.21989e-05	1.28166e-05	0.000333113	4.02476e-05	2.32369e-05	< 0.1	>= 0.1	>= 0.1	>= 0.1	>= 0.1	>= 0.1
Acidithrix	0.441099	0.94007	0	0	0	2.07141e-05	3.58779e-05	2.07141e-05	0	0	0	0	0	0	>= 0.1	>= 0.1	>= 0.1	>= 0.1	>= 0.1	>= 0.1
Anabaena	0.919841	0.941036	9.07973e-05	1.65473e-05	9.55357e-06	0.000141029	0.000151105	8.72403e-05	0.000109318	9.51312e-05	5.4924e-05	0.00010136	5.31799e-05	3.07034e-05	>= 0.1	>= 0.1	>= 0.1	>= 0.1	>= 0.1	>= 0.1
Rubrivirga	0.441099	0.941577	0	0	0	2.07141e-05	3.58779e-05	2.07141e-05	0	0	0	0	0	0	>= 0.1	>= 0.1	>= 0.1	>= 0.1	>= 0.1	>= 0.1
Azonexus	0.0537803	0.94257	0	0	0	0	0	0	1.97754e-05	1.72625e-05	9.96653e-06	0	0	0	< 0.1	>= 0.1	>= 0.1	< 0.1	< 0.1	>= 0.1
Sandaracinus	0.441099	0.943088	0	0	0	2.07141e-05	3.58779e-05	2.07141e-05	0	0	0	0	0	0	>= 0.1	>= 0.1	>= 0.1	>= 0.1	>= 0.1	>= 0.1
Geodermatophilus	0.922904	0.943444	1.16002e-05	1.00477e-05	5.80106e-06	1.27312e-05	1.11561e-05	6.44097e-06	2.11017e-05	1.87412e-05	1.08203e-05	1.71485e-05	2.97021e-05	1.71485e-05	>= 0.1	>= 0.1	>= 0.1	>= 0.1	>= 0.1	>= 0.1
Thermanaerothrix	0.0552817	0.944042	4.4104e-05	4.05204e-06	2.33945e-06	3.97855e-05	2.74234e-05	1.58329e-05	0	0	0	1.40945e-05	2.44124e-05	1.40945e-05	>= 0.1	>= 0.1	>= 0.1	>= 0.1	< 0.1	>= 0.1
Pseudopedobacter	0.441099	0.944604	0	0	0	2.07141e-05	3.58779e-05	2.07141e-05	0	0	0	0	0	0	>= 0.1	>= 0.1	>= 0.1	>= 0.1	>= 0.1	>= 0.1
Prauserella	0.0574771	0.945179	3.9367e-05	7.79494e-06	4.50041e-06	5.95818e-05	1.24308e-05	7.17695e-06	2.77054e-05	3.79406e-06	2.1905e-06	3.43825e-05	1.90559e-05	1.10019e-05	< 0.05	>= 0.1	>= 0.1	>= 0.1	>= 0.1	>= 0.1
Candidatus_Regiella	0.056109	0.946041	0.00414265	5.59292e-05	3.22907e-05	0.00329326	0.000644386	0.000372036	0.00319856	0.000346627	0.000200125	0.00414726	0.000550563	0.000317868	>= 0.1	>= 0.1	>= 0.1	>= 0.1	>= 0.1	>= 0.1
Pelodictyon	0.441099	0.946126	0	0	0	2.07141e-05	3.58779e-05	2.07141e-05	0	0	0	0	0	0	>= 0.1	>= 0.1	>= 0.1	>= 0.1	>= 0.1	>= 0.1
Bartonella	0.926448	0.946341	0.000388136	0.000382554	0.000220868	0.000262337	0.000123221	7.11419e-05	0.000291852	0.000262635	0.000151633	0.000263763	0.000223634	0.000129115	>= 0.1	>= 0.1	>= 0.1	>= 0.1	>= 0.1	>= 0.1
Paucisalibacillus	0.927283	0.946468	2.57776e-05	4.10403e-06	2.36946e-06	3.32563e-05	1.63776e-05	9.4556e-06	2.6396e-05	2.22023e-06	1.28185e-06	2.93377e-05	2.54655e-05	1.47025e-05	>= 0.1	>= 0.1	>= 0.1	>= 0.1	>= 0.1	>= 0.1
Gallaecimonas	0.0525942	0.946695	3.25189e-05	1.83219e-05	1.05782e-05	3.26911e-05	5.92891e-06	3.42306e-06	3.92805e-06	6.80359e-06	3.92805e-06	9.52697e-06	1.65012e-05	9.52697e-06	>= 0.1	>= 0.1	>= 0.1	>= 0.1	>= 0.1	>= 0.1
Frigidibacter	0.441099	0.947652	0	0	0	2.07141e-05	3.58779e-05	2.07141e-05	0	0	0	0	0	0	>= 0.1	>= 0.1	>= 0.1	>= 0.1	>= 0.1	>= 0.1
Dysgonomonas	0.929581	0.948087	1.98526e-05	1.10844e-05	6.39961e-06	2.06008e-05	1.42887e-05	8.24958e-06	1.44029e-05	2.49465e-05	1.44029e-05	2.56397e-05	2.81594e-05	1.62578e-05	>= 0.1	>= 0.1	>= 0.1	>= 0.1	>= 0.1	>= 0.1
Rhodospirillum	0.441099	0.949183	0	0	0	2.07141e-05	3.58779e-05	2.07141e-05	0	0	0	0	0	0	>= 0.1	>= 0.1	>= 0.1	>= 0.1	>= 0.1	>= 0.1
Schlegelella	0.441099	0.950718	0	0	0	2.07141e-05	3.58779e-05	2.07141e-05	0	0	0	0	0	0	>= 0.1	>= 0.1	>= 0.1	>= 0.1	>= 0.1	>= 0.1
Tardiphaga	0.441099	0.952259	0	0	0	2.07141e-05	3.58779e-05	2.07141e-05	0	0	0	0	0	0	>= 0.1	>= 0.1	>= 0.1	>= 0.1	>= 0.1	>= 0.1
Acetatifactor	0.0571937	0.952276	2.5808e-05	5.75937e-07	3.32518e-07	3.42375e-05	1.89595e-05	1.09463e-05	2.59098e-05	1.13542e-05	6.55537e-06	3.81079e-06	6.60048e-06	3.81079e-06	>= 0.1	< 0.05	>= 0.1	>= 0.1	>= 0.1	>= 0.1
Thermaerobacter	0.441099	0.953805	0	0	0	2.17498e-05	3.76718e-05	2.17498e-05	0	0	0	0	0	0	>= 0.1	>= 0.1	>= 0.1	>= 0.1	>= 0.1	>= 0.1
Corynebacterium	0.936762	0.95395	0.000137439	0.000153632	8.86994e-05	0.000147753	8.62296e-05	4.97847e-05	0.000153152	0.000107771	6.22219e-05	0.000101628	7.28403e-05	4.20544e-05	>= 0.1	>= 0.1	>= 0.1	>= 0.1	>= 0.1	>= 0.1
Desulfobacterium	0.936596	0.954511	2.77363e-05	6.99544e-06	4.03882e-06	2.92669e-05	2.08474e-05	1.20363e-05	2.62715e-05	2.99737e-05	1.73053e-05	1.9367e-05	1.78767e-05	1.03211e-05	>= 0.1	>= 0.1	>= 0.1	>= 0.1	>= 0.1	>= 0.1
Natronohydrobacter	0.441099	0.955356	0	0	0	2.17498e-05	3.76718e-05	2.17498e-05	0	0	0	0	0	0	>= 0.1	>= 0.1	>= 0.1	>= 0.1	>= 0.1	>= 0.1
Schlesneria	0.441099	0.956912	0	0	0	2.17498e-05	3.76718e-05	2.17498e-05	0	0	0	0	0	0	>= 0.1	>= 0.1	>= 0.1	>= 0.1	>= 0.1	>= 0.1
Desulfonatronum	0.940517	0.957042	2.60548e-05	4.38177e-06	2.52982e-06	2.37857e-05	5.6213e-06	3.24546e-06	2.08448e-05	2.39411e-06	1.38224e-06	2.17161e-05	2.11652e-05	1.22197e-05	>= 0.1	>= 0.1	>= 0.1	>= 0.1	>= 0.1	>= 0.1
Caloramator	0.0524838	0.95765	3.08527e-05	8.23568e-06	4.75487e-06	2.08088e-05	5.27831e-06	3.04743e-06	3.3749e-05	1.22633e-05	7.08022e-06	7.62157e-06	1.3201e-05	7.62157e-06	>= 0.1	>= 0.1	>= 0.1	< 0.1	>= 0.1	< 0.1
Entomoplasma	0.942234	0.958058	2.28775e-05	4.59499e-06	2.65292e-06	2.37836e-05	1.65734e-05	9.56864e-06	2.46512e-05	2.13805e-05	1.2344e-05	1.59364e-05	2.76026e-05	1.59364e-05	>= 0.1	>= 0.1	>= 0.1	>= 0.1	>= 0.1	>= 0.1
Anoxybacter	0.441099	0.958473	0	0	0	2.17498e-05	3.76718e-05	2.17498e-05	0	0	0	0	0	0	>= 0.1	>= 0.1	>= 0.1	>= 0.1	>= 0.1	>= 0.1
Baaleninema	0.441099	0.960039	0	0	0	2.17498e-05	3.76718e-05	2.17498e-05	0	0	0	0	0	0	>= 0.1	>= 0.1	>= 0.1	>= 0.1	>= 0.1	>= 0.1
Novispirillum	0.441099	0.96161	0	0	0	2.17498e-05	3.76718e-05	2.17498e-05	0	0	0	0	0	0	>= 0.1	>= 0.1	>= 0.1	>= 0.1	>= 0.1	>= 0.1
Agarivorans	0.950124	0.962407	2.12264e-05	9.35805e-07	5.40287e-07	1.83992e-05	1.32434e-05	7.64609e-06	2.27142e-05	5.1063e-06	2.94812e-06	1.59364e-05	2.76026e-05	1.59364e-05	>= 0.1	>= 0.1	>= 0.1	>= 0.1	>= 0.1	>= 0.1
Chloroflexus	0.949709	0.962719	2.94026e-05	1.8667e-05	1.07774e-05	2.77206e-05	2.90208e-06	1.67552e-06	2.40066e-05	7.02965e-06	4.05857e-06	2.1403e-05	3.11678e-05	1.79948e-05	>= 0.1	>= 0.1	>= 0.1	>= 0.1	>= 0.1	>= 0.1
Sporosarcina	0.949352	0.96309	2.73038e-05	7.05611e-06	4.07385e-06	2.05251e-05	8.58733e-06	4.95789e-06	2.37204e-05	2.05437e-05	1.18609e-05	2.84503e-05	2.85818e-05	1.65017e-05	>= 0.1	>= 0.1	>= 0.1	>= 0.1	>= 0.1	>= 0.1
Nakamurella	0.441099	0.963187	0	0	0	2.17498e-05	3.76718e-05	2.17498e-05	0	0	0	0	0	0	>= 0.1	>= 0.1	>= 0.1	>= 0.1	>= 0.1	>= 0.1
Parabacteroides	0.948369	0.96356	1.29131e-05	2.23662e-05	1.29131e-05	1.12816e-05	1.0511e-05	6.06853e-06	6.63123e-06	1.14856e-05	6.63123e-06	7.62157e-06	1.3201e-05	7.62157e-06	>= 0.1	>= 0.1	>= 0.1	>= 0.1	>= 0.1	>= 0.1
Pseudobacteriovorax	0.949168	0.963637	5.90977e-05	3.1883e-06	1.84077e-06	6.59474e-05	1.52162e-05	8.78508e-06	6.9675e-05	4.31652e-06	2.49214e-06	7.01174e-05	4.96359e-05	2.86573e-05	>= 0.1	>= 0.1	>= 0.1	>= 0.1	>= 0.1	>= 0.1
Longispora	0.441099	0.964768	0	0	0	2.17498e-05	3.76718e-05	2.17498e-05	0	0	0	0	0	0	>= 0.1	>= 0.1	>= 0.1	>= 0.1	>= 0.1	>= 0.1
Piscirickettsia	0.954477	0.966081	0.100081	0.00630239	0.00363868	0.0979573	0.0275061	0.0158806	0.0948514	0.0120731	0.00697038	0.0937364	0.00357919	0.00206645	>= 0.1	>= 0.1	>= 0.1	>= 0.1	>= 0.1	>= 0.1
Methylibium	0.441099	0.966355	0	0	0	2.17498e-05	3.76718e-05	2.17498e-05	0	0	0	0	0	0	>= 0.1	>= 0.1	>= 0.1	>= 0.1	>= 0.1	>= 0.1
Planomicrobium	0.955945	0.966832	2.77363e-05	6.99544e-06	4.03882e-06	2.31093e-05	1.15455e-05	6.66581e-06	3.11303e-05	9.83087e-06	5.67585e-06	2.49526e-05	3.38052e-05	1.95174e-05	>= 0.1	>= 0.1	>= 0.1	>= 0.1	>= 0.1	>= 0.1
Commensalibacter	0.957148	0.967315	1.19718e-05	1.30156e-05	7.51457e-06	1.71031e-05	1.67557e-05	9.67388e-06	1.061e-05	1.8377e-05	1.061e-05	1.87927e-05	3.25499e-05	1.87927e-05	>= 0.1	>= 0.1	>= 0.1	>= 0.1	>= 0.1	>= 0.1
Methylococcus	0.441099	0.967947	0	0	0	2.17498e-05	3.76718e-05	2.17498e-05	0	0	0	0	0	0	>= 0.1	>= 0.1	>= 0.1	>= 0.1	>= 0.1	>= 0.1
Crocosphaera	0.0509394	0.969304	6.90956e-05	1.90333e-05	1.09889e-05	9.49518e-05	4.45721e-05	2.57337e-05	5.23741e-06	9.07145e-06	5.23741e-06	4.7243e-05	4.31473e-05	2.49111e-05	< 0.05	>= 0.1	>= 0.1	>= 0.1	>= 0.1	>= 0.1
Nitrosococcus	0.441099	0.969545	0	0	0	2.27855e-05	3.94657e-05	2.27855e-05	0	0	0	0	0	0	>= 0.1	>= 0.1	>= 0.1	>= 0.1	>= 0.1	>= 0.1
Sediminihabitans	0.0524332	0.970015	0	0	0	0	0	0	0	0	0	1.46688e-05	1.27328e-05	7.35126e-06	>= 0.1	< 0.1	>= 0.1	< 0.1	>= 0.1	< 0.1
Thermogutta	0.441099	0.971147	0	0	0	2.27855e-05	3.94657e-05	2.27855e-05	0	0	0	0	0	0	>= 0.1	>= 0.1	>= 0.1	>= 0.1	>= 0.1	>= 0.1
Afifella	0.441099	0.972755	0	0	0	2.27855e-05	3.94657e-05	2.27855e-05	0	0	0	0	0	0	>= 0.1	>= 0.1	>= 0.1	>= 0.1	>= 0.1	>= 0.1
Fimbriimonas	0.441099	0.974368	0	0	0	2.27855e-05	3.94657e-05	2.27855e-05	0	0	0	0	0	0	>= 0.1	>= 0.1	>= 0.1	>= 0.1	>= 0.1	>= 0.1
Vitreoscilla	0.966926	0.975716	2.897e-05	2.5389e-05	1.46584e-05	2.87229e-05	2.06868e-05	1.19435e-05	1.84154e-05	1.77225e-05	1.02321e-05	2.66755e-05	4.62033e-05	2.66755e-05	>= 0.1	>= 0.1	>= 0.1	>= 0.1	>= 0.1	>= 0.1
Paracnuella	0.441099	0.975987	0	0	0	2.27855e-05	3.94657e-05	2.27855e-05	0	0	0	0	0	0	>= 0.1	>= 0.1	>= 0.1	>= 0.1	>= 0.1	>= 0.1
Methylovulum	0.966534	0.97606	3.78073e-05	2.52195e-05	1.45605e-05	4.40838e-05	2.41156e-05	1.39231e-05	3.23117e-05	2.39409e-05	1.38223e-05	3.60876e-05	4.03679e-05	2.33064e-05	>= 0.1	>= 0.1	>= 0.1	>= 0.1	>= 0.1	>= 0.1
Candidatus_Berkiella	0.0623703	0.977379	2.57776e-05	4.10403e-06	2.36946e-06	2.90944e-05	1.01361e-05	5.85206e-06	1.90092e-05	9.17377e-06	5.29648e-06	4.18673e-05	9.79307e-06	5.65403e-06	>= 0.1	>= 0.1	>= 0.1	< 0.05	>= 0.1	>= 0.1
Minwuia	0.441099	0.977611	0	0	0	2.27855e-05	3.94657e-05	2.27855e-05	0	0	0	0	0	0	>= 0.1	>= 0.1	>= 0.1	>= 0.1	>= 0.1	>= 0.1
Anaerobacillus	0.0506707	0.978166	1.66753e-05	4.72535e-06	2.72818e-06	2.33486e-05	1.22649e-05	7.08113e-06	2.53498e-05	2.82632e-06	1.63178e-06	6.46685e-06	5.86219e-06	3.38454e-06	>= 0.1	< 0.1	>= 0.1	< 0.1	>= 0.1	>= 0.1
Filimonas	0.0521573	0.978501	2.12264e-05	9.35805e-07	5.40287e-07	3.24307e-05	1.3497e-05	7.79248e-06	0	0	0	1.14324e-05	1.98014e-05	1.14324e-05	< 0.05	>= 0.1	>= 0.1	>= 0.1	>= 0.1	>= 0.1
Wenxinia	0.441099	0.97924	0	0	0	2.27855e-05	3.94657e-05	2.27855e-05	0	0	0	0	0	0	>= 0.1	>= 0.1	>= 0.1	>= 0.1	>= 0.1	>= 0.1
Phytobacter	0.0603549	0.980399	1.01654e-05	9.1079e-06	5.25845e-06	0	0	0	0	0	0	0	0	0	>= 0.1	>= 0.1	< 0.1	>= 0.1	< 0.1	< 0.1
Paraflavitalea	0.441099	0.980875	0	0	0	2.38212e-05	4.12596e-05	2.38212e-05	0	0	0	0	0	0	>= 0.1	>= 0.1	>= 0.1	>= 0.1	>= 0.1	>= 0.1
Ectothiorhodospira	0.0619448	0.982268	0	0	0	7.45581e-06	6.72014e-06	3.87987e-06	0	0	0	0	0	0	< 0.1	< 0.1	< 0.1	>= 0.1	>= 0.1	>= 0.1
Mangrovibacterium	0.441099	0.982515	0	0	0	2.38212e-05	4.12596e-05	2.38212e-05	0	0	0	0	0	0	>= 0.1	>= 0.1	>= 0.1	>= 0.1	>= 0.1	>= 0.1
Chamaesiphon	0.974828	0.982946	2.55003e-05	1.15385e-05	6.66176e-06	2.37079e-05	9.95123e-06	5.74534e-06	2.21879e-05	4.9127e-06	2.83635e-06	2.46791e-05	9.77707e-06	5.64479e-06	>= 0.1	>= 0.1	>= 0.1	>= 0.1	>= 0.1	>= 0.1
Litchfieldia	0.0634941	0.98342	3.62811e-05	1.44337e-05	8.33333e-06	1.86829e-05	1.42934e-05	8.25227e-06	7.90679e-06	6.8479e-06	3.95364e-06	7.04727e-06	1.22062e-05	7.04727e-06	>= 0.1	>= 0.1	>= 0.1	>= 0.1	< 0.1	< 0.1
Falsirhodobacter	0.441099	0.984161	0	0	0	2.38212e-05	4.12596e-05	2.38212e-05	0	0	0	0	0	0	>= 0.1	>= 0.1	>= 0.1	>= 0.1	>= 0.1	>= 0.1
Pararhizobium	0.977032	0.984423	0.000100746	2.85861e-05	1.65042e-05	0.000118401	3.1907e-05	1.84215e-05	0.000101702	3.58318e-05	2.06875e-05	0.000110687	9.84867e-05	5.68613e-05	>= 0.1	>= 0.1	>= 0.1	>= 0.1	>= 0.1	>= 0.1
Magnetospira	0.441099	0.985812	0	0	0	2.38212e-05	4.12596e-05	2.38212e-05	0	0	0	0	0	0	>= 0.1	>= 0.1	>= 0.1	>= 0.1	>= 0.1	>= 0.1
Merismopedia	0.979994	0.98666	3.173e-05	1.86382e-05	1.07608e-05	2.71976e-05	1.75226e-05	1.01167e-05	2.5188e-05	2.58881e-05	1.49465e-05	2.28647e-05	3.96029e-05	2.28647e-05	>= 0.1	>= 0.1	>= 0.1	>= 0.1	>= 0.1	>= 0.1
Candidatus_Methylomirabilis	0.441099	0.987469	0	0	0	2.38212e-05	4.12596e-05	2.38212e-05	0	0	0	0	0	0	>= 0.1	>= 0.1	>= 0.1	>= 0.1	>= 0.1	>= 0.1
Methylovorus	0.441099	0.989131	0	0	0	2.38212e-05	4.12596e-05	2.38212e-05	0	0	0	0	0	0	>= 0.1	>= 0.1	>= 0.1	>= 0.1	>= 0.1	>= 0.1
Thermanaeromonas	0.984743	0.989199	1.98861e-05	1.78271e-05	1.02925e-05	1.59139e-05	1.39451e-05	8.05121e-06	1.98831e-05	1.82294e-05	1.05247e-05	1.52431e-05	2.64019e-05	1.52431e-05	>= 0.1	>= 0.1	>= 0.1	>= 0.1	>= 0.1	>= 0.1
Oscillochloris	0.983612	0.989555	3.32897e-05	2.64239e-06	1.52558e-06	3.2582e-05	1.2326e-05	7.11643e-06	3.11134e-05	1.31745e-05	7.60631e-06	3.51667e-05	1.82328e-05	1.05267e-05	>= 0.1	>= 0.1	>= 0.1	>= 0.1	>= 0.1	>= 0.1
Ciceribacter	0.986013	0.989728	5.73916e-06	9.94052e-06	5.73916e-06	9.32134e-06	1.6145e-05	9.32134e-06	6.35747e-06	1.10115e-05	6.35747e-06	7.62157e-06	1.3201e-05	7.62157e-06	>= 0.1	>= 0.1	>= 0.1	>= 0.1	>= 0.1	>= 0.1
Spirosoma	0.984537	0.989739	5.57042e-05	9.6628e-06	5.57882e-06	5.77395e-05	1.50695e-05	8.70035e-06	5.1095e-05	3.1713e-05	1.83095e-05	5.10238e-05	3.81069e-05	2.2001e-05	>= 0.1	>= 0.1	>= 0.1	>= 0.1	>= 0.1	>= 0.1
Aquiflexum	0.441099	0.990799	0	0	0	0	0	0	2.38405e-05	4.1293e-05	2.38405e-05	0	0	0	>= 0.1	>= 0.1	>= 0.1	>= 0.1	>= 0.1	>= 0.1
Fulvimonas	0.0618096	0.991933	2.19058e-05	1.17841e-05	6.80358e-06	3.51007e-05	1.44601e-05	8.34854e-06	2.21879e-05	4.9127e-06	2.83635e-06	5.71618e-06	9.90071e-06	5.71618e-06	>= 0.1	< 0.05	>= 0.1	>= 0.1	>= 0.1	>= 0.1
Sideroxydans	0.441099	0.992473	0	0	0	2.48569e-05	4.30534e-05	2.48569e-05	0	0	0	0	0	0	>= 0.1	>= 0.1	>= 0.1	>= 0.1	>= 0.1	>= 0.1
Candidatus_Hamiltonella	0.991749	0.99324	2.10102e-05	5.63781e-06	3.25499e-06	2.57248e-05	8.83226e-06	5.09931e-06	2.06724e-05	1.92727e-05	1.11271e-05	2.39046e-05	4.14039e-05	2.39046e-05	>= 0.1	>= 0.1	>= 0.1	>= 0.1	>= 0.1	>= 0.1
Marinicella	0.990513	0.993496	3.03592e-05	4.03092e-06	2.32725e-06	2.73278e-05	1.24546e-05	7.19068e-06	3.11303e-05	9.83087e-06	5.67585e-06	2.83197e-05	2.819e-05	1.62755e-05	>= 0.1	>= 0.1	>= 0.1	>= 0.1	>= 0.1	>= 0.1
Brachyspira	0.993673	0.993673	2.12569e-05	4.67286e-06	2.69788e-06	1.97418e-05	2.42405e-05	1.39953e-05	2.41249e-05	2.22249e-05	1.28315e-05	2.13059e-05	2.01328e-05	1.16237e-05	>= 0.1	>= 0.1	>= 0.1	>= 0.1	>= 0.1	>= 0.1
Clostridiisalibacter	0.991746	0.993985	2.60548e-05	4.38177e-06	2.52982e-06	2.83403e-05	1.41221e-05	8.15339e-06	2.95748e-05	3.29738e-06	1.90374e-06	2.64143e-05	2.83562e-05	1.63714e-05	>= 0.1	>= 0.1	>= 0.1	>= 0.1	>= 0.1	>= 0.1
Draconibacterium	0.993338	0.994084	5.73916e-06	9.94052e-06	5.73916e-06	8.69739e-06	1.50643e-05	8.69739e-06	7.94684e-06	1.37643e-05	7.94684e-06	7.62157e-06	1.3201e-05	7.62157e-06	>= 0.1	>= 0.1	>= 0.1	>= 0.1	>= 0.1	>= 0.1
Ktedonosporobacter	0.441099	0.994152	0	0	0	2.48569e-05	4.30534e-05	2.48569e-05	0	0	0	0	0	0	>= 0.1	>= 0.1	>= 0.1	>= 0.1	>= 0.1	>= 0.1
Belnapia	0.441099	0.995837	0	0	0	2.48569e-05	4.30534e-05	2.48569e-05	0	0	0	0	0	0	>= 0.1	>= 0.1	>= 0.1	>= 0.1	>= 0.1	>= 0.1
Thermopetrobacter	0.441099	0.997528	0	0	0	2.48569e-05	4.30534e-05	2.48569e-05	0	0	0	0	0	0	>= 0.1	>= 0.1	>= 0.1	>= 0.1	>= 0.1	>= 0.1
Sporomusa	0.0659348	0.998013	3.08832e-05	9.41816e-06	5.43758e-06	2.48971e-05	5.45675e-06	3.15045e-06	7.95748e-06	1.37828e-05	7.95748e-06	3.02982e-05	8.68243e-06	5.0128e-06	>= 0.1	>= 0.1	>= 0.1	< 0.1	< 0.1	>= 0.1
Parvibaculum	0.441099	0.999224	0	0	0	2.48569e-05	4.30534e-05	2.48569e-05	0	0	0	0	0	0	>= 0.1	>= 0.1	>= 0.1	>= 0.1	>= 0.1	>= 0.1
Plasticicumulans	0.441099	1.00093	0	0	0	2.48569e-05	4.30534e-05	2.48569e-05	0	0	0	0	0	0	>= 0.1	>= 0.1	>= 0.1	>= 0.1	>= 0.1	>= 0.1
Teredinibacter	0.441099	1.00263	0	0	0	2.58926e-05	4.48473e-05	2.58926e-05	0	0	0	0	0	0	>= 0.1	>= 0.1	>= 0.1	>= 0.1	>= 0.1	>= 0.1
Methylocapsa	0.441099	1.00435	0	0	0	2.58926e-05	4.48473e-05	2.58926e-05	0	0	0	0	0	0	>= 0.1	>= 0.1	>= 0.1	>= 0.1	>= 0.1	>= 0.1
Aurantimonas	0.441099	1.00607	0	0	0	2.58926e-05	4.48473e-05	2.58926e-05	0	0	0	0	0	0	>= 0.1	>= 0.1	>= 0.1	>= 0.1	>= 0.1	>= 0.1
Citricoccus	0.0657799	1.00711	0	0	0	0	0	0	2.92672e-05	2.67488e-05	1.54435e-05	0	0	0	>= 0.1	>= 0.1	>= 0.1	>= 0.1	>= 0.1	>= 0.1
Ammoniphilus	0.441099	1.00779	0	0	0	2.58926e-05	4.48473e-05	2.58926e-05	0	0	0	0	0	0	>= 0.1	>= 0.1	>= 0.1	>= 0.1	>= 0.1	>= 0.1
Amantichitinum	0.441099	1.00953	0	0	0	2.58926e-05	4.48473e-05	2.58926e-05	0	0	0	0	0	0	>= 0.1	>= 0.1	>= 0.1	>= 0.1	>= 0.1	>= 0.1
Caenibius	0.441099	1.01126	0	0	0	2.58926e-05	4.48473e-05	2.58926e-05	0	0	0	0	0	0	>= 0.1	>= 0.1	>= 0.1	>= 0.1	>= 0.1	>= 0.1
Glaciihabitans	0.441099	1.01301	0	0	0	0	0	0	0	0	0	2.66755e-05	4.62033e-05	2.66755e-05	>= 0.1	>= 0.1	>= 0.1	>= 0.1	>= 0.1	>= 0.1
Candidatus_Formimonas	0.441099	1.01476	0	0	0	0	0	0	0	0	0	2.66755e-05	4.62033e-05	2.66755e-05	>= 0.1	>= 0.1	>= 0.1	>= 0.1	>= 0.1	>= 0.1
Ferrimicrobium	0.441099	1.01651	0	0	0	2.69283e-05	4.66412e-05	2.69283e-05	0	0	0	0	0	0	>= 0.1	>= 0.1	>= 0.1	>= 0.1	>= 0.1	>= 0.1
Palleronia	0.441099	1.01827	0	0	0	2.69283e-05	4.66412e-05	2.69283e-05	0	0	0	0	0	0	>= 0.1	>= 0.1	>= 0.1	>= 0.1	>= 0.1	>= 0.1
Moorena	0.0688845	1.01949	3.90441e-05	1.87757e-05	1.08402e-05	3.75526e-05	8.21896e-06	4.74522e-06	1.45274e-05	8.28925e-06	4.7858e-06	4.14633e-05	6.79328e-06	3.9221e-06	>= 0.1	>= 0.1	>= 0.1	< 0.1	>= 0.1	>= 0.1
Domibacillus	0.441099	1.02004	0	0	0	2.69283e-05	4.66412e-05	2.69283e-05	0	0	0	0	0	0	>= 0.1	>= 0.1	>= 0.1	>= 0.1	>= 0.1	>= 0.1
Pseudooceanicola	0.0682199	1.021	3.40756e-05	1.70938e-05	9.86912e-06	1.58949e-05	1.92406e-05	1.11086e-05	0	0	0	5.71618e-06	9.90071e-06	5.71618e-06	>= 0.1	>= 0.1	>= 0.1	>= 0.1	< 0.1	>= 0.1
Citromicrobium	0.441099	1.02182	0	0	0	2.69283e-05	4.66412e-05	2.69283e-05	0	0	0	0	0	0	>= 0.1	>= 0.1	>= 0.1	>= 0.1	>= 0.1	>= 0.1
Roseiflexus	0.441099	1.0236	0	0	0	2.7964e-05	4.84351e-05	2.7964e-05	0	0	0	0	0	0	>= 0.1	>= 0.1	>= 0.1	>= 0.1	>= 0.1	>= 0.1
Chlorobium	0.0708198	1.02535	1.93286e-05	8.36129e-06	4.82739e-06	1.79308e-05	1.82048e-05	1.05105e-05	0	0	0	0	0	0	>= 0.1	>= 0.1	>= 0.1	>= 0.1	>= 0.1	>= 0.1
Amphiplicatus	0.441099	1.02538	0	0	0	2.7964e-05	4.84351e-05	2.7964e-05	0	0	0	0	0	0	>= 0.1	>= 0.1	>= 0.1	>= 0.1	>= 0.1	>= 0.1
Epilithonimonas	0.089431	1.02691	2.69656e-05	1.0236e-05	5.90976e-06	2.57248e-05	8.83226e-06	5.09931e-06	3.17242e-05	1.4416e-05	8.32308e-06	4.76231e-05	1.8079e-06	1.04379e-06	>= 0.1	>= 0.1	>= 0.1	>= 0.1	>= 0.1	>= 0.1
Rhodobacter	0.0717083	1.02705	0.000134798	3.71866e-05	2.14697e-05	0.000159523	4.00194e-05	2.31052e-05	0.000106161	8.66034e-06	5.00005e-06	8.6561e-05	2.26107e-05	1.30543e-05	>= 0.1	< 0.1	>= 0.1	>= 0.1	>= 0.1	>= 0.1
Salipiger	0.441099	1.02717	0	0	0	2.7964e-05	4.84351e-05	2.7964e-05	0	0	0	0	0	0	>= 0.1	>= 0.1	>= 0.1	>= 0.1	>= 0.1	>= 0.1
Thermonema	0.441099	1.02897	0	0	0	2.7964e-05	4.84351e-05	2.7964e-05	0	0	0	0	0	0	>= 0.1	>= 0.1	>= 0.1	>= 0.1	>= 0.1	>= 0.1
Tepidiphilus	0.441099	1.03078	0	0	0	2.7964e-05	4.84351e-05	2.7964e-05	0	0	0	0	0	0	>= 0.1	>= 0.1	>= 0.1	>= 0.1	>= 0.1	>= 0.1
Pseudoramibacter	0.0751537	1.03201	1.74003e-05	1.50716e-05	8.70159e-06	0	0	0	2.65249e-06	4.59425e-06	2.65249e-06	0	0	0	>= 0.1	>= 0.1	>= 0.1	>= 0.1	>= 0.1	>= 0.1
Helicobacter	0.0883663	1.03249	8.79916e-05	5.91324e-06	3.41401e-06	9.30672e-05	2.71633e-05	1.56827e-05	6.05158e-05	2.6147e-05	1.5096e-05	5.15707e-05	1.17927e-05	6.80853e-06	>= 0.1	>= 0.1	>= 0.1	>= 0.1	>= 0.1	>= 0.1
Castellaniella	0.441099	1.03259	0	0	0	2.7964e-05	4.84351e-05	2.7964e-05	0	0	0	0	0	0	>= 0.1	>= 0.1	>= 0.1	>= 0.1	>= 0.1	>= 0.1
Zoogloea	0.0706089	1.03353	0	0	0	0	0	0	1.7106e-05	1.58966e-05	9.17791e-06	0	0	0	>= 0.1	>= 0.1	>= 0.1	>= 0.1	>= 0.1	>= 0.1
Synechocystis	0.0892918	1.03423	3.31039e-05	9.71474e-06	5.60881e-06	1.86617e-05	3.07228e-06	1.77378e-06	1.58136e-05	1.36958e-05	7.90728e-06	4.43531e-05	1.97963e-05	1.14294e-05	>= 0.1	>= 0.1	>= 0.1	>= 0.1	>= 0.1	>= 0.1
Williamsia	0.441099	1.03441	0	0	0	0	0	0	0	0	0	2.85809e-05	4.95036e-05	2.85809e-05	>= 0.1	>= 0.1	>= 0.1	>= 0.1	>= 0.1	>= 0.1
Candidatus_Solincola	0.441099	1.03623	0	0	0	2.89997e-05	5.0229e-05	2.89997e-05	0	0	0	0	0	0	>= 0.1	>= 0.1	>= 0.1	>= 0.1	>= 0.1	>= 0.1
Aestuariispira	0.441099	1.03806	0	0	0	2.89997e-05	5.0229e-05	2.89997e-05	0	0	0	0	0	0	>= 0.1	>= 0.1	>= 0.1	>= 0.1	>= 0.1	>= 0.1
Dissulfuribacter	0.0763793	1.03813	1.67058e-05	8.98666e-06	5.18845e-06	2.38614e-05	6.54012e-06	3.77594e-06	9.16546e-06	1.5875e-05	9.16546e-06	0	0	0	>= 0.1	< 0.1	>= 0.1	>= 0.1	>= 0.1	>= 0.1
Glaciecola	0.0873583	1.03894	3.64974e-05	1.13103e-05	6.53001e-06	2.1147e-05	5.2725e-06	3.04408e-06	2.56298e-05	7.03483e-06	4.06156e-06	9.52697e-06	1.65012e-05	9.52697e-06	>= 0.1	>= 0.1	>= 0.1	>= 0.1	>= 0.1	< 0.1
Kordiimonas	0.0881465	1.03904	2.31243e-05	6.49243e-06	3.7484e-06	2.88108e-05	1.24769e-05	7.20352e-06	1.19362e-05	2.06741e-05	1.19362e-05	0	0	0	>= 0.1	< 0.1	>= 0.1	>= 0.1	>= 0.1	>= 0.1
Collimonas	0.103815	1.03971	0	0	0	1.96784e-05	3.4084e-05	1.96784e-05	3.8814e-05	1.69398e-05	9.78018e-06	0	0	0	>= 0.1	>= 0.1	>= 0.1	>= 0.1	>= 0.1	>= 0.1
Actinopolymorpha	0.441099	1.0399	0	0	0	2.89997e-05	5.0229e-05	2.89997e-05	0	0	0	0	0	0	>= 0.1	>= 0.1	>= 0.1	>= 0.1	>= 0.1	>= 0.1
Schleiferilactobacillus	0.0742679	1.04131	5.04465e-06	8.73758e-06	5.04465e-06	1.8685e-05	1.64893e-05	9.52013e-06	5.28809e-06	6.08322e-06	3.51215e-06	2.71985e-05	5.49743e-06	3.17394e-06	>= 0.1	>= 0.1	>= 0.1	>= 0.1	>= 0.1	>= 0.1
Pectobacterium	0.0750787	1.04172	4.57398e-05	2.91453e-05	1.6827e-05	5.93404e-05	3.25548e-05	1.87955e-05	0.00032534	0.00018344	0.000105909	0.000159814	0.00015367	8.87212e-05	>= 0.1	>= 0.1	>= 0.1	>= 0.1	< 0.1	>= 0.1
Piscinibacter	0.441099	1.04174	0	0	0	3.00354e-05	5.20229e-05	3.00354e-05	0	0	0	0	0	0	>= 0.1	>= 0.1	>= 0.1	>= 0.1	>= 0.1	>= 0.1
Oceanicaulis	0.441099	1.04359	0	0	0	3.00354e-05	5.20229e-05	3.00354e-05	0	0	0	0	0	0	>= 0.1	>= 0.1	>= 0.1	>= 0.1	>= 0.1	>= 0.1
Mesoaciditoga	0.0870424	1.04451	3.1733e-05	1.49365e-05	8.62358e-06	1.21114e-05	1.08139e-05	6.24339e-06	2.14724e-05	1.89409e-05	1.09355e-05	0	0	0	>= 0.1	>= 0.1	>= 0.1	>= 0.1	>= 0.1	< 0.1
Rickettsia	0.100376	1.04454	0.000264542	4.64592e-05	2.68232e-05	0.000268113	0.000106058	6.12329e-05	0.000156138	4.60325e-05	2.65769e-05	0.000310968	4.88411e-05	2.81984e-05	>= 0.1	>= 0.1	>= 0.1	< 0.1	>= 0.1	>= 0.1
Occallatibacter	0.441099	1.04545	0	0	0	3.00354e-05	5.20229e-05	3.00354e-05	0	0	0	0	0	0	>= 0.1	>= 0.1	>= 0.1	>= 0.1	>= 0.1	>= 0.1
Neochlamydia	0.103624	1.04566	4.7004e-05	4.0899e-06	2.3613e-06	5.67038e-05	1.68584e-05	9.7332e-06	1.82599e-05	1.00223e-05	5.78635e-06	4.71459e-05	2.75101e-05	1.5883e-05	< 0.1	>= 0.1	>= 0.1	>= 0.1	>= 0.1	>= 0.1
Phocaeicola	0.0918953	1.04619	2.62711e-05	7.83344e-06	4.52264e-06	9.7331e-06	1.42523e-05	8.22857e-06	2.18973e-05	1.71442e-05	9.89823e-06	0	0	0	>= 0.1	>= 0.1	>= 0.1	>= 0.1	>= 0.1	< 0.1
Sphaerochaeta	0.0848732	1.04677	4.00768e-05	1.27607e-05	7.36739e-06	1.90523e-05	2.53591e-05	1.46411e-05	1.63968e-05	1.47052e-05	8.49003e-06	0	0	0	>= 0.1	>= 0.1	>= 0.1	>= 0.1	>= 0.1	< 0.1
Oleiagrimonas	0.441099	1.04732	0	0	0	3.00354e-05	5.20229e-05	3.00354e-05	0	0	0	0	0	0	>= 0.1	>= 0.1	>= 0.1	>= 0.1	>= 0.1	>= 0.1
Olsenella	0.105368	1.04739	0	0	0	2.51786e-05	2.18484e-05	1.26142e-05	6.35747e-06	1.10115e-05	6.35747e-06	0	0	0	>= 0.1	>= 0.1	>= 0.1	>= 0.1	>= 0.1	>= 0.1
Luteibacter	0.441099	1.04919	0	0	0	3.10711e-05	5.38168e-05	3.10711e-05	0	0	0	0	0	0	>= 0.1	>= 0.1	>= 0.1	>= 0.1	>= 0.1	>= 0.1
Plesiomonas	0.0929555	1.04929	0	0	0	1.7191e-05	1.709e-05	9.86694e-06	0	0	0	0	0	0	>= 0.1	>= 0.1	>= 0.1	>= 0.1	>= 0.1	>= 0.1
Morganella	0.100048	1.04932	3.25008e-05	2.93715e-05	1.69576e-05	3.0019e-05	1.79668e-05	1.03731e-05	3.17874e-06	5.50573e-06	3.17874e-06	0	0	0	>= 0.1	>= 0.1	>= 0.1	>= 0.1	>= 0.1	>= 0.1
Vermiphilus	0.0993402	1.05017	3.64974e-05	1.13103e-05	6.53001e-06	2.17456e-05	2.17435e-05	1.25536e-05	1.18517e-05	1.04316e-05	6.02266e-06	4.69818e-06	8.13748e-06	4.69818e-06	>= 0.1	>= 0.1	>= 0.1	>= 0.1	>= 0.1	< 0.1
Leptotrichia	0.0741247	1.05036	2.53755e-05	1.00237e-05	5.78721e-06	2.93024e-05	1.77585e-05	1.02529e-05	5.23741e-06	9.07145e-06	5.23741e-06	5.31213e-06	9.20087e-06	5.31213e-06	>= 0.1	>= 0.1	>= 0.1	>= 0.1	>= 0.1	>= 0.1
Bacteroides	0.0844267	1.05099	7.04207e-05	1.82067e-05	1.05117e-05	5.98887e-05	1.25017e-05	7.21787e-06	5.1304e-05	2.5148e-05	1.45192e-05	2.92406e-05	5.69461e-06	3.28778e-06	>= 0.1	>= 0.1	>= 0.1	>= 0.1	>= 0.1	< 0.1
Terrimonas	0.441099	1.05106	0	0	0	3.10711e-05	5.38168e-05	3.10711e-05	0	0	0	0	0	0	>= 0.1	>= 0.1	>= 0.1	>= 0.1	>= 0.1	>= 0.1
Rickettsiella	0.0781643	1.05166	2.28166e-05	1.299e-05	7.49978e-06	3.26577e-05	1.83314e-05	1.05836e-05	4.67715e-05	1.09648e-05	6.33055e-06	9.52697e-06	1.65012e-05	9.52697e-06	>= 0.1	>= 0.1	>= 0.1	< 0.1	>= 0.1	>= 0.1
Paucilactobacillus	0.0868494	1.05167	5.8001e-06	5.02386e-06	2.90053e-06	0	0	0	0	0	0	1.73645e-05	1.519e-05	8.76993e-06	>= 0.1	>= 0.1	>= 0.1	>= 0.1	>= 0.1	>= 0.1
Neorhizobium	0.441099	1.05295	0	0	0	3.21069e-05	5.56107e-05	3.21069e-05	0	0	0	0	0	0	>= 0.1	>= 0.1	>= 0.1	>= 0.1	>= 0.1	>= 0.1
Thermodesulfatator	0.102787	1.05318	2.91102e-05	9.99239e-06	5.76911e-06	3.0979e-05	8.03307e-06	4.6379e-06	0	0	0	1.52431e-05	2.64019e-05	1.52431e-05	>= 0.1	>= 0.1	>= 0.1	>= 0.1	>= 0.1	>= 0.1
Curvibacter	0.103598	1.05338	1.35285e-05	3.78462e-06	2.18505e-06	3.95272e-05	1.97108e-05	1.13801e-05	1.27256e-05	1.20143e-05	6.93644e-06	9.39635e-06	1.6275e-05	9.39635e-06	>= 0.1	>= 0.1	>= 0.1	>= 0.1	>= 0.1	>= 0.1
Thermomonospora	0.441099	1.05484	0	0	0	3.21069e-05	5.56107e-05	3.21069e-05	0	0	0	0	0	0	>= 0.1	>= 0.1	>= 0.1	>= 0.1	>= 0.1	>= 0.1
Massilia	0.0863641	1.05539	8.23774e-05	1.42395e-05	8.2212e-06	5.51363e-05	2.32714e-05	1.34357e-05	1.53443e-05	8.05865e-06	4.65266e-06	3.98826e-05	4.68373e-05	2.70416e-05	>= 0.1	>= 0.1	>= 0.1	>= 0.1	< 0.1	>= 0.1
Salinicola	0.102335	1.05667	0	0	0	0	0	0	2.8924e-05	2.94751e-05	1.70174e-05	0	0	0	>= 0.1	>= 0.1	>= 0.1	>= 0.1	>= 0.1	>= 0.1
Hoeflea	0.441099	1.05673	0	0	0	3.21069e-05	5.56107e-05	3.21069e-05	0	0	0	0	0	0	>= 0.1	>= 0.1	>= 0.1	>= 0.1	>= 0.1	>= 0.1
Plesiocystis	0.099262	1.05774	5.13084e-05	1.15037e-05	6.64168e-06	2.29014e-05	1.53426e-05	8.85807e-06	1.7106e-05	1.58966e-05	9.17791e-06	2.03276e-05	1.9933e-05	1.15083e-05	>= 0.1	>= 0.1	>= 0.1	>= 0.1	>= 0.1	>= 0.1
Blastomonas	0.441099	1.05864	0	0	0	3.21069e-05	5.56107e-05	3.21069e-05	0	0	0	0	0	0	>= 0.1	>= 0.1	>= 0.1	>= 0.1	>= 0.1	>= 0.1
Odoribacter	0.0843771	1.06029	2.43732e-05	2.53561e-06	1.46393e-06	1.88152e-05	9.01608e-06	5.20544e-06	0	0	0	1.55562e-05	1.79765e-05	1.03787e-05	>= 0.1	>= 0.1	>= 0.1	>= 0.1	< 0.1	>= 0.1
Labrys	0.441099	1.06055	0	0	0	3.31426e-05	5.74046e-05	3.31426e-05	0	0	0	0	0	0	>= 0.1	>= 0.1	>= 0.1	>= 0.1	>= 0.1	>= 0.1
Staphylococcus	0.09475	1.06056	0.0278447	0.000352312	0.000203407	0.026148	0.00788042	0.00454976	0.0189216	0.00215508	0.00124424	0.0196292	0.00383419	0.00221367	>= 0.1	>= 0.1	>= 0.1	>= 0.1	>= 0.1	>= 0.1
Thermophagus	0.0988326	1.06165	0	0	0	0	0	0	9.72549e-06	9.8215e-06	5.67045e-06	0	0	0	>= 0.1	>= 0.1	>= 0.1	>= 0.1	>= 0.1	>= 0.1
Lutibaculum	0.441099	1.06247	0	0	0	3.31426e-05	5.74046e-05	3.31426e-05	0	0	0	0	0	0	>= 0.1	>= 0.1	>= 0.1	>= 0.1	>= 0.1	>= 0.1
Desulfuromonas	0.107762	1.06325	2.72733e-05	3.04359e-06	1.75722e-06	5.67203e-05	5.31307e-05	3.0675e-05	2.6187e-06	4.53573e-06	2.6187e-06	1.90539e-06	3.30024e-06	1.90539e-06	>= 0.1	>= 0.1	>= 0.1	>= 0.1	>= 0.1	>= 0.1
Candidatus_Accumulibacter	0.441099	1.06439	0	0	0	3.31426e-05	5.74046e-05	3.31426e-05	0	0	0	0	0	0	>= 0.1	>= 0.1	>= 0.1	>= 0.1	>= 0.1	>= 0.1
Fulvivirga	0.0839984	1.06558	0.000112596	2.60318e-05	1.50295e-05	0.000109605	1.99575e-05	1.15225e-05	0.000102641	1.99776e-05	1.15341e-05	5.46069e-05	3.60056e-05	2.07879e-05	>= 0.1	>= 0.1	>= 0.1	>= 0.1	>= 0.1	>= 0.1
Nereida	0.441099	1.06632	0	0	0	3.334e-05	5.77466e-05	3.334e-05	0	0	0	0	0	0	>= 0.1	>= 0.1	>= 0.1	>= 0.1	>= 0.1	>= 0.1
Cellvibrio	0.0985012	1.0667	2.39102e-05	7.9924e-06	4.61442e-06	2.11259e-05	1.91324e-05	1.10461e-05	9.23304e-06	8.25849e-06	4.76804e-06	0	0	0	>= 0.1	>= 0.1	>= 0.1	>= 0.1	>= 0.1	>= 0.1
Croceibacterium	0.441099	1.06826	0	0	0	3.41783e-05	5.91985e-05	3.41783e-05	0	0	0	0	0	0	>= 0.1	>= 0.1	>= 0.1	>= 0.1	>= 0.1	>= 0.1
Brucella	0.441099	1.07021	0	0	0	3.41783e-05	5.91985e-05	3.41783e-05	0	0	0	0	0	0	>= 0.1	>= 0.1	>= 0.1	>= 0.1	>= 0.1	>= 0.1
Demequina	0.0820621	1.07163	0	0	0	0	0	0	0	0	0	3.27048e-05	3.15153e-05	1.81954e-05	>= 0.1	>= 0.1	>= 0.1	>= 0.1	>= 0.1	>= 0.1
Anaerobacterium	0.0804735	1.07191	2.87386e-05	5.57468e-06	3.21854e-06	4.77773e-05	4.24883e-06	2.45307e-06	2.64573e-05	3.31623e-05	1.91462e-05	3.81079e-06	6.60048e-06	3.81079e-06	>= 0.1	< 0.1	>= 0.1	>= 0.1	>= 0.1	>= 0.1
Chitinimonas	0.441099	1.07216	0	0	0	3.41783e-05	5.91985e-05	3.41783e-05	0	0	0	0	0	0	>= 0.1	>= 0.1	>= 0.1	>= 0.1	>= 0.1	>= 0.1
Jatrophihabitans	0.441099	1.07412	0	0	0	3.41783e-05	5.91985e-05	3.41783e-05	0	0	0	0	0	0	>= 0.1	>= 0.1	>= 0.1	>= 0.1	>= 0.1	>= 0.1
Derxia	0.110489	1.07425	0	0	0	3.29325e-05	3.42463e-05	1.97721e-05	0	0	0	0	0	0	>= 0.1	>= 0.1	>= 0.1	>= 0.1	>= 0.1	>= 0.1
Oscillatoria	0.098497	1.07539	0	0	0	3.54177e-05	3.5736e-05	2.06322e-05	0	0	0	0	0	0	>= 0.1	>= 0.1	>= 0.1	>= 0.1	>= 0.1	>= 0.1
Syntrophorhabdus	0.0839919	1.07574	5.68587e-05	2.7561e-05	1.59124e-05	1.70042e-05	8.47326e-06	4.89204e-06	1.13149e-05	1.01557e-05	5.86338e-06	2.59706e-05	2.47688e-05	1.43003e-05	>= 0.1	>= 0.1	>= 0.1	>= 0.1	< 0.1	>= 0.1
Salinisphaera	0.441099	1.07609	0	0	0	3.5214e-05	6.09924e-05	3.5214e-05	0	0	0	0	0	0	>= 0.1	>= 0.1	>= 0.1	>= 0.1	>= 0.1	>= 0.1
Capsulimonas	0.109963	1.07699	1.70165e-05	1.47398e-05	8.51002e-06	4.39748e-05	1.66518e-05	9.61395e-06	2.79854e-05	5.6814e-07	3.28016e-07	1.14324e-05	1.98014e-05	1.14324e-05	>= 0.1	>= 0.1	>= 0.1	>= 0.1	>= 0.1	>= 0.1
Mycoplasma	0.0978541	1.0772	3.47854e-05	7.9438e-06	4.58635e-06	2.82879e-05	9.80242e-06	5.65943e-06	1.27256e-05	1.20143e-05	6.93644e-06	4.03086e-05	1.6545e-05	9.55224e-06	>= 0.1	>= 0.1	>= 0.1	< 0.1	>= 0.1	>= 0.1
Acidothermus	0.441099	1.07806	0	0	0	3.5214e-05	6.09924e-05	3.5214e-05	0	0	0	0	0	0	>= 0.1	>= 0.1	>= 0.1	>= 0.1	>= 0.1	>= 0.1
Perlucidibaca	0.0818106	1.07893	2.87386e-05	5.57468e-06	3.21854e-06	8.30678e-06	7.84884e-06	4.53153e-06	1.58305e-05	1.43111e-05	8.26252e-06	5.71618e-06	9.90071e-06	5.71618e-06	>= 0.1	>= 0.1	>= 0.1	>= 0.1	>= 0.1	< 0.1
Candidimonas	0.441099	1.08004	0	0	0	3.62497e-05	6.27863e-05	3.62497e-05	0	0	0	0	0	0	>= 0.1	>= 0.1	>= 0.1	>= 0.1	>= 0.1	>= 0.1
Nitriliruptor	0.441099	1.08203	0	0	0	3.62497e-05	6.27863e-05	3.62497e-05	0	0	0	0	0	0	>= 0.1	>= 0.1	>= 0.1	>= 0.1	>= 0.1	>= 0.1
Parasporobacterium	0.0837572	1.08315	3.06364e-05	4.74457e-06	2.73928e-06	2.85483e-05	5.43516e-06	3.13799e-06	2.74422e-05	7.25132e-06	4.18655e-06	4.10196e-05	6.34653e-06	3.66417e-06	>= 0.1	>= 0.1	>= 0.1	< 0.1	>= 0.1	>= 0.1
Zhongshania	0.097587	1.08322	2.09797e-05	5.41572e-06	3.12677e-06	2.15063e-05	7.8618e-06	4.53901e-06	1.90261e-05	1.15104e-05	6.64552e-06	3.69018e-05	7.30889e-06	4.21979e-06	>= 0.1	>= 0.1	>= 0.1	>= 0.1	>= 0.1	>= 0.1
Candidatus_Sulfopaludibacter	0.112285	1.08379	3.35364e-05	2.95046e-06	1.70345e-06	0.000191598	0.000159457	9.20624e-05	1.98831e-05	1.82294e-05	1.05247e-05	4.94254e-05	4.31611e-05	2.49191e-05	>= 0.1	>= 0.1	>= 0.1	>= 0.1	>= 0.1	>= 0.1
Candidatus_Competibacter	0.441099	1.08403	0	0	0	3.72854e-05	6.45802e-05	3.72854e-05	0	0	0	0	0	0	>= 0.1	>= 0.1	>= 0.1	>= 0.1	>= 0.1	>= 0.1
Prosthecobacter	0.114897	1.08541	2.26612e-05	2.88499e-06	1.66565e-06	2.68151e-05	7.19806e-06	4.1558e-06	2.11017e-05	1.87412e-05	1.08203e-05	3.81079e-06	6.60048e-06	3.81079e-06	>= 0.1	>= 0.1	>= 0.1	>= 0.1	>= 0.1	>= 0.1
Stella	0.441099	1.08603	0	0	0	3.72854e-05	6.45802e-05	3.72854e-05	0	0	0	0	0	0	>= 0.1	>= 0.1	>= 0.1	>= 0.1	>= 0.1	>= 0.1
Scytonema	0.114311	1.08758	7.84568e-05	1.33923e-05	7.73205e-06	7.3254e-05	2.6207e-05	1.51306e-05	3.43153e-05	3.58483e-05	2.0697e-05	3.00309e-05	2.61539e-05	1.50999e-05	>= 0.1	>= 0.1	>= 0.1	>= 0.1	>= 0.1	>= 0.1
Methylobacillus	0.441099	1.08804	0	0	0	3.72854e-05	6.45802e-05	3.72854e-05	0	0	0	0	0	0	>= 0.1	>= 0.1	>= 0.1	>= 0.1	>= 0.1	>= 0.1
Dickeya	0.116859	1.0885	0.000151583	5.06017e-05	2.92149e-05	0.000131807	4.69344e-05	2.70976e-05	0.000449425	0.000160316	9.25582e-05	0.000263858	0.000253123	0.000146141	>= 0.1	>= 0.1	>= 0.1	>= 0.1	>= 0.1	>= 0.1
Aliifodinibius	0.113672	1.08929	7.32903e-05	2.21599e-05	1.2794e-05	5.40985e-05	2.35652e-05	1.36054e-05	2.56192e-05	2.90734e-05	1.67855e-05	3.05656e-05	1.58579e-05	9.15557e-06	>= 0.1	>= 0.1	>= 0.1	>= 0.1	>= 0.1	>= 0.1
Amnibacterium	0.441099	1.09006	0	0	0	0	0	0	0	0	0	3.81079e-05	6.60048e-05	3.81079e-05	>= 0.1	>= 0.1	>= 0.1	>= 0.1	>= 0.1	>= 0.1
Azorhizobium	0.441099	1.09209	0	0	0	3.83211e-05	6.63741e-05	3.83211e-05	0	0	0	0	0	0	>= 0.1	>= 0.1	>= 0.1	>= 0.1	>= 0.1	>= 0.1
Nitrosomonas	0.441099	1.09412	0	0	0	3.83211e-05	6.63741e-05	3.83211e-05	0	0	0	0	0	0	>= 0.1	>= 0.1	>= 0.1	>= 0.1	>= 0.1	>= 0.1
Hippea	0.116766	1.0953	2.60243e-05	4.14804e-06	2.39487e-06	3.07165e-05	2.15624e-05	1.2449e-05	1.98831e-05	1.82294e-05	1.05247e-05	0	0	0	>= 0.1	>= 0.1	>= 0.1	>= 0.1	>= 0.1	>= 0.1
Aquabacter	0.441099	1.09616	0	0	0	3.93568e-05	6.8168e-05	3.93568e-05	0	0	0	0	0	0	>= 0.1	>= 0.1	>= 0.1	>= 0.1	>= 0.1	>= 0.1
Trabulsiella	0.118591	1.09697	2.58262e-05	4.47323e-05	2.58262e-05	6.93289e-06	1.20081e-05	6.93289e-06	4.88471e-05	2.50595e-06	1.44681e-06	0	0	0	>= 0.1	>= 0.1	>= 0.1	>= 0.1	>= 0.1	>= 0.1
Anaerophaga	0.119463	1.09742	5.27402e-05	2.28634e-05	1.32002e-05	3.00756e-05	7.8315e-06	4.52152e-06	6.08296e-05	3.22757e-05	1.86344e-05	8.30572e-05	2.31178e-05	1.33471e-05	>= 0.1	< 0.1	>= 0.1	>= 0.1	>= 0.1	>= 0.1
Pigmentiphaga	0.441099	1.09821	0	0	0	3.93568e-05	6.8168e-05	3.93568e-05	0	0	0	0	0	0	>= 0.1	>= 0.1	>= 0.1	>= 0.1	>= 0.1	>= 0.1
Pluralibacter	0.120541	1.09973	6.47788e-05	8.69246e-05	5.0186e-05	4.3487e-06	7.53216e-06	4.3487e-06	0.000140856	9.60867e-05	5.54757e-05	1.52431e-05	2.64019e-05	1.52431e-05	>= 0.1	>= 0.1	>= 0.1	>= 0.1	>= 0.1	>= 0.1
Thiobacillus	0.441099	1.10027	0	0	0	3.93568e-05	6.8168e-05	3.93568e-05	0	0	0	0	0	0	>= 0.1	>= 0.1	>= 0.1	>= 0.1	>= 0.1	>= 0.1
Planctomonas	0.441099	1.10233	0	0	0	0	0	0	0	0	0	4.00133e-05	6.9305e-05	4.00133e-05	>= 0.1	>= 0.1	>= 0.1	>= 0.1	>= 0.1	>= 0.1
Frondihabitans	0.441099	1.10441	0	0	0	0	0	0	0	0	0	4.00133e-05	6.9305e-05	4.00133e-05	>= 0.1	>= 0.1	>= 0.1	>= 0.1	>= 0.1	>= 0.1
Novosphingopyxis	0.441099	1.10649	0	0	0	4.03925e-05	6.99618e-05	4.03925e-05	0	0	0	0	0	0	>= 0.1	>= 0.1	>= 0.1	>= 0.1	>= 0.1	>= 0.1
Tuberibacillus	0.441099	1.10857	0	0	0	4.03925e-05	6.99618e-05	4.03925e-05	0	0	0	0	0	0	>= 0.1	>= 0.1	>= 0.1	>= 0.1	>= 0.1	>= 0.1
Alkalicoccus	0.441099	1.11067	0	0	0	4.03925e-05	6.99618e-05	4.03925e-05	0	0	0	0	0	0	>= 0.1	>= 0.1	>= 0.1	>= 0.1	>= 0.1	>= 0.1
Zavarzinia	0.441099	1.11277	0	0	0	4.03925e-05	6.99618e-05	4.03925e-05	0	0	0	0	0	0	>= 0.1	>= 0.1	>= 0.1	>= 0.1	>= 0.1	>= 0.1
Paludisphaera	0.441099	1.11488	0	0	0	4.14282e-05	7.17557e-05	4.14282e-05	0	0	0	0	0	0	>= 0.1	>= 0.1	>= 0.1	>= 0.1	>= 0.1	>= 0.1
Ferrovibrio	0.441099	1.117	0	0	0	4.14282e-05	7.17557e-05	4.14282e-05	0	0	0	0	0	0	>= 0.1	>= 0.1	>= 0.1	>= 0.1	>= 0.1	>= 0.1
Escherichia	0.123368	1.11786	0.0914147	0.0052642	0.00303929	0.0771165	0.0213456	0.0123239	0.0758386	0.016509	0.00953148	0.107513	0.0158932	0.00917593	>= 0.1	>= 0.1	>= 0.1	>= 0.1	>= 0.1	>= 0.1
Aquabacterium	0.441099	1.11913	0	0	0	4.14282e-05	7.17557e-05	4.14282e-05	0	0	0	0	0	0	>= 0.1	>= 0.1	>= 0.1	>= 0.1	>= 0.1	>= 0.1
Thermorudis	0.124475	1.12028	1.97612e-05	2.00227e-06	1.15601e-06	5.67414e-05	4.04089e-05	2.33301e-05	1.88199e-05	1.63029e-05	9.4125e-06	7.96819e-06	1.38013e-05	7.96819e-06	>= 0.1	>= 0.1	>= 0.1	>= 0.1	>= 0.1	>= 0.1
Compostimonas	0.441099	1.12127	0	0	0	0	0	0	0	0	0	4.19187e-05	7.26052e-05	4.19187e-05	>= 0.1	>= 0.1	>= 0.1	>= 0.1	>= 0.1	>= 0.1
Ochrobactrum	0.441099	1.12341	0	0	0	4.24639e-05	7.35496e-05	4.24639e-05	0	0	0	0	0	0	>= 0.1	>= 0.1	>= 0.1	>= 0.1	>= 0.1	>= 0.1
Rhodovibrio	0.441099	1.12556	0	0	0	4.24639e-05	7.35496e-05	4.24639e-05	0	0	0	0	0	0	>= 0.1	>= 0.1	>= 0.1	>= 0.1	>= 0.1	>= 0.1
Beijerinckia	0.127661	1.12612	1.0598e-05	2.10734e-06	1.21667e-06	3.81321e-05	2.72067e-05	1.57078e-05	1.58136e-05	1.36958e-05	7.90728e-06	4.69818e-06	8.13748e-06	4.69818e-06	>= 0.1	>= 0.1	>= 0.1	>= 0.1	>= 0.1	>= 0.1
Agrilactobacillus	0.126828	1.12623	2.32309e-05	2.06638e-05	1.19303e-05	1.8685e-05	1.64893e-05	9.52013e-06	0	0	0	0	0	0	>= 0.1	>= 0.1	>= 0.1	>= 0.1	>= 0.1	>= 0.1
Acidobacterium	0.441099	1.12772	0	0	0	4.24639e-05	7.35496e-05	4.24639e-05	0	0	0	0	0	0	>= 0.1	>= 0.1	>= 0.1	>= 0.1	>= 0.1	>= 0.1
Metabacillus	0.126262	1.12873	2.21677e-05	1.21739e-05	7.02863e-06	2.50273e-05	5.95873e-06	3.44027e-06	2.47791e-05	2.22149e-05	1.28258e-05	0	0	0	>= 0.1	>= 0.1	>= 0.1	>= 0.1	>= 0.1	>= 0.1
Mizugakiibacter	0.441099	1.12989	0	0	0	4.34996e-05	7.53435e-05	4.34996e-05	0	0	0	0	0	0	>= 0.1	>= 0.1	>= 0.1	>= 0.1	>= 0.1	>= 0.1
Sulfuricella	0.441099	1.13207	0	0	0	4.45353e-05	7.71374e-05	4.45353e-05	0	0	0	0	0	0	>= 0.1	>= 0.1	>= 0.1	>= 0.1	>= 0.1	>= 0.1
Amaricoccus	0.441099	1.13425	0	0	0	4.45353e-05	7.71374e-05	4.45353e-05	0	0	0	0	0	0	>= 0.1	>= 0.1	>= 0.1	>= 0.1	>= 0.1	>= 0.1
Alsobacter	0.441099	1.13645	0	0	0	4.5571e-05	7.89313e-05	4.5571e-05	0	0	0	0	0	0	>= 0.1	>= 0.1	>= 0.1	>= 0.1	>= 0.1	>= 0.1
Vulcaniibacterium	0.441099	1.13865	0	0	0	4.5571e-05	7.89313e-05	4.5571e-05	0	0	0	0	0	0	>= 0.1	>= 0.1	>= 0.1	>= 0.1	>= 0.1	>= 0.1
Nitrosovibrio	0.441099	1.14086	0	0	0	4.5571e-05	7.89313e-05	4.5571e-05	0	0	0	0	0	0	>= 0.1	>= 0.1	>= 0.1	>= 0.1	>= 0.1	>= 0.1
Rhodopila	0.441099	1.14308	0	0	0	4.66067e-05	8.07252e-05	4.66067e-05	0	0	0	0	0	0	>= 0.1	>= 0.1	>= 0.1	>= 0.1	>= 0.1	>= 0.1
Starkeya	0.441099	1.14531	0	0	0	4.66067e-05	8.07252e-05	4.66067e-05	0	0	0	0	0	0	>= 0.1	>= 0.1	>= 0.1	>= 0.1	>= 0.1	>= 0.1
Aromatoleum	0.441099	1.14755	0	0	0	4.66067e-05	8.07252e-05	4.66067e-05	0	0	0	0	0	0	>= 0.1	>= 0.1	>= 0.1	>= 0.1	>= 0.1	>= 0.1
Breoghania	0.441099	1.14979	0	0	0	4.66067e-05	8.07252e-05	4.66067e-05	0	0	0	0	0	0	>= 0.1	>= 0.1	>= 0.1	>= 0.1	>= 0.1	>= 0.1
Arsenicitalea	0.441099	1.15205	0	0	0	4.76424e-05	8.25191e-05	4.76424e-05	0	0	0	0	0	0	>= 0.1	>= 0.1	>= 0.1	>= 0.1	>= 0.1	>= 0.1
Acidibrevibacterium	0.441099	1.15431	0	0	0	4.76424e-05	8.25191e-05	4.76424e-05	0	0	0	0	0	0	>= 0.1	>= 0.1	>= 0.1	>= 0.1	>= 0.1	>= 0.1
Thermodesulfobacterium	0.136258	1.15602	3.64365e-05	2.7421e-06	1.58315e-06	2.54412e-05	9.63908e-06	5.56513e-06	6.63123e-06	1.14856e-05	6.63123e-06	1.40945e-05	2.44124e-05	1.40945e-05	>= 0.1	>= 0.1	>= 0.1	>= 0.1	>= 0.1	>= 0.1
Ralstonia	0.441099	1.15658	0	0	0	4.86781e-05	8.4313e-05	4.86781e-05	0	0	0	0	0	0	>= 0.1	>= 0.1	>= 0.1	>= 0.1	>= 0.1	>= 0.1
Fodinicurvata	0.441099	1.15886	0	0	0	4.86781e-05	8.4313e-05	4.86781e-05	0	0	0	0	0	0	>= 0.1	>= 0.1	>= 0.1	>= 0.1	>= 0.1	>= 0.1
Qipengyuania	0.441099	1.16115	0	0	0	4.97138e-05	8.61069e-05	4.97138e-05	0	0	0	0	0	0	>= 0.1	>= 0.1	>= 0.1	>= 0.1	>= 0.1	>= 0.1
Fervidobacterium	0.13613	1.16234	3.13614e-05	9.848e-06	5.68574e-06	3.54579e-05	1.9301e-05	1.11435e-05	3.43766e-05	1.40751e-05	8.12628e-06	7.62157e-06	1.3201e-05	7.62157e-06	>= 0.1	>= 0.1	>= 0.1	>= 0.1	>= 0.1	>= 0.1
Xenococcus	0.134508	1.16341	1.99775e-05	6.16478e-06	3.55924e-06	1.76493e-05	1.59981e-05	9.23652e-06	1.03362e-05	9.63635e-06	5.56355e-06	3.79595e-05	1.66244e-05	9.59812e-06	>= 0.1	>= 0.1	>= 0.1	>= 0.1	>= 0.1	>= 0.1
Acidovorax	0.441099	1.16345	0	0	0	5.07495e-05	8.79008e-05	5.07495e-05	0	0	0	0	0	0	>= 0.1	>= 0.1	>= 0.1	>= 0.1	>= 0.1	>= 0.1
Sedimenticola	0.140847	1.16527	3.96442e-05	1.34757e-05	7.7802e-06	6.01745e-05	3.33115e-05	1.92324e-05	1.92955e-05	1.64358e-05	9.48919e-06	2.57368e-05	7.66231e-06	4.42383e-06	>= 0.1	>= 0.1	>= 0.1	>= 0.1	>= 0.1	>= 0.1
Pleomorphomonas	0.441099	1.16576	0	0	0	5.07495e-05	8.79008e-05	5.07495e-05	0	0	0	0	0	0	>= 0.1	>= 0.1	>= 0.1	>= 0.1	>= 0.1	>= 0.1
Verrucomicrobium	0.140058	1.16598	3.65279e-05	1.56492e-05	9.03506e-06	3.10023e-05	1.96522e-05	1.13462e-05	6.54676e-06	1.13393e-05	6.54676e-06	3.39388e-05	1.35334e-05	7.81354e-06	>= 0.1	>= 0.1	>= 0.1	>= 0.1	>= 0.1	>= 0.1
Edaphobacter	0.133111	1.16647	2.24449e-05	6.33745e-06	3.65893e-06	2.24118e-05	7.63459e-06	4.40783e-06	1.39842e-05	1.90824e-06	1.10172e-06	3.69989e-05	1.83293e-05	1.05824e-05	>= 0.1	>= 0.1	>= 0.1	>= 0.1	>= 0.1	>= 0.1
Candidatus_Nitrotoga	0.441099	1.16808	0	0	0	5.17852e-05	8.96947e-05	5.17852e-05	0	0	0	0	0	0	>= 0.1	>= 0.1	>= 0.1	>= 0.1	>= 0.1	>= 0.1
Shimwellia	0.134359	1.16971	1.01349e-05	9.00546e-06	5.1993e-06	3.10711e-06	5.38168e-06	3.10711e-06	0	0	0	0	0	0	>= 0.1	>= 0.1	>= 0.1	>= 0.1	>= 0.1	>= 0.1
Cellulomonas	0.136125	1.16979	0.00016787	0.00029076	0.00016787	4.45311e-05	4.50622e-05	2.60167e-05	0	0	0	0.00320422	0.00344268	0.00198763	>= 0.1	>= 0.1	>= 0.1	>= 0.1	>= 0.1	>= 0.1
Tranquillimonas	0.441099	1.17041	0	0	0	5.17852e-05	8.96947e-05	5.17852e-05	0	0	0	0	0	0	>= 0.1	>= 0.1	>= 0.1	>= 0.1	>= 0.1	>= 0.1
Hymenobacter	0.139877	1.1718	0.00143887	0.000585601	0.000338097	0.000725324	0.000277579	0.00016026	0.000898136	0.000148325	8.56353e-05	0.000839015	0.000232804	0.000134409	>= 0.1	>= 0.1	>= 0.1	>= 0.1	>= 0.1	>= 0.1
Rhizorhabdus	0.441099	1.17274	0	0	0	5.28209e-05	9.14886e-05	5.28209e-05	0	0	0	0	0	0	>= 0.1	>= 0.1	>= 0.1	>= 0.1	>= 0.1	>= 0.1
Chitinophaga	0.139335	1.17464	6.58361e-05	3.481e-05	2.00976e-05	8.16364e-05	1.81698e-05	1.04903e-05	3.91723e-05	2.39903e-05	1.38508e-05	2.97814e-05	2.62088e-05	1.51317e-05	>= 0.1	>= 0.1	>= 0.1	>= 0.1	>= 0.1	>= 0.1
Oleomonas	0.441099	1.17509	0	0	0	5.48924e-05	9.50764e-05	5.48924e-05	0	0	0	0	0	0	>= 0.1	>= 0.1	>= 0.1	>= 0.1	>= 0.1	>= 0.1
Actinomyces	0.441099	1.17744	0	0	0	5.79995e-05	0.000100458	5.79995e-05	0	0	0	0	0	0	>= 0.1	>= 0.1	>= 0.1	>= 0.1	>= 0.1	>= 0.1
Chelatococcus	0.441099	1.17981	0	0	0	5.90352e-05	0.000102252	5.90352e-05	0	0	0	0	0	0	>= 0.1	>= 0.1	>= 0.1	>= 0.1	>= 0.1	>= 0.1
Runella	0.143708	1.1816	3.88583e-05	1.69956e-05	9.81239e-06	4.14329e-05	1.47506e-05	8.51628e-06	1.63398e-05	7.0257e-06	4.05629e-06	1.32803e-05	2.30022e-05	1.32803e-05	>= 0.1	>= 0.1	>= 0.1	>= 0.1	>= 0.1	>= 0.1
Sulfuriferula	0.441099	1.18218	0	0	0	5.90352e-05	0.000102252	5.90352e-05	0	0	0	0	0	0	>= 0.1	>= 0.1	>= 0.1	>= 0.1	>= 0.1	>= 0.1
Desulforhopalus	0.145575	1.18236	3.93365e-05	4.35346e-06	2.51347e-06	2.50818e-05	9.59726e-06	5.54098e-06	6.35747e-06	1.10115e-05	6.35747e-06	1.59364e-05	2.76026e-05	1.59364e-05	>= 0.1	>= 0.1	>= 0.1	>= 0.1	>= 0.1	>= 0.1
Calidithermus	0.441099	1.18456	0	0	0	6.00709e-05	0.000104046	6.00709e-05	0	0	0	0	0	0	>= 0.1	>= 0.1	>= 0.1	>= 0.1	>= 0.1	>= 0.1
Edaphovirga	0.146987	1.18659	5.73916e-06	9.94052e-06	5.73916e-06	0	0	0	6.33219e-05	5.72444e-05	3.30501e-05	2.6214e-05	2.80391e-05	1.61884e-05	>= 0.1	>= 0.1	>= 0.1	>= 0.1	>= 0.1	>= 0.1
Blastochloris	0.441099	1.18696	0	0	0	6.00709e-05	0.000104046	6.00709e-05	0	0	0	0	0	0	>= 0.1	>= 0.1	>= 0.1	>= 0.1	>= 0.1	>= 0.1
Agrobacterium	0.14529	1.18728	2.45591e-05	6.43662e-06	3.71618e-06	7.67559e-05	6.02689e-05	3.47963e-05	1.74367e-05	1.36131e-05	7.85951e-06	1.33378e-05	2.31017e-05	1.33378e-05	>= 0.1	>= 0.1	>= 0.1	>= 0.1	>= 0.1	>= 0.1
Chondromyces	0.441099	1.18936	0	0	0	6.11066e-05	0.00010584	6.11066e-05	0	0	0	0	0	0	>= 0.1	>= 0.1	>= 0.1	>= 0.1	>= 0.1	>= 0.1
Pedosphaera	0.441099	1.19177	0	0	0	6.11066e-05	0.00010584	6.11066e-05	0	0	0	0	0	0	>= 0.1	>= 0.1	>= 0.1	>= 0.1	>= 0.1	>= 0.1
Hansschlegelia	0.441099	1.1942	0	0	0	6.11066e-05	0.00010584	6.11066e-05	0	0	0	0	0	0	>= 0.1	>= 0.1	>= 0.1	>= 0.1	>= 0.1	>= 0.1
Indioceanicola	0.441099	1.19663	0	0	0	6.62851e-05	0.000114809	6.62851e-05	0	0	0	0	0	0	>= 0.1	>= 0.1	>= 0.1	>= 0.1	>= 0.1	>= 0.1
Rhodothermus	0.185317	1.19826	0.000123843	2.32243e-05	1.34086e-05	0.000150111	2.02812e-05	1.17093e-05	9.25181e-05	4.05455e-05	2.3409e-05	0.000117673	2.60292e-05	1.5028e-05	>= 0.1	>= 0.1	>= 0.1	>= 0.1	>= 0.1	>= 0.1
Azoarcus	0.441099	1.19907	0	0	0	6.62851e-05	0.000114809	6.62851e-05	0	0	0	0	0	0	>= 0.1	>= 0.1	>= 0.1	>= 0.1	>= 0.1	>= 0.1
Niveispirillum	0.184736	1.20033	2.84462e-05	1.95846e-05	1.13072e-05	2.97607e-05	2.68026e-05	1.54745e-05	7.95748e-06	1.37828e-05	7.95748e-06	0	0	0	>= 0.1	>= 0.1	>= 0.1	>= 0.1	>= 0.1	>= 0.1
Algihabitans	0.441099	1.20152	0	0	0	6.83565e-05	0.000118397	6.83565e-05	0	0	0	0	0	0	>= 0.1	>= 0.1	>= 0.1	>= 0.1	>= 0.1	>= 0.1
Duganella	0.184037	1.20165	4.96573e-05	1.00159e-05	5.78266e-06	4.32439e-05	2.30587e-05	1.33129e-05	1.84492e-05	1.59784e-05	9.22516e-06	4.94315e-05	1.97058e-05	1.13772e-05	>= 0.1	>= 0.1	>= 0.1	>= 0.1	>= 0.1	>= 0.1
Thalassospira	0.441099	1.20398	0	0	0	7.04279e-05	0.000121985	7.04279e-05	0	0	0	0	0	0	>= 0.1	>= 0.1	>= 0.1	>= 0.1	>= 0.1	>= 0.1
Okeania	0.183718	1.20548	5.92531e-05	1.03182e-05	5.95719e-06	4.99244e-05	8.62687e-06	4.98073e-06	3.95803e-05	1.04009e-05	6.00498e-06	6.35199e-05	1.92086e-05	1.10901e-05	>= 0.1	>= 0.1	>= 0.1	>= 0.1	>= 0.1	>= 0.1
Leucobacter	0.441099	1.20646	0	0	0	0	0	0	0	0	0	7.04996e-05	0.000122109	7.04996e-05	>= 0.1	>= 0.1	>= 0.1	>= 0.1	>= 0.1	>= 0.1
Labilithrix	0.441099	1.20894	0	0	0	7.24993e-05	0.000125573	7.24993e-05	0	0	0	0	0	0	>= 0.1	>= 0.1	>= 0.1	>= 0.1	>= 0.1	>= 0.1
Candidatus_Actinomarina	0.183443	1.20963	2.39102e-05	7.9924e-06	4.61442e-06	1.15965e-05	2.00858e-05	1.15965e-05	3.17874e-06	5.50573e-06	3.17874e-06	3.81079e-06	6.60048e-06	3.81079e-06	>= 0.1	>= 0.1	>= 0.1	>= 0.1	>= 0.1	>= 0.1
Pelagibacterium	0.441099	1.21143	0	0	0	7.45708e-05	0.00012916	7.45708e-05	0	0	0	0	0	0	>= 0.1	>= 0.1	>= 0.1	>= 0.1	>= 0.1	>= 0.1
Agitococcus	0.182949	1.21238	1.87437e-05	2.20532e-05	1.27324e-05	5.19967e-06	9.00609e-06	5.19967e-06	2.89978e-05	8.9051e-06	5.14136e-06	5.76396e-05	4.71659e-05	2.72312e-05	>= 0.1	>= 0.1	>= 0.1	>= 0.1	>= 0.1	>= 0.1
Candidatus_Microthrix	0.441099	1.21393	0	0	0	7.45708e-05	0.00012916	7.45708e-05	0	0	0	0	0	0	>= 0.1	>= 0.1	>= 0.1	>= 0.1	>= 0.1	>= 0.1
Paenarthrobacter	0.155848	1.21397	1.43479e-05	2.48513e-05	1.43479e-05	0	0	0	3.97874e-06	6.89138e-06	3.97874e-06	8.36493e-05	8.61662e-05	4.97481e-05	>= 0.1	>= 0.1	>= 0.1	>= 0.1	>= 0.1	>= 0.1
Robiginitalea	0.157683	1.21407	8.79156e-06	1.52274e-05	8.79156e-06	3.78887e-05	2.07488e-05	1.19793e-05	7.95748e-06	1.37828e-05	7.95748e-06	9.52697e-06	1.65012e-05	9.52697e-06	>= 0.1	>= 0.1	>= 0.1	>= 0.1	>= 0.1	>= 0.1
Elioraea	0.441099	1.21645	0	0	0	7.56065e-05	0.000130954	7.56065e-05	0	0	0	0	0	0	>= 0.1	>= 0.1	>= 0.1	>= 0.1	>= 0.1	>= 0.1
Salinibacterium	0.182657	1.21649	0	0	0	0	0	0	1.11256e-05	1.92701e-05	1.11256e-05	3.02251e-05	2.84088e-05	1.64018e-05	>= 0.1	>= 0.1	>= 0.1	>= 0.1	>= 0.1	>= 0.1
Flammeovirga	0.15711	1.21669	6.38651e-05	6.04767e-06	3.49163e-06	5.15253e-05	2.58134e-05	1.49034e-05	2.74485e-05	1.54884e-05	8.94224e-06	2.70221e-05	2.87081e-05	1.65747e-05	>= 0.1	>= 0.1	>= 0.1	>= 0.1	>= 0.1	>= 0.1
Ruminococcus	0.163554	1.21706	4.33027e-05	2.21433e-05	1.27844e-05	3.93382e-05	2.27573e-05	1.3139e-05	4.40683e-05	1.49215e-05	8.61496e-06	0.000698613	0.000762549	0.000440258	>= 0.1	>= 0.1	>= 0.1	>= 0.1	>= 0.1	>= 0.1
Candidatus_Viridilinea	0.155458	1.21806	5.86104e-06	1.01516e-05	5.86104e-06	0	0	0	2.36697e-05	2.3569e-05	1.36076e-05	0	0	0	>= 0.1	>= 0.1	>= 0.1	>= 0.1	>= 0.1	>= 0.1
Gryllotalpicola	0.152786	1.21863	5.04465e-06	8.73758e-06	5.04465e-06	1.49116e-05	1.34403e-05	7.75975e-06	0	0	0	8.49072e-05	8.88315e-05	5.12869e-05	>= 0.1	>= 0.1	>= 0.1	>= 0.1	>= 0.1	>= 0.1
Nevskia	0.441099	1.21897	0	0	0	7.56065e-05	0.000130954	7.56065e-05	0	0	0	0	0	0	>= 0.1	>= 0.1	>= 0.1	>= 0.1	>= 0.1	>= 0.1
Pelagivirga	0.16663	1.21951	0	0	0	3.97774e-05	1.77344e-05	1.0239e-05	1.70216e-05	2.94822e-05	1.70216e-05	1.82458e-05	1.64307e-05	9.48629e-06	>= 0.1	>= 0.1	>= 0.1	>= 0.1	>= 0.1	>= 0.1
Candidatus_Phycorickettsia	0.151986	1.21955	2.76115e-05	1.78236e-05	1.02905e-05	6.21423e-06	1.07634e-05	6.21423e-06	7.68372e-06	1.00615e-05	5.80903e-06	4.69818e-06	8.13748e-06	4.69818e-06	>= 0.1	>= 0.1	>= 0.1	>= 0.1	>= 0.1	>= 0.1
Lonsdalea	0.164848	1.21988	3.3707e-05	2.52145e-05	1.45576e-05	9.54836e-06	8.36706e-06	4.83073e-06	7.83621e-05	7.25352e-05	4.18782e-05	5.71618e-06	9.90071e-06	5.71618e-06	>= 0.1	>= 0.1	>= 0.1	>= 0.1	>= 0.1	>= 0.1
Salimicrobium	0.162103	1.21989	3.72864e-05	1.99051e-05	1.14922e-05	4.44098e-05	1.6352e-05	9.44081e-06	8.19651e-05	2.68392e-05	1.54956e-05	4.71459e-05	2.75101e-05	1.5883e-05	>= 0.1	>= 0.1	>= 0.1	>= 0.1	>= 0.1	>= 0.1
Daejeonella	0.1677	1.22064	3.03592e-05	4.03092e-06	2.32725e-06	2.25754e-05	1.98481e-05	1.14593e-05	2.19248e-05	8.98337e-06	5.18655e-06	5.71618e-06	9.90071e-06	5.71618e-06	>= 0.1	>= 0.1	>= 0.1	>= 0.1	>= 0.1	>= 0.1
Dictyoglomus	0.197068	1.22091	2.01785e-05	2.4436e-05	1.41081e-05	1.0357e-06	1.79389e-06	1.0357e-06	0	0	0	0	0	0	>= 0.1	>= 0.1	>= 0.1	>= 0.1	>= 0.1	>= 0.1
Atlantibacter	0.195247	1.22098	2.74591e-05	4.74651e-06	2.7404e-06	1.61219e-05	8.75363e-06	5.05391e-06	3.91554e-05	2.00395e-05	1.15698e-05	1.17454e-05	2.03437e-05	1.17454e-05	>= 0.1	>= 0.1	>= 0.1	>= 0.1	>= 0.1	>= 0.1
Nocardia	0.192499	1.22099	0.000128132	2.34116e-05	1.35167e-05	0.000132714	5.78782e-05	3.3416e-05	0.000104904	7.85185e-05	4.53327e-05	0.000453268	0.000394243	0.000227616	>= 0.1	>= 0.1	>= 0.1	>= 0.1	>= 0.1	>= 0.1
Nannocystis	0.182424	1.22105	8.815e-05	4.95849e-05	2.86278e-05	7.94327e-05	2.76935e-06	1.59888e-06	4.07341e-05	2.39397e-05	1.38216e-05	3.46102e-05	3.43014e-05	1.98039e-05	>= 0.1	>= 0.1	>= 0.1	>= 0.1	>= 0.1	>= 0.1
Methyloversatilis	0.441099	1.22151	0	0	0	7.66422e-05	0.000132748	7.66422e-05	0	0	0	0	0	0	>= 0.1	>= 0.1	>= 0.1	>= 0.1	>= 0.1	>= 0.1
Candidatus_Magnetoglobus	0.194421	1.22155	0.000115234	8.32494e-06	4.80641e-06	0.000109244	2.78717e-05	1.60917e-05	8.24068e-05	1.94835e-05	1.12488e-05	0.000136606	4.21969e-05	2.43624e-05	>= 0.1	>= 0.1	>= 0.1	>= 0.1	>= 0.1	>= 0.1
Tenacibaculum	0.154145	1.22215	3.27657e-05	1.36942e-05	7.90635e-06	2.6063e-05	4.34589e-06	2.5091e-06	9.80996e-06	9.94967e-06	5.74444e-06	1.70179e-05	1.49765e-05	8.64667e-06	>= 0.1	>= 0.1	>= 0.1	>= 0.1	>= 0.1	>= 0.1
Planctomyces	0.196411	1.22252	2.4096e-05	5.30305e-06	3.06172e-06	6.24661e-05	6.23372e-05	3.59904e-05	1.18855e-05	1.19365e-05	6.89156e-06	3.81079e-06	6.60048e-06	3.81079e-06	>= 0.1	>= 0.1	>= 0.1	>= 0.1	>= 0.1	>= 0.1
Candidatus_Magnetomorum	0.218535	1.22306	0.000180285	1.91971e-05	1.10835e-05	0.000164475	5.25311e-05	3.03288e-05	0.000221163	1.95476e-05	1.12858e-05	0.00020094	2.1519e-05	1.2424e-05	>= 0.1	>= 0.1	>= 0.1	>= 0.1	>= 0.1	>= 0.1
Fischerella	0.163492	1.22343	2.6856e-05	2.38144e-05	1.37493e-05	5.86239e-05	3.06502e-06	1.76959e-06	3.91554e-05	2.00395e-05	1.15698e-05	2.28073e-05	2.05384e-05	1.18579e-05	>= 0.1	>= 0.1	>= 0.1	>= 0.1	>= 0.1	>= 0.1
Wolbachia	0.166248	1.22344	0.0244271	0.0007873	0.000454548	0.0292318	0.00390923	0.002257	0.0236275	0.00463665	0.00267697	0.0275313	0.000590393	0.000340864	>= 0.1	>= 0.1	>= 0.1	>= 0.1	>= 0.1	>= 0.1
Shimia	0.161704	1.22381	0.000748141	4.59592e-05	2.65346e-05	0.000561989	0.000156423	9.03108e-05	0.000584871	9.53019e-05	5.50226e-05	0.00062124	3.73376e-05	2.15569e-05	>= 0.1	>= 0.1	>= 0.1	>= 0.1	>= 0.1	>= 0.1
Thermoactinomyces	0.193871	1.22387	2.46352e-05	2.14094e-05	1.23607e-05	3.34098e-05	1.41278e-05	8.15668e-06	3.03347e-05	2.69973e-05	1.55869e-05	0	0	0	>= 0.1	>= 0.1	>= 0.1	>= 0.1	>= 0.1	>= 0.1
Variibacter	0.441099	1.22405	0	0	0	7.66422e-05	0.000132748	7.66422e-05	0	0	0	0	0	0	>= 0.1	>= 0.1	>= 0.1	>= 0.1	>= 0.1	>= 0.1
Paenibacillus	0.159994	1.22478	0.000461983	5.50368e-05	3.17755e-05	0.000441137	8.31159e-05	4.7987e-05	0.000325054	8.61519e-05	4.97398e-05	0.000519219	0.000134565	7.76912e-05	>= 0.1	>= 0.1	>= 0.1	>= 0.1	>= 0.1	>= 0.1
Thermobaculum	0.160945	1.22502	2.38188e-05	1.29795e-05	7.4937e-06	1.88697e-05	7.97868e-06	4.6065e-06	0	0	0	2.73749e-05	2.37388e-05	1.37056e-05	>= 0.1	>= 0.1	>= 0.1	>= 0.1	>= 0.1	>= 0.1
Marinithermus	0.155431	1.22505	2.01785e-05	2.4436e-05	1.41081e-05	8.10522e-05	6.99884e-05	4.04078e-05	8.48372e-06	8.00951e-06	4.62429e-06	1.61305e-05	1.7239e-05	9.95291e-06	>= 0.1	>= 0.1	>= 0.1	>= 0.1	>= 0.1	>= 0.1
Woeseia	0.18134	1.22611	1.68611e-05	3.50922e-06	2.02605e-06	5.44409e-05	4.18818e-05	2.41805e-05	1.29549e-05	5.67712e-06	3.27769e-06	1.33378e-05	2.31017e-05	1.33378e-05	>= 0.1	>= 0.1	>= 0.1	>= 0.1	>= 0.1	>= 0.1
Chloracidobacterium	0.192419	1.22632	4.41344e-05	1.18893e-06	6.86431e-07	3.03026e-05	1.91365e-05	1.10485e-05	3.97874e-06	6.89138e-06	3.97874e-06	3.91777e-05	3.87667e-05	2.2382e-05	>= 0.1	>= 0.1	>= 0.1	>= 0.1	>= 0.1	>= 0.1
Sinobaca	0.182317	1.2265	2.53755e-05	1.00237e-05	5.78721e-06	2.70209e-05	1.85055e-05	1.06842e-05	7.95748e-06	1.37828e-05	7.95748e-06	5.71618e-06	9.90071e-06	5.71618e-06	>= 0.1	>= 0.1	>= 0.1	>= 0.1	>= 0.1	>= 0.1
Oceanibacterium	0.441099	1.22661	0	0	0	7.87136e-05	0.000136336	7.87136e-05	0	0	0	0	0	0	>= 0.1	>= 0.1	>= 0.1	>= 0.1	>= 0.1	>= 0.1
Coxiella	0.218358	1.22723	3.23789e-05	1.31362e-05	7.58417e-06	5.104e-05	3.37792e-05	1.95024e-05	2.95516e-05	1.7837e-05	1.02982e-05	9.39635e-06	1.6275e-05	9.39635e-06	>= 0.1	>= 0.1	>= 0.1	>= 0.1	>= 0.1	>= 0.1
Cognaticolwellia	0.16958	1.22761	3.04201e-05	4.67186e-06	2.6973e-06	7.24783e-06	1.25536e-05	7.24783e-06	3.08566e-05	2.88724e-05	1.66695e-05	5.31213e-06	9.20087e-06	5.31213e-06	>= 0.1	>= 0.1	>= 0.1	>= 0.1	>= 0.1	>= 0.1
Bailinhaonella	0.191769	1.22806	1.99135e-05	1.97823e-05	1.14213e-05	3.43698e-05	6.26717e-06	3.61835e-06	5.23741e-06	9.07145e-06	5.23741e-06	2.08287e-05	1.82949e-05	1.05626e-05	>= 0.1	>= 0.1	>= 0.1	>= 0.1	>= 0.1	>= 0.1
Chroococcidiopsis	0.216693	1.22823	4.81616e-05	1.42118e-05	8.2052e-06	4.13149e-05	2.44412e-05	1.41111e-05	2.9693e-05	2.80333e-05	1.6185e-05	9.52697e-06	1.65012e-05	9.52697e-06	>= 0.1	>= 0.1	>= 0.1	>= 0.1	>= 0.1	>= 0.1
Kosakonia	0.170611	1.2284	0.000196107	0.00025249	0.000145775	3.52563e-05	3.74507e-05	2.16221e-05	0.000278017	0.000132794	7.66685e-05	3.00248e-05	2.8133e-05	1.62426e-05	>= 0.1	>= 0.1	>= 0.1	>= 0.1	>= 0.1	>= 0.1
Altericroceibacterium	0.441099	1.22917	0	0	0	7.87136e-05	0.000136336	7.87136e-05	0	0	0	0	0	0	>= 0.1	>= 0.1	>= 0.1	>= 0.1	>= 0.1	>= 0.1
Enterococcus	0.180938	1.22964	0.00185046	6.88825e-05	3.97693e-05	0.00154869	0.000130503	7.53457e-05	0.00146116	0.000259246	0.000149676	0.00162056	0.000266918	0.000154105	>= 0.1	>= 0.1	>= 0.1	>= 0.1	>= 0.1	>= 0.1
Oceanimonas	0.211453	1.22993	3.9044e-05	3.68338e-05	2.1266e-05	5.96486e-05	5.21091e-05	3.00852e-05	1.27149e-05	2.20229e-05	1.27149e-05	0	0	0	>= 0.1	>= 0.1	>= 0.1	>= 0.1	>= 0.1	>= 0.1
Gillisia	0.218072	1.23081	2.5808e-05	5.75937e-07	3.32518e-07	1.15965e-05	2.00858e-05	1.15965e-05	1.04748e-05	1.81429e-05	1.04748e-05	0	0	0	>= 0.1	>= 0.1	>= 0.1	>= 0.1	>= 0.1	>= 0.1
Owenweeksia	0.177438	1.23098	1.48414e-05	1.77025e-05	1.02205e-05	0	0	0	0	0	0	0	0	0	>= 0.1	>= 0.1	>= 0.1	>= 0.1	>= 0.1	>= 0.1
Candidatus_Micropelagos	0.21534	1.23104	3.37223e-05	7.01844e-06	4.0521e-06	2.21282e-05	3.69288e-06	2.13209e-06	2.74422e-05	7.25132e-06	4.18655e-06	2.71985e-05	5.49743e-06	3.17394e-06	>= 0.1	>= 0.1	>= 0.1	>= 0.1	>= 0.1	>= 0.1
Alcanivorax	0.212613	1.23131	0.00116996	0.000466442	0.000269301	0.00158498	0.000702655	0.000405678	0.00186594	0.000304722	0.000175931	0.00109692	0.000186056	0.000107419	>= 0.1	>= 0.1	>= 0.1	>= 0.1	>= 0.1	>= 0.1
Rubrobacter	0.208036	1.23157	7.38324e-05	5.23489e-05	3.02236e-05	8.2454e-05	3.11377e-05	1.79774e-05	2.70947e-05	2.07743e-05	1.1994e-05	4.16e-05	1.39818e-05	8.07242e-06	>= 0.1	>= 0.1	>= 0.1	>= 0.1	>= 0.1	>= 0.1
Rivularia	0.191409	1.23168	1.84483e-05	1.76469e-05	1.01884e-05	5.15629e-05	3.16528e-05	1.82748e-05	1.48412e-05	1.43345e-05	8.27603e-06	4.5177e-05	2.32212e-05	1.34067e-05	>= 0.1	>= 0.1	>= 0.1	>= 0.1	>= 0.1	>= 0.1
Mesoplasma	0.180314	1.23169	2.98047e-05	1.89651e-05	1.09495e-05	1.84537e-05	1.08453e-05	6.26154e-06	1.17842e-05	2.04108e-05	1.17842e-05	0	0	0	>= 0.1	>= 0.1	>= 0.1	>= 0.1	>= 0.1	>= 0.1
Candidatus_Blochmannia	0.441099	1.23175	0	0	0	7.97493e-05	0.00013813	7.97493e-05	0	0	0	0	0	0	>= 0.1	>= 0.1	>= 0.1	>= 0.1	>= 0.1	>= 0.1
Paeniclostridium	0.20256	1.23201	3.9431e-05	1.70079e-05	9.81951e-06	1.55335e-05	1.35421e-05	7.81856e-06	2.19248e-05	8.98337e-06	5.18655e-06	1.14324e-05	1.98014e-05	1.14324e-05	>= 0.1	>= 0.1	>= 0.1	>= 0.1	>= 0.1	>= 0.1
Niallia	0.209117	1.2325	2.84613e-05	7.40339e-06	4.27435e-06	3.29748e-05	3.75226e-06	2.16637e-06	2.69729e-05	9.7827e-06	5.64804e-06	1.14324e-05	1.98014e-05	1.14324e-05	>= 0.1	>= 0.1	>= 0.1	>= 0.1	>= 0.1	>= 0.1
Ruegeria	0.213805	1.23285	0	0	0	1.86638e-05	2.03699e-05	1.17606e-05	5.30498e-06	9.1885e-06	5.30498e-06	0	0	0	>= 0.1	>= 0.1	>= 0.1	>= 0.1	>= 0.1	>= 0.1
Larkinella	0.214794	1.23321	2.38797e-05	7.80343e-06	4.50531e-06	2.55735e-05	7.46693e-06	4.31103e-06	5.30498e-06	9.1885e-06	5.30498e-06	2.20566e-05	1.914e-05	1.10505e-05	>= 0.1	>= 0.1	>= 0.1	>= 0.1	>= 0.1	>= 0.1
Halopseudomonas	0.216653	1.23326	0.000505855	3.27011e-05	1.888e-05	0.000375823	9.30251e-05	5.37081e-05	0.000451079	0.000110171	6.3607e-05	0.000390746	3.51205e-05	2.02768e-05	>= 0.1	>= 0.1	>= 0.1	>= 0.1	>= 0.1	>= 0.1
Magnetospirillum	0.178708	1.23336	0.000142569	6.64107e-06	3.83423e-06	0.000285091	0.000218631	0.000126227	8.77534e-05	4.62285e-05	2.66901e-05	8.21027e-05	3.26262e-05	1.88367e-05	>= 0.1	>= 0.1	>= 0.1	>= 0.1	>= 0.1	>= 0.1
Buchananella	0.211211	1.23392	9.34902e-06	8.17228e-06	4.71827e-06	1.67205e-05	1.18944e-05	6.86723e-06	1.16625e-05	1.02226e-05	5.90203e-06	0	0	0	>= 0.1	>= 0.1	>= 0.1	>= 0.1	>= 0.1	>= 0.1
Inquilinus	0.441099	1.23434	0	0	0	7.97493e-05	0.00013813	7.97493e-05	0	0	0	0	0	0	>= 0.1	>= 0.1	>= 0.1	>= 0.1	>= 0.1	>= 0.1
Sphaerospermopsis	0.221519	1.23458	3.65918e-05	8.94971e-06	5.16712e-06	1.93592e-05	3.34492e-06	1.93119e-06	1.88199e-05	1.63029e-05	9.4125e-06	1.14324e-05	1.98014e-05	1.14324e-05	>= 0.1	>= 0.1	>= 0.1	>= 0.1	>= 0.1	>= 0.1
Pseudorhodoferax	0.177064	1.23481	1.45002e-05	1.25597e-05	7.25132e-06	4.9111e-05	4.92375e-05	2.84273e-05	6.63123e-06	1.14856e-05	6.63123e-06	0	0	0	>= 0.1	>= 0.1	>= 0.1	>= 0.1	>= 0.1	>= 0.1
Pelosinus	0.205825	1.23495	0	0	0	6.93289e-06	1.20081e-05	6.93289e-06	0	0	0	1.46688e-05	1.27328e-05	7.35126e-06	>= 0.1	>= 0.1	>= 0.1	>= 0.1	>= 0.1	>= 0.1
Candidatus_Jettenia	0.202134	1.23506	0	0	0	1.92603e-05	1.95764e-05	1.13025e-05	2.50591e-05	2.39338e-05	1.38182e-05	1.90539e-06	3.30024e-06	1.90539e-06	>= 0.1	>= 0.1	>= 0.1	>= 0.1	>= 0.1	>= 0.1
Succinivibrio	0.174337	1.23519	2.94484e-05	1.16264e-05	6.71248e-06	4.77249e-05	2.25632e-05	1.30269e-05	1.84154e-05	1.77225e-05	1.02321e-05	4.65655e-05	1.29611e-05	7.48309e-06	>= 0.1	>= 0.1	>= 0.1	>= 0.1	>= 0.1	>= 0.1
Dictyobacter	0.180065	1.23632	8.66634e-05	2.71909e-05	1.56986e-05	9.73111e-05	2.56785e-05	1.48255e-05	8.93954e-05	3.95787e-05	2.28507e-05	4.60247e-05	8.52195e-06	4.92015e-06	>= 0.1	>= 0.1	>= 0.1	>= 0.1	>= 0.1	>= 0.1
Siphonobacter	0.208003	1.23688	3.47245e-05	4.25297e-06	2.45546e-06	2.2542e-05	6.06795e-06	3.50333e-06	5.30498e-06	9.1885e-06	5.30498e-06	1.64436e-05	2.84812e-05	1.64436e-05	>= 0.1	>= 0.1	>= 0.1	>= 0.1	>= 0.1	>= 0.1
Ancylobacter	0.441099	1.23693	0	0	0	8.18207e-05	0.000141718	8.18207e-05	0	0	0	0	0	0	>= 0.1	>= 0.1	>= 0.1	>= 0.1	>= 0.1	>= 0.1
Macrococcus	0.172743	1.23706	0.00151505	0.000163643	9.44793e-05	0.00130775	0.000431262	0.000248989	0.00107102	5.32682e-05	3.07544e-05	0.00103603	0.000253991	0.000146642	>= 0.1	>= 0.1	>= 0.1	>= 0.1	>= 0.1	>= 0.1
Slackia	0.223843	1.23717	2.26917e-05	3.25949e-06	1.88187e-06	3.30504e-05	4.47773e-06	2.58522e-06	1.11256e-05	1.92701e-05	1.11256e-05	1.25296e-05	1.69937e-05	9.81132e-06	>= 0.1	>= 0.1	>= 0.1	>= 0.1	>= 0.1	>= 0.1
Myxococcus	0.201776	1.23855	0.00010428	3.79068e-05	2.18855e-05	0.000136394	7.94129e-05	4.5849e-05	5.13272e-05	2.40896e-05	1.39081e-05	5.34029e-05	4.7659e-05	2.7516e-05	>= 0.1	>= 0.1	>= 0.1	>= 0.1	>= 0.1	>= 0.1
Serinicoccus	0.176681	1.23863	2.94484e-05	1.16264e-05	6.71248e-06	6.24095e-05	3.79187e-05	2.18924e-05	2.48467e-05	1.56461e-05	9.03331e-06	2.52931e-05	5.76291e-06	3.32722e-06	>= 0.1	>= 0.1	>= 0.1	>= 0.1	>= 0.1	>= 0.1
Lysinibacillus	0.173906	1.23873	2.4157e-05	5.76669e-06	3.3294e-06	3.46847e-05	1.60018e-05	9.23866e-06	1.97986e-05	3.96515e-06	2.28928e-06	1.80756e-05	2.72372e-06	1.57254e-06	>= 0.1	>= 0.1	>= 0.1	>= 0.1	>= 0.1	>= 0.1
Thermostichus	0.211158	1.23904	1.93591e-05	1.05056e-05	6.0654e-06	7.24783e-06	1.25536e-05	7.24783e-06	2.54512e-05	2.40285e-05	1.38729e-05	0	0	0	>= 0.1	>= 0.1	>= 0.1	>= 0.1	>= 0.1	>= 0.1
Amycolatopsis	0.204651	1.23907	0.000130304	3.42139e-05	1.97534e-05	0.000170594	1.83403e-05	1.05888e-05	0.000148809	3.91862e-05	2.26242e-05	0.000106469	3.99523e-05	2.30665e-05	>= 0.1	>= 0.1	>= 0.1	>= 0.1	>= 0.1	>= 0.1
Thalassotalea	0.205639	1.23942	2.75505e-05	9.27779e-06	5.35653e-06	2.31618e-05	2.18818e-05	1.26335e-05	2.39898e-05	1.05332e-05	6.08134e-06	3.81079e-06	6.60048e-06	3.81079e-06	>= 0.1	>= 0.1	>= 0.1	>= 0.1	>= 0.1	>= 0.1
Leclercia	0.223324	1.23945	2.86958e-05	4.97026e-05	2.86958e-05	1.0357e-05	1.79389e-05	1.0357e-05	0.000174025	7.0565e-05	4.07407e-05	0.000126798	0.000181464	0.000104768	>= 0.1	>= 0.1	>= 0.1	>= 0.1	>= 0.1	>= 0.1
Luteitalea	0.441099	1.23954	0	0	0	8.18207e-05	0.000141718	8.18207e-05	0	0	0	0	0	0	>= 0.1	>= 0.1	>= 0.1	>= 0.1	>= 0.1	>= 0.1
Aquirhabdus	0.20762	1.24013	3.23179e-05	7.38804e-06	4.26549e-06	1.0357e-05	1.79389e-05	1.0357e-05	1.98092e-05	1.98942e-05	1.14859e-05	5.71618e-06	9.90071e-06	5.71618e-06	>= 0.1	>= 0.1	>= 0.1	>= 0.1	>= 0.1	>= 0.1
Kribbella	0.201256	1.24108	8.76109e-06	1.16475e-05	6.7247e-06	1.44644e-05	1.32446e-05	7.64676e-06	0	0	0	0	0	0	>= 0.1	>= 0.1	>= 0.1	>= 0.1	>= 0.1	>= 0.1
Flavimarina	0.225554	1.24148	2.7057e-05	7.56925e-06	4.37011e-06	1.50105e-05	6.0677e-06	3.50319e-06	1.98155e-05	4.06472e-06	2.34676e-06	2.80462e-05	1.20391e-05	6.95076e-06	>= 0.1	>= 0.1	>= 0.1	>= 0.1	>= 0.1	>= 0.1
Rosenbergiella	0.441099	1.24216	0	0	0	0	0	0	0	0	0	8.38373e-05	0.00014521	8.38373e-05	>= 0.1	>= 0.1	>= 0.1	>= 0.1	>= 0.1	>= 0.1
Roseivirga	0.176443	1.2435	5.07387e-05	2.12669e-05	1.22784e-05	5.77962e-05	1.02736e-05	5.93145e-06	0	0	0	4.67119e-05	5.79453e-05	3.34547e-05	>= 0.1	>= 0.1	>= 0.1	>= 0.1	>= 0.1	>= 0.1
Hydrogenophaga	0.441099	1.2448	0	0	0	8.59635e-05	0.000148893	8.59635e-05	0	0	0	0	0	0	>= 0.1	>= 0.1	>= 0.1	>= 0.1	>= 0.1	>= 0.1
Ectothiorhodosinus	0.227236	1.24559	1.8896e-05	1.77296e-05	1.02362e-05	2.57248e-05	8.83226e-06	5.09931e-06	2.43205e-05	8.84077e-06	5.10422e-06	4.39826e-05	1.81075e-05	1.04544e-05	>= 0.1	>= 0.1	>= 0.1	>= 0.1	>= 0.1	>= 0.1
Candidatus_Solibacter	0.441099	1.24744	0	0	0	8.90706e-05	0.000154275	8.90706e-05	0	0	0	0	0	0	>= 0.1	>= 0.1	>= 0.1	>= 0.1	>= 0.1	>= 0.1
Agreia	0.441099	1.25009	0	0	0	0	0	0	0	0	0	8.95535e-05	0.000155111	8.95535e-05	>= 0.1	>= 0.1	>= 0.1	>= 0.1	>= 0.1	>= 0.1
Dyella	0.441099	1.25276	0	0	0	9.01063e-05	0.000156069	9.01063e-05	0	0	0	0	0	0	>= 0.1	>= 0.1	>= 0.1	>= 0.1	>= 0.1	>= 0.1
Aurantiacibacter	0.441099	1.25544	0	0	0	9.73563e-05	0.000168626	9.73563e-05	0	0	0	0	0	0	>= 0.1	>= 0.1	>= 0.1	>= 0.1	>= 0.1	>= 0.1
Oleisolibacter	0.441099	1.25812	0	0	0	9.8392e-05	0.00017042	9.8392e-05	0	0	0	0	0	0	>= 0.1	>= 0.1	>= 0.1	>= 0.1	>= 0.1	>= 0.1
Aquamicrobium	0.441099	1.26082	0	0	0	0.000100463	0.000174008	0.000100463	0	0	0	0	0	0	>= 0.1	>= 0.1	>= 0.1	>= 0.1	>= 0.1	>= 0.1
Noviherbaspirillum	0.441099	1.26354	0	0	0	0.000101499	0.000175802	0.000101499	0	0	0	0	0	0	>= 0.1	>= 0.1	>= 0.1	>= 0.1	>= 0.1	>= 0.1
Lautropia	0.441099	1.26626	0	0	0	0.00010357	0.000179389	0.00010357	0	0	0	0	0	0	>= 0.1	>= 0.1	>= 0.1	>= 0.1	>= 0.1	>= 0.1
Chelativorans	0.441099	1.26899	0	0	0	0.000108749	0.000188359	0.000108749	0	0	0	0	0	0	>= 0.1	>= 0.1	>= 0.1	>= 0.1	>= 0.1	>= 0.1
Aquaspirillum	0.441099	1.27174	0	0	0	0.00011082	0.000191947	0.00011082	0	0	0	0	0	0	>= 0.1	>= 0.1	>= 0.1	>= 0.1	>= 0.1	>= 0.1
Nitrobacter	0.441099	1.2745	0	0	0	0.000112892	0.000195534	0.000112892	0	0	0	0	0	0	>= 0.1	>= 0.1	>= 0.1	>= 0.1	>= 0.1	>= 0.1
Cupriavidus	0.441099	1.27727	0	0	0	0.000115999	0.000200916	0.000115999	0	0	0	0	0	0	>= 0.1	>= 0.1	>= 0.1	>= 0.1	>= 0.1	>= 0.1
Kiloniella	0.441099	1.28005	0	0	0	0.00011807	0.000204504	0.00011807	0	0	0	0	0	0	>= 0.1	>= 0.1	>= 0.1	>= 0.1	>= 0.1	>= 0.1
Herbiconiux	0.441099	1.28285	0	0	0	0	0	0	0	0	0	0.000118134	0.000204615	0.000118134	>= 0.1	>= 0.1	>= 0.1	>= 0.1	>= 0.1	>= 0.1
Aminobacter	0.441099	1.28565	0	0	0	0.000122213	0.000211679	0.000122213	0	0	0	0	0	0	>= 0.1	>= 0.1	>= 0.1	>= 0.1	>= 0.1	>= 0.1
Ilumatobacter	0.441099	1.28847	0	0	0	0.000122213	0.000211679	0.000122213	0	0	0	0	0	0	>= 0.1	>= 0.1	>= 0.1	>= 0.1	>= 0.1	>= 0.1
Gemmata	0.441099	1.29131	0	0	0	0.000128427	0.000222443	0.000128427	0	0	0	0	0	0	>= 0.1	>= 0.1	>= 0.1	>= 0.1	>= 0.1	>= 0.1
Rhodovulum	0.441099	1.29415	0	0	0	0.000130499	0.000226031	0.000130499	0	0	0	0	0	0	>= 0.1	>= 0.1	>= 0.1	>= 0.1	>= 0.1	>= 0.1
Bordetella	0.23911	1.2947	2.59939e-05	7.28424e-06	4.20556e-06	0.000161037	0.00018195	0.000105049	4.39776e-05	2.33109e-05	1.34585e-05	5.71618e-06	9.90071e-06	5.71618e-06	>= 0.1	>= 0.1	>= 0.1	>= 0.1	>= 0.1	>= 0.1
Rubidibacter	0.238389	1.29606	2.06568e-05	1.82257e-05	1.05226e-05	2.28257e-05	7.8871e-06	4.55362e-06	3.20148e-05	1.82457e-05	1.05342e-05	5.71618e-06	9.90071e-06	5.71618e-06	>= 0.1	>= 0.1	>= 0.1	>= 0.1	>= 0.1	>= 0.1
Gaiella	0.441099	1.29701	0	0	0	0.000131535	0.000227824	0.000131535	0	0	0	0	0	0	>= 0.1	>= 0.1	>= 0.1	>= 0.1	>= 0.1	>= 0.1
Edwardsiella	0.237653	1.29735	1.16002e-05	1.00477e-05	5.80106e-06	6.21423e-06	1.07634e-05	6.21423e-06	0	0	0	0	0	0	>= 0.1	>= 0.1	>= 0.1	>= 0.1	>= 0.1	>= 0.1
Skermanella	0.441099	1.29988	0	0	0	0.00013257	0.000229618	0.00013257	0	0	0	0	0	0	>= 0.1	>= 0.1	>= 0.1	>= 0.1	>= 0.1	>= 0.1
Pelagerythrobacter	0.441099	1.30276	0	0	0	0.000146034	0.000252939	0.000146034	0	0	0	0	0	0	>= 0.1	>= 0.1	>= 0.1	>= 0.1	>= 0.1	>= 0.1
Arenimonas	0.441099	1.30565	0	0	0	0.00014707	0.000254733	0.00014707	0	0	0	0	0	0	>= 0.1	>= 0.1	>= 0.1	>= 0.1	>= 0.1	>= 0.1
Mixta	0.243232	1.30639	0	0	0	0	0	0	3.8774e-05	7.34363e-06	4.23985e-06	5.70312e-05	7.56923e-05	4.3701e-05	>= 0.1	>= 0.1	>= 0.1	>= 0.1	>= 0.1	>= 0.1
Arthrobacter	0.242628	1.30842	0.00020881	1.83177e-05	1.05757e-05	0.000239237	2.41926e-05	1.39676e-05	0.000172022	4.5055e-05	2.60125e-05	0.000347064	0.000192418	0.000111093	>= 0.1	>= 0.1	>= 0.1	>= 0.1	>= 0.1	>= 0.1
Allosphingosinicella	0.441099	1.30856	0	0	0	0.000149142	0.000258321	0.000149142	0	0	0	0	0	0	>= 0.1	>= 0.1	>= 0.1	>= 0.1	>= 0.1	>= 0.1
Sinorhizobium	0.246676	1.30905	4.95354e-05	2.46697e-05	1.42431e-05	0.00011367	0.0001014	5.85435e-05	2.87516e-05	8.56546e-06	4.94527e-06	2.77728e-05	2.59667e-05	1.49919e-05	>= 0.1	>= 0.1	>= 0.1	>= 0.1	>= 0.1	>= 0.1
Phormidium	0.246075	1.31109	9.31306e-05	5.91186e-05	3.41321e-05	9.78509e-05	4.73823e-05	2.73562e-05	8.1573e-05	3.14638e-05	1.81656e-05	2.77728e-05	2.59667e-05	1.49919e-05	>= 0.1	>= 0.1	>= 0.1	>= 0.1	>= 0.1	>= 0.1
Lacticaseibacillus	0.24513	1.3113	0.000162638	1.26325e-05	7.2934e-06	0.00015411	6.53631e-05	3.77374e-05	6.22216e-05	6.67138e-05	3.85172e-05	0.000106803	8.02708e-05	4.63444e-05	>= 0.1	>= 0.1	>= 0.1	>= 0.1	>= 0.1	>= 0.1
Lacunisphaera	0.441099	1.31148	0	0	0	0.000169856	0.000294199	0.000169856	0	0	0	0	0	0	>= 0.1	>= 0.1	>= 0.1	>= 0.1	>= 0.1	>= 0.1
Steroidobacter	0.441099	1.31442	0	0	0	0.000171927	0.000297786	0.000171927	0	0	0	0	0	0	>= 0.1	>= 0.1	>= 0.1	>= 0.1	>= 0.1	>= 0.1
Flavisolibacter	0.441099	1.31736	0	0	0	0.000185391	0.000321107	0.000185391	0	0	0	0	0	0	>= 0.1	>= 0.1	>= 0.1	>= 0.1	>= 0.1	>= 0.1
Lujinxingia	0.251391	1.31832	2.39255e-05	2.27998e-05	1.31635e-05	4.05506e-05	2.34404e-05	1.35333e-05	2.31898e-05	2.03621e-05	1.17561e-05	4.69818e-06	8.13748e-06	4.69818e-06	>= 0.1	>= 0.1	>= 0.1	>= 0.1	>= 0.1	>= 0.1
Ferruginibacter	0.441099	1.32032	0	0	0	0.000191605	0.00033187	0.000191605	0	0	0	0	0	0	>= 0.1	>= 0.1	>= 0.1	>= 0.1	>= 0.1	>= 0.1
Streptomyces	0.250911	1.321	0.000822369	7.90235e-05	4.56243e-05	0.00105372	9.76499e-05	5.63782e-05	0.00057397	9.78233e-05	5.64783e-05	0.000768975	0.000505515	0.000291859	>= 0.1	>= 0.1	>= 0.1	>= 0.1	>= 0.1	>= 0.1
Methylocaldum	0.250062	1.32176	4.23919e-05	8.42936e-06	4.86669e-06	6.44365e-05	5.32311e-05	3.0733e-05	4.41422e-05	3.20211e-05	1.84874e-05	7.66122e-06	7.98591e-06	4.61067e-06	>= 0.1	>= 0.1	>= 0.1	>= 0.1	>= 0.1	>= 0.1
Hyalangium	0.253146	1.32231	1.45002e-05	1.25597e-05	7.25132e-06	5.00922e-05	4.54664e-05	2.625e-05	1.29042e-05	1.1179e-05	6.4542e-06	9.52697e-06	1.65012e-05	9.52697e-06	>= 0.1	>= 0.1	>= 0.1	>= 0.1	>= 0.1	>= 0.1
Oceanibaculum	0.441099	1.3233	0	0	0	0.000191605	0.00033187	0.000191605	0	0	0	0	0	0	>= 0.1	>= 0.1	>= 0.1	>= 0.1	>= 0.1	>= 0.1
Endomicrobium	0.254811	1.32582	4.1603e-05	2.13824e-05	1.23452e-05	2.7458e-05	1.07462e-05	6.20429e-06	2.21542e-05	4.64468e-06	2.68161e-06	1.70179e-05	1.49765e-05	8.64667e-06	>= 0.1	>= 0.1	>= 0.1	>= 0.1	>= 0.1	>= 0.1
Thermomonas	0.441099	1.32628	0	0	0	0.000196784	0.00034084	0.000196784	0	0	0	0	0	0	>= 0.1	>= 0.1	>= 0.1	>= 0.1	>= 0.1	>= 0.1
Kaistia	0.441099	1.32929	0	0	0	0.000234069	0.00040542	0.000234069	0	0	0	0	0	0	>= 0.1	>= 0.1	>= 0.1	>= 0.1	>= 0.1	>= 0.1
Planktothrix	0.266055	1.33227	3.31039e-05	9.71474e-06	5.60881e-06	3.99076e-05	1.10146e-05	6.35925e-06	2.43205e-05	8.84077e-06	5.10422e-06	2.92406e-05	5.69461e-06	3.28778e-06	>= 0.1	>= 0.1	>= 0.1	>= 0.1	>= 0.1	>= 0.1
Pseudaminobacter	0.441099	1.3323	0	0	0	0.000245462	0.000425153	0.000245462	0	0	0	0	0	0	>= 0.1	>= 0.1	>= 0.1	>= 0.1	>= 0.1	>= 0.1
Candidatus_Cyclonatronum	0.257169	1.33288	2.55003e-05	1.15385e-05	6.66176e-06	2.96618e-05	1.15756e-05	6.68315e-06	1.97648e-05	1.03875e-05	5.99724e-06	1.08581e-05	1.05826e-05	6.10986e-06	>= 0.1	>= 0.1	>= 0.1	>= 0.1	>= 0.1	>= 0.1
Thermoanaerobacter	0.265431	1.33417	3.51875e-05	4.83746e-06	2.79291e-06	2.17921e-05	1.89312e-05	1.093e-05	2.64067e-05	2.5879e-05	1.49413e-05	5.71618e-06	9.90071e-06	5.71618e-06	>= 0.1	>= 0.1	>= 0.1	>= 0.1	>= 0.1	>= 0.1
Sporanaerobacter	0.263452	1.33429	2.28471e-05	8.71798e-06	5.03333e-06	1.0147e-05	1.7575e-05	1.0147e-05	9.53621e-06	1.65172e-05	9.53621e-06	0	0	0	>= 0.1	>= 0.1	>= 0.1	>= 0.1	>= 0.1	>= 0.1
Tsuneonella	0.441099	1.33533	0	0	0	0.000254783	0.000441298	0.000254783	0	0	0	0	0	0	>= 0.1	>= 0.1	>= 0.1	>= 0.1	>= 0.1	>= 0.1
Gordonibacter	0.2649	1.33654	1.15697e-05	1.08517e-05	6.26525e-06	1.97731e-05	6.88935e-06	3.97757e-06	1.04748e-05	1.81429e-05	1.04748e-05	0	0	0	>= 0.1	>= 0.1	>= 0.1	>= 0.1	>= 0.1	>= 0.1
Shigella	0.262912	1.33664	1.43479e-05	2.48513e-05	1.43479e-05	2.89913e-06	5.02144e-06	2.89913e-06	9.72637e-05	0.000102477	5.91649e-05	3.68383e-05	4.54652e-05	2.62493e-05	>= 0.1	>= 0.1	>= 0.1	>= 0.1	>= 0.1	>= 0.1
Nitrococcus	0.262237	1.33831	2.53145e-05	9.69409e-06	5.59689e-06	1.61976e-05	1.56334e-05	9.02596e-06	1.16625e-05	1.02226e-05	5.90203e-06	5.31213e-06	9.20087e-06	5.31213e-06	>= 0.1	>= 0.1	>= 0.1	>= 0.1	>= 0.1	>= 0.1
Rhodopseudomonas	0.441099	1.33837	0	0	0	0.000287926	0.000498702	0.000287926	0	0	0	0	0	0	>= 0.1	>= 0.1	>= 0.1	>= 0.1	>= 0.1	>= 0.1
Prochlorothrix	0.260306	1.33872	2.4684e-05	2.14455e-05	1.23816e-05	2.44832e-05	6.90919e-06	3.98902e-06	1.30935e-06	2.26786e-06	1.30935e-06	2.36215e-05	2.15737e-05	1.24556e-05	>= 0.1	>= 0.1	>= 0.1	>= 0.1	>= 0.1	>= 0.1
Photobacterium	0.261647	1.34044	7.78384e-05	2.99972e-05	1.73189e-05	7.5311e-05	2.28362e-05	1.31845e-05	0.000124496	9.97512e-05	5.75914e-05	2.83532e-05	1.01919e-05	5.88432e-06	>= 0.1	>= 0.1	>= 0.1	>= 0.1	>= 0.1	>= 0.1
Nitratireductor	0.441099	1.34142	0	0	0	0.000291033	0.000504084	0.000291033	0	0	0	0	0	0	>= 0.1	>= 0.1	>= 0.1	>= 0.1	>= 0.1	>= 0.1
Gimesia	0.260023	1.34244	4.62303e-05	2.55885e-05	1.47735e-05	4.86638e-05	3.53362e-05	2.04013e-05	1.3178e-05	1.14132e-05	6.5894e-06	2.08287e-05	1.82949e-05	1.05626e-05	>= 0.1	>= 0.1	>= 0.1	>= 0.1	>= 0.1	>= 0.1
Fimbriiglobus	0.269496	1.34445	5.04465e-06	8.73758e-06	5.04465e-06	1.45422e-05	1.5706e-05	9.06789e-06	1.32625e-06	2.29713e-06	1.32625e-06	0	0	0	>= 0.1	>= 0.1	>= 0.1	>= 0.1	>= 0.1	>= 0.1
Bauldia	0.441099	1.34449	0	0	0	0.000302426	0.000523817	0.000302426	0	0	0	0	0	0	>= 0.1	>= 0.1	>= 0.1	>= 0.1	>= 0.1	>= 0.1
Acetobacterium	0.270812	1.34598	1.19384e-05	1.6503e-05	9.52799e-06	0	0	0	0	0	0	0	0	0	>= 0.1	>= 0.1	>= 0.1	>= 0.1	>= 0.1	>= 0.1
Curtobacterium	0.441099	1.34758	0	0	0	0	0	0	0	0	0	0.000503024	0.000871263	0.000503024	>= 0.1	>= 0.1	>= 0.1	>= 0.1	>= 0.1	>= 0.1
Gramella	0.274523	1.34932	9.53179e-05	9.88453e-06	5.70684e-06	8.99724e-05	2.75096e-05	1.58827e-05	3.92095e-05	2.76268e-05	1.59503e-05	6.61663e-05	5.88721e-05	3.39898e-05	>= 0.1	>= 0.1	>= 0.1	>= 0.1	>= 0.1	>= 0.1
Altererythrobacter	0.441099	1.35068	0	0	0	0.00059553	0.00103149	0.00059553	0	0	0	0	0	0	>= 0.1	>= 0.1	>= 0.1	>= 0.1	>= 0.1	>= 0.1
Pandoraea	0.272954	1.35158	0	0	0	3.1277e-05	4.33685e-05	2.50388e-05	0	0	0	0	0	0	>= 0.1	>= 0.1	>= 0.1	>= 0.1	>= 0.1	>= 0.1
Syntrophus	0.274277	1.3531	2.26308e-05	6.62342e-06	3.82403e-06	2.87229e-05	2.06868e-05	1.19435e-05	1.7963e-05	5.16592e-06	2.98254e-06	7.04727e-06	1.22062e-05	7.04727e-06	>= 0.1	>= 0.1	>= 0.1	>= 0.1	>= 0.1	>= 0.1
Sphingosinicella	0.441099	1.35379	0	0	0	0.000632816	0.00109607	0.000632816	0	0	0	0	0	0	>= 0.1	>= 0.1	>= 0.1	>= 0.1	>= 0.1	>= 0.1
Pseudorhodoplanes	0.441099	1.35691	0	0	0	0.000650423	0.00112657	0.000650423	0	0	0	0	0	0	>= 0.1	>= 0.1	>= 0.1	>= 0.1	>= 0.1	>= 0.1
Pseudoxanthomonas	0.441099	1.36006	0	0	0	0.000782993	0.00135618	0.000782993	0	0	0	0	0	0	>= 0.1	>= 0.1	>= 0.1	>= 0.1	>= 0.1	>= 0.1
Zymomonas	0.441099	1.36321	0	0	0	0	0	0	0	0	0	0.000873845	0.00151354	0.000873845	>= 0.1	>= 0.1	>= 0.1	>= 0.1	>= 0.1	>= 0.1
Rheinheimera	0.441099	1.36638	0	0	0	0.000959063	0.00166115	0.000959063	0	0	0	0	0	0	>= 0.1	>= 0.1	>= 0.1	>= 0.1	>= 0.1	>= 0.1
Rhodoplanes	0.441099	1.36957	0	0	0	0.00120142	0.00208092	0.00120142	0	0	0	0	0	0	>= 0.1	>= 0.1	>= 0.1	>= 0.1	>= 0.1	>= 0.1
Muricauda	0.281799	1.36991	2.01328e-05	1.74357e-05	1.00665e-05	5.54766e-05	4.36662e-05	2.52107e-05	9.21614e-06	8.20168e-06	4.73524e-06	2.67609e-05	2.82974e-05	1.63375e-05	>= 0.1	>= 0.1	>= 0.1	>= 0.1	>= 0.1	>= 0.1
Geobacillus	0.279799	1.37019	2.8769e-05	9.52845e-06	5.50125e-06	2.05463e-05	1.77976e-05	1.02755e-05	2.62512e-05	3.04813e-05	1.75984e-05	0	0	0	>= 0.1	>= 0.1	>= 0.1	>= 0.1	>= 0.1	>= 0.1
Prosthecomicrobium	0.281064	1.37134	2.11655e-05	8.51464e-06	4.91593e-06	1.7607e-05	3.04962e-05	1.7607e-05	0	0	0	0	0	0	>= 0.1	>= 0.1	>= 0.1	>= 0.1	>= 0.1	>= 0.1
Oleiharenicola	0.441099	1.37277	0	0	0	0.00127495	0.00220828	0.00127495	0	0	0	0	0	0	>= 0.1	>= 0.1	>= 0.1	>= 0.1	>= 0.1	>= 0.1
Saccharothrix	0.354142	1.37527	5.86104e-06	1.01516e-05	5.86104e-06	2.04182e-05	1.86004e-05	1.07389e-05	9.28372e-06	1.60799e-05	9.28372e-06	0	0	0	>= 0.1	>= 0.1	>= 0.1	>= 0.1	>= 0.1	>= 0.1
Sphingomonas	0.44001	1.3758	0.000174411	4.69479e-05	2.71054e-05	0.0212357	0.0364595	0.0210499	0.000116831	2.56849e-05	1.48292e-05	0.000177889	0.000152878	8.82644e-05	>= 0.1	>= 0.1	>= 0.1	>= 0.1	>= 0.1	>= 0.1
Pseudolabrys	0.441099	1.37598	0	0	0	0.00651562	0.0112854	0.00651562	0	0	0	0	0	0	>= 0.1	>= 0.1	>= 0.1	>= 0.1	>= 0.1	>= 0.1
Alteromonas	0.351251	1.37608	1.8759e-05	1.08208e-05	6.2474e-06	5.71341e-05	5.01307e-05	2.8943e-05	1.58643e-05	1.82497e-05	1.05364e-05	2.50832e-05	2.18536e-05	1.26172e-05	>= 0.1	>= 0.1	>= 0.1	>= 0.1	>= 0.1	>= 0.1
Cystobacter	0.350667	1.37784	2.2384e-05	1.0508e-05	6.06682e-06	6.46677e-05	6.24453e-05	3.60528e-05	3.19979e-05	1.43556e-05	8.28819e-06	1.80756e-05	2.72372e-06	1.57254e-06	>= 0.1	>= 0.1	>= 0.1	>= 0.1	>= 0.1	>= 0.1
Polaromonas	0.353845	1.37813	2.89853e-05	6.91201e-06	3.99065e-06	6.48969e-05	5.86842e-05	3.38813e-05	1.8483e-05	1.79323e-05	1.03532e-05	2.22904e-05	2.28863e-05	1.32134e-05	>= 0.1	>= 0.1	>= 0.1	>= 0.1	>= 0.1	>= 0.1
Chryseolinea	0.284611	1.37855	2.74896e-05	2.42164e-06	1.39813e-06	7.66067e-05	9.52043e-05	5.49662e-05	0	0	0	1.04144e-05	9.14745e-06	5.28128e-06	>= 0.1	>= 0.1	>= 0.1	>= 0.1	>= 0.1	>= 0.1
Mesorhizobium	0.439857	1.37856	8.29958e-05	3.0523e-05	1.76225e-05	0.00202871	0.00336138	0.0019407	0.00011018	2.16353e-05	1.24912e-05	6.1769e-05	5.31546e-05	3.06888e-05	>= 0.1	>= 0.1	>= 0.1	>= 0.1	>= 0.1	>= 0.1
Pragia	0.349916	1.37896	1.73698e-05	1.55851e-05	8.99807e-06	0	0	0	5.70542e-05	4.94704e-05	2.85617e-05	3.05382e-05	5.28936e-05	3.05382e-05	>= 0.1	>= 0.1	>= 0.1	>= 0.1	>= 0.1	>= 0.1
Luteimonas	0.439161	1.37963	1.42688e-05	1.29341e-05	7.46752e-06	0.00332797	0.00570706	0.00329497	4.17466e-05	1.75285e-05	1.01201e-05	1.86499e-05	2.01442e-05	1.16302e-05	>= 0.1	>= 0.1	>= 0.1	>= 0.1	>= 0.1	>= 0.1
Massilimicrobiota	0.346089	1.38021	3.0545e-05	1.13553e-05	6.556e-06	1.15965e-05	2.00858e-05	1.15965e-05	6.63123e-06	1.14856e-05	6.63123e-06	2.58674e-05	2.34487e-05	1.35381e-05	>= 0.1	>= 0.1	>= 0.1	>= 0.1	>= 0.1	>= 0.1
Corallococcus	0.349313	1.38067	0.000117172	6.22232e-05	3.59246e-05	0.000115922	7.31832e-05	4.22523e-05	8.74487e-05	1.51274e-05	8.73379e-06	4.63713e-05	3.14665e-05	1.81672e-05	>= 0.1	>= 0.1	>= 0.1	>= 0.1	>= 0.1	>= 0.1
Oceanobacillus	0.353537	1.38097	0.000134825	2.0245e-05	1.16885e-05	0.000140748	1.38874e-05	8.01791e-06	9.68986e-05	3.90462e-05	2.25433e-05	0.000115148	4.10085e-05	2.36763e-05	>= 0.1	>= 0.1	>= 0.1	>= 0.1	>= 0.1	>= 0.1
Rathayibacter	0.438858	1.38194	2.00871e-05	3.47918e-05	2.00871e-05	0	0	0	0	0	0	0.00259311	0.00446701	0.00257903	>= 0.1	>= 0.1	>= 0.1	>= 0.1	>= 0.1	>= 0.1
Reyranella	0.436972	1.38253	2.24145e-05	7.50781e-06	4.33464e-06	0.0003859	0.000634805	0.000366505	9.16546e-06	1.5875e-05	9.16546e-06	2.0385e-05	2.00174e-05	1.1557e-05	>= 0.1	>= 0.1	>= 0.1	>= 0.1	>= 0.1	>= 0.1
Pseudidiomarina	0.348816	1.3828	4.92095e-05	1.09234e-05	6.30662e-06	9.99096e-05	5.44957e-05	3.14631e-05	0.000115579	2.4601e-05	1.42034e-05	0.000125998	8.52611e-05	4.92255e-05	>= 0.1	>= 0.1	>= 0.1	>= 0.1	>= 0.1	>= 0.1
Bradyrhizobium	0.43811	1.38285	0.000107198	2.27907e-05	1.31582e-05	0.00143993	0.0023399	0.00135094	7.526e-05	7.19397e-06	4.15344e-06	6.87131e-05	6.07818e-05	3.50924e-05	>= 0.1	>= 0.1	>= 0.1	>= 0.1	>= 0.1	>= 0.1
Bryobacter	0.345918	1.38367	1.02568e-05	1.77653e-05	1.02568e-05	5.76824e-05	8.25543e-05	4.76628e-05	0	0	0	0	0	0	>= 0.1	>= 0.1	>= 0.1	>= 0.1	>= 0.1	>= 0.1
Celeribacter	0.331414	1.38383	2.93052e-06	5.07581e-06	2.93052e-06	3.97373e-05	4.81015e-05	2.77714e-05	4.7681e-06	8.2586e-06	4.7681e-06	9.52697e-06	1.65012e-05	9.52697e-06	>= 0.1	>= 0.1	>= 0.1	>= 0.1	>= 0.1	>= 0.1
Devosia	0.436823	1.38535	1.58285e-05	1.51817e-05	8.76514e-06	0.0012764	0.00218823	0.00126338	2.65249e-06	4.59425e-06	2.65249e-06	0	0	0	>= 0.1	>= 0.1	>= 0.1	>= 0.1	>= 0.1	>= 0.1
Hwanghaeella	0.357783	1.38537	2.20428e-05	1.72646e-05	9.96771e-06	7.03924e-05	8.44534e-05	4.87592e-05	6.63123e-06	1.14856e-05	6.63123e-06	1.55562e-05	1.79765e-05	1.03787e-05	>= 0.1	>= 0.1	>= 0.1	>= 0.1	>= 0.1	>= 0.1
Peptostreptococcus	0.332822	1.38537	3.25342e-05	1.1147e-05	6.43573e-06	2.24118e-05	7.63459e-06	4.40783e-06	9.16546e-06	1.5875e-05	9.16546e-06	2.31778e-05	2.00781e-05	1.15921e-05	>= 0.1	>= 0.1	>= 0.1	>= 0.1	>= 0.1	>= 0.1
Acidisphaera	0.326638	1.38561	3.1267e-05	2.26376e-05	1.30698e-05	2.46701e-05	2.19613e-05	1.26794e-05	2.66422e-05	6.01161e-06	3.47081e-06	5.71618e-06	9.90071e-06	5.71618e-06	>= 0.1	>= 0.1	>= 0.1	>= 0.1	>= 0.1	>= 0.1
Lactiplantibacillus	0.288302	1.38635	9.39746e-05	2.17975e-05	1.25848e-05	7.5943e-05	2.64718e-05	1.52835e-05	8.16006e-05	8.17104e-06	4.71755e-06	5.31294e-05	3.32625e-05	1.92041e-05	>= 0.1	>= 0.1	>= 0.1	>= 0.1	>= 0.1	>= 0.1
Bdellovibrio	0.348765	1.38673	6.13519e-05	2.8886e-05	1.66773e-05	4.42542e-05	2.57362e-05	1.48588e-05	2.7564e-05	3.48793e-05	2.01376e-05	2.12724e-05	1.87206e-05	1.08083e-05	>= 0.1	>= 0.1	>= 0.1	>= 0.1	>= 0.1	>= 0.1
Thermosporothrix	0.34565	1.38677	5.49944e-05	2.21897e-05	1.28112e-05	4.32963e-05	1.66407e-05	9.60753e-06	3.09348e-05	1.02931e-05	5.94275e-06	3.1857e-05	1.80365e-05	1.04134e-05	>= 0.1	>= 0.1	>= 0.1	>= 0.1	>= 0.1	>= 0.1
Sutterella	0.335319	1.3871	2.73038e-05	7.05611e-06	4.07385e-06	2.21303e-05	2.04722e-05	1.18196e-05	0	0	0	1.64436e-05	2.84812e-05	1.64436e-05	>= 0.1	>= 0.1	>= 0.1	>= 0.1	>= 0.1	>= 0.1
Clostridioides	0.287457	1.38729	8.37208e-05	5.94669e-05	3.43332e-05	1.84326e-05	1.62054e-05	9.3562e-06	6.79871e-05	3.67382e-05	2.12108e-05	0.000139954	0.000122201	7.0553e-05	>= 0.1	>= 0.1	>= 0.1	>= 0.1	>= 0.1	>= 0.1
Pseudomonas	0.433393	1.38769	0.00080018	0.000151156	8.72701e-05	0.00641318	0.00932659	0.00538471	0.00117683	0.000435302	0.000251322	0.000947904	0.0002846	0.000164314	>= 0.1	>= 0.1	>= 0.1	>= 0.1	>= 0.1	>= 0.1
Carnobacterium	0.362567	1.38776	4.44298e-05	3.6113e-05	2.08498e-05	7.08968e-05	2.2489e-05	1.2984e-05	0	0	0	0.000299603	0.000416912	0.000240704	>= 0.1	>= 0.1	>= 0.1	>= 0.1	>= 0.1	>= 0.1
Nitrospira	0.331367	1.38799	1.33122e-05	8.47417e-06	4.89257e-06	0.000109388	0.000142548	8.23002e-05	7.95748e-06	1.37828e-05	7.95748e-06	1.89965e-05	1.99847e-05	1.15381e-05	>= 0.1	>= 0.1	>= 0.1	>= 0.1	>= 0.1	>= 0.1
Thalassolituus	0.434708	1.38856	3.6467e-05	6.98551e-06	4.03309e-06	3.38236e-05	1.62943e-05	9.4075e-06	2.79347e-05	1.16974e-05	6.75348e-06	1.84796e-05	1.73028e-05	9.98979e-06	>= 0.1	>= 0.1	>= 0.1	>= 0.1	>= 0.1	>= 0.1
Acetobacter	0.326303	1.38861	5.37149e-05	2.15883e-05	1.2464e-05	7.71968e-05	5.89165e-05	3.40154e-05	3.60292e-05	5.56555e-05	3.21327e-05	9.39635e-06	1.6275e-05	9.39635e-06	>= 0.1	>= 0.1	>= 0.1	>= 0.1	>= 0.1	>= 0.1
Campylobacter	0.436813	1.38863	3.01124e-05	7.49329e-06	4.32625e-06	2.55714e-05	1.60699e-05	9.27796e-06	7.95748e-06	1.37828e-05	7.95748e-06	2.65449e-05	2.57622e-05	1.48738e-05	>= 0.1	>= 0.1	>= 0.1	>= 0.1	>= 0.1	>= 0.1
Aureimonas	0.345181	1.38907	1.63981e-05	5.80768e-06	3.35306e-06	0.000142116	0.000202742	0.000117053	6.63123e-06	1.14856e-05	6.63123e-06	5.71618e-06	9.90071e-06	5.71618e-06	>= 0.1	>= 0.1	>= 0.1	>= 0.1	>= 0.1	>= 0.1
Eubacterium	0.320201	1.38928	3.31648e-05	1.70614e-05	9.85039e-06	3.2582e-05	1.2326e-05	7.11643e-06	1.31949e-05	1.21337e-05	7.00538e-06	1.33378e-05	2.31017e-05	1.33378e-05	>= 0.1	>= 0.1	>= 0.1	>= 0.1	>= 0.1	>= 0.1
Brevundimonas	0.432864	1.38934	0	0	0	0.00011082	0.000191947	0.00011082	7.94684e-06	1.37643e-05	7.94684e-06	0.00306203	0.00517967	0.00299048	>= 0.1	>= 0.1	>= 0.1	>= 0.1	>= 0.1	>= 0.1
Alkalinema	0.364262	1.39025	2.72733e-05	3.04359e-06	1.75722e-06	3.56659e-05	1.06626e-05	6.15608e-06	2.48235e-05	6.47071e-06	3.73587e-06	2.54298e-05	9.13985e-06	5.27689e-06	>= 0.1	>= 0.1	>= 0.1	>= 0.1	>= 0.1	>= 0.1
Fusibacter	0.360197	1.39067	3.32592e-05	4.75257e-06	2.7439e-06	3.97309e-05	2.21051e-05	1.27624e-05	2.80023e-05	4.16403e-06	2.4041e-06	2.11753e-05	8.70536e-06	5.02604e-06	>= 0.1	>= 0.1	>= 0.1	>= 0.1	>= 0.1	>= 0.1
Alkalibaculum	0.338297	1.39078	1.00893e-05	1.74752e-05	1.00893e-05	2.29014e-05	1.53426e-05	8.85807e-06	0	0	0	9.52697e-06	1.65012e-05	9.52697e-06	>= 0.1	>= 0.1	>= 0.1	>= 0.1	>= 0.1	>= 0.1
Priestia	0.361283	1.39084	4.07074e-05	2.60261e-05	1.50262e-05	2.21282e-05	3.69288e-06	2.13209e-06	1.43043e-05	2.47758e-05	1.43043e-05	1.14324e-05	1.98014e-05	1.14324e-05	>= 0.1	>= 0.1	>= 0.1	>= 0.1	>= 0.1	>= 0.1
Hyphomicrobium	0.436522	1.39102	3.92451e-05	1.09824e-05	6.3407e-06	0.000797325	0.00132763	0.000766506	2.62715e-05	2.99737e-05	1.73053e-05	1.33378e-05	2.31017e-05	1.33378e-05	>= 0.1	>= 0.1	>= 0.1	>= 0.1	>= 0.1	>= 0.1
Elstera	0.331054	1.39105	4.78813e-05	2.04657e-05	1.18159e-05	5.56702e-05	1.20564e-05	6.96078e-06	3.64291e-05	2.08458e-05	1.20353e-05	2.54633e-05	2.40566e-05	1.38891e-05	>= 0.1	>= 0.1	>= 0.1	>= 0.1	>= 0.1	>= 0.1
Secundilactobacillus	0.335258	1.39116	0	0	0	1.27312e-05	1.11561e-05	6.44097e-06	0	0	0	9.39635e-06	1.6275e-05	9.39635e-06	>= 0.1	>= 0.1	>= 0.1	>= 0.1	>= 0.1	>= 0.1
Ancylomarina	0.32587	1.39121	0.00164544	0.000657078	0.000379364	0.00155344	0.000775935	0.000447986	0.00114008	8.66858e-05	5.00481e-05	0.000878928	0.000324089	0.000187113	>= 0.1	>= 0.1	>= 0.1	>= 0.1	>= 0.1	>= 0.1
Aeromonas	0.362463	1.39136	5.03063e-05	5.70959e-05	3.29643e-05	5.638e-05	3.03694e-05	1.75338e-05	0.000118665	6.15454e-05	3.55333e-05	5.91861e-05	4.4829e-05	2.5882e-05	>= 0.1	>= 0.1	>= 0.1	>= 0.1	>= 0.1	>= 0.1
Rivicola	0.432493	1.3915	1.90971e-05	1.78318e-05	1.02952e-05	1.61765e-05	1.05558e-06	6.0944e-07	1.30935e-05	2.26786e-05	1.30935e-05	0	0	0	>= 0.1	>= 0.1	>= 0.1	>= 0.1	>= 0.1	>= 0.1
Brevibacillus	0.366679	1.3915	5.79706e-05	1.3824e-05	7.98131e-06	4.0267e-05	1.92043e-05	1.10876e-05	3.72691e-05	1.59733e-05	9.2222e-06	4.14633e-05	6.79328e-06	3.9221e-06	>= 0.1	>= 0.1	>= 0.1	>= 0.1	>= 0.1	>= 0.1
Aureispira	0.340583	1.39159	2.90919e-05	2.85867e-05	1.65045e-05	1.03993e-05	1.80122e-05	1.03993e-05	1.30935e-06	2.26786e-06	1.30935e-06	7.62157e-06	1.3201e-05	7.62157e-06	>= 0.1	>= 0.1	>= 0.1	>= 0.1	>= 0.1	>= 0.1
Catelliglobosispora	0.324973	1.39185	3.4231e-05	1.36089e-05	7.85709e-06	2.0187e-05	1.0573e-05	6.10435e-06	3.92805e-06	6.80359e-06	3.92805e-06	3.15261e-05	3.6633e-05	2.11501e-05	>= 0.1	>= 0.1	>= 0.1	>= 0.1	>= 0.1	>= 0.1
Mariprofundus	0.329253	1.39227	3.15472e-05	9.9729e-06	5.75786e-06	2.77962e-05	5.25002e-06	3.0311e-06	2.32573e-05	1.28933e-05	7.44398e-06	1.14324e-05	1.98014e-05	1.14324e-05	>= 0.1	>= 0.1	>= 0.1	>= 0.1	>= 0.1	>= 0.1
Azospira	0.419213	1.3925	0.00163075	0.000278003	0.000160505	0.00239657	0.00126941	0.000732894	0.00121535	0.00050474	0.000291412	0.00212042	0.00108049	0.000623822	>= 0.1	>= 0.1	>= 0.1	>= 0.1	>= 0.1	>= 0.1
Mangrovibacter	0.319957	1.39275	4.32265e-05	5.36746e-05	3.09891e-05	0	0	0	0	0	0	1.59364e-05	2.76026e-05	1.59364e-05	>= 0.1	>= 0.1	>= 0.1	>= 0.1	>= 0.1	>= 0.1
Thermoflexibacter	0.339857	1.39289	3.89619e-05	5.10164e-05	2.94544e-05	3.99076e-05	1.10146e-05	6.35925e-06	2.39391e-05	2.19795e-05	1.26899e-05	0	0	0	>= 0.1	>= 0.1	>= 0.1	>= 0.1	>= 0.1	>= 0.1
Caballeronia	0.366074	1.39317	2.62711e-05	7.83344e-06	4.52264e-06	0.000112232	0.000134501	7.7654e-05	7.55569e-05	1.2358e-05	7.13489e-06	2.0385e-05	2.00174e-05	1.1557e-05	>= 0.1	>= 0.1	>= 0.1	>= 0.1	>= 0.1	>= 0.1
Dokdonella	0.345163	1.39321	2.85832e-05	1.71855e-05	9.92207e-06	0.00031393	0.000452269	0.000261118	9.28372e-06	1.60799e-05	9.28372e-06	1.70179e-05	1.49765e-05	8.64667e-06	>= 0.1	>= 0.1	>= 0.1	>= 0.1	>= 0.1	>= 0.1
Thermosulfurimonas	0.29289	1.39332	3.63756e-05	6.2053e-06	3.58263e-06	3.11304e-05	2.43252e-05	1.40442e-05	2.83561e-05	2.8612e-05	1.65191e-05	5.31213e-06	9.20087e-06	5.31213e-06	>= 0.1	>= 0.1	>= 0.1	>= 0.1	>= 0.1	>= 0.1
Paremcibacter	0.322234	1.39356	1.98221e-05	6.73785e-06	3.8901e-06	1.28402e-05	1.3051e-05	7.53498e-06	2.72023e-05	9.65299e-06	5.57316e-06	1.23594e-05	1.10154e-05	6.35977e-06	>= 0.1	>= 0.1	>= 0.1	>= 0.1	>= 0.1	>= 0.1
Thiomonas	0.344205	1.39356	1.80157e-05	2.30259e-05	1.3294e-05	3.3523e-05	3.78506e-05	2.1853e-05	0	0	0	5.71618e-06	9.90071e-06	5.71618e-06	>= 0.1	>= 0.1	>= 0.1	>= 0.1	>= 0.1	>= 0.1
Photorhabdus	0.338026	1.39396	5.86104e-06	1.01516e-05	5.86104e-06	8.66611e-06	1.50101e-05	8.66611e-06	2.64067e-05	2.5879e-05	1.49413e-05	0.000111957	0.000148257	8.55961e-05	>= 0.1	>= 0.1	>= 0.1	>= 0.1	>= 0.1	>= 0.1
Aerococcus	0.400828	1.394	1.90971e-05	1.78318e-05	1.02952e-05	1.59139e-05	1.39451e-05	8.05121e-06	9.28372e-06	1.60799e-05	9.28372e-06	0	0	0	>= 0.1	>= 0.1	>= 0.1	>= 0.1	>= 0.1	>= 0.1
Blastococcus	0.290976	1.39417	2.28775e-05	4.59499e-06	2.65292e-06	5.88674e-05	4.85819e-05	2.80488e-05	2.11417e-05	4.70212e-06	2.71477e-06	3.07023e-05	8.34324e-06	4.81697e-06	>= 0.1	>= 0.1	>= 0.1	>= 0.1	>= 0.1	>= 0.1
Herbaspirillum	0.330824	1.39448	0.00022819	5.98036e-05	3.45276e-05	0.000273561	9.53806e-05	5.5068e-05	0.000274543	0.000129748	7.49102e-05	0.000149035	4.31333e-05	2.4903e-05	>= 0.1	>= 0.1	>= 0.1	>= 0.1	>= 0.1	>= 0.1
Alishewanella	0.324623	1.39483	2.1196e-05	4.21468e-06	2.43335e-06	3.56257e-05	4.12277e-05	2.38028e-05	3.97874e-06	6.89138e-06	3.97874e-06	3.46894e-05	1.3456e-05	7.76884e-06	>= 0.1	>= 0.1	>= 0.1	>= 0.1	>= 0.1	>= 0.1
Lelliottia	0.432487	1.39485	1.72175e-05	2.98216e-05	1.72175e-05	0	0	0	6.90981e-05	1.53408e-05	8.85702e-06	0.000272131	0.000427565	0.000246855	>= 0.1	>= 0.1	>= 0.1	>= 0.1	>= 0.1	>= 0.1
Thermovibrio	0.418975	1.39519	4.41344e-05	1.18893e-06	6.86431e-07	4.78318e-05	5.53874e-06	3.19779e-06	2.74886e-05	3.49001e-05	2.01496e-05	2.67548e-05	1.10309e-05	6.3687e-06	>= 0.1	>= 0.1	>= 0.1	>= 0.1	>= 0.1	>= 0.1
Blautia	0.323784	1.39573	4.57246e-05	1.32405e-05	7.6444e-06	4.73846e-05	1.85716e-05	1.07223e-05	1.94679e-05	1.56906e-05	9.05898e-06	3.16868e-05	2.75006e-05	1.58775e-05	>= 0.1	>= 0.1	>= 0.1	>= 0.1	>= 0.1	>= 0.1
Ignatzschineria	0.343829	1.39628	3.5882e-05	1.39364e-05	8.04616e-06	2.32395e-05	9.70449e-06	5.60289e-06	2.21542e-05	4.64468e-06	2.68161e-06	3.4416e-05	1.33341e-05	7.69843e-06	>= 0.1	>= 0.1	>= 0.1	>= 0.1	>= 0.1	>= 0.1
Nitratiruptor	0.369078	1.39663	2.17961e-05	2.00866e-05	1.1597e-05	2.2334e-05	1.46358e-05	8.45e-06	5.23741e-06	9.07145e-06	5.23741e-06	7.04727e-06	1.22062e-05	7.04727e-06	>= 0.1	>= 0.1	>= 0.1	>= 0.1	>= 0.1	>= 0.1
Methylobacterium	0.319813	1.39669	1.83264e-05	1.61443e-06	9.3209e-07	0.000175486	0.000235652	0.000136054	0	0	0	3.98252e-05	1.16283e-05	6.71359e-06	>= 0.1	>= 0.1	>= 0.1	>= 0.1	>= 0.1	>= 0.1
Thermus	0.431135	1.39726	6.15957e-05	1.69007e-05	9.7576e-06	8.90964e-05	5.9799e-05	3.4525e-05	6.12526e-05	2.7113e-05	1.56537e-05	3.65887e-05	2.80571e-05	1.61988e-05	>= 0.1	>= 0.1	>= 0.1	>= 0.1	>= 0.1	>= 0.1
Actinomadura	0.400754	1.39739	3.58669e-05	1.7477e-05	1.00904e-05	0.000101537	0.000111358	6.42926e-05	2.53836e-05	8.5291e-06	4.92428e-06	3.21305e-05	2.90039e-05	1.67454e-05	>= 0.1	>= 0.1	>= 0.1	>= 0.1	>= 0.1	>= 0.1
Alteriqipengyuania	0.432264	1.39752	5.18324e-05	3.57217e-06	2.06239e-06	5.61365e-05	1.83442e-05	1.0591e-05	3.72416e-05	1.32908e-05	7.67343e-06	4.80272e-05	1.55437e-05	8.97414e-06	>= 0.1	>= 0.1	>= 0.1	>= 0.1	>= 0.1	>= 0.1
Dokdonia	0.292798	1.39788	1.74612e-05	1.75844e-05	1.01523e-05	2.07564e-05	1.79757e-05	1.03783e-05	2.53329e-05	4.74321e-06	2.73849e-06	3.81079e-06	6.60048e-06	3.81079e-06	>= 0.1	>= 0.1	>= 0.1	>= 0.1	>= 0.1	>= 0.1
Minicystis	0.429369	1.39834	4.59379e-05	1.82792e-05	1.05535e-05	6.39702e-05	6.5688e-05	3.7925e-05	3.39214e-05	2.84975e-05	1.6453e-05	9.24474e-05	4.56257e-05	2.6342e-05	>= 0.1	>= 0.1	>= 0.1	>= 0.1	>= 0.1	>= 0.1
Marinobacter	0.418958	1.39863	5.14454e-05	3.14552e-05	1.81607e-05	5.80143e-05	3.93072e-05	2.2694e-05	2.09496e-05	3.62858e-05	2.09496e-05	2.17161e-05	2.11652e-05	1.22197e-05	>= 0.1	>= 0.1	>= 0.1	>= 0.1	>= 0.1	>= 0.1
Acidocella	0.400199	1.39912	1.01959e-05	1.10751e-05	6.39419e-06	2.75126e-05	6.65045e-06	3.83964e-06	1.90261e-05	1.15104e-05	6.64552e-06	1.14324e-05	1.98014e-05	1.14324e-05	>= 0.1	>= 0.1	>= 0.1	>= 0.1	>= 0.1	>= 0.1
Limihaloglobus	0.318302	1.39927	1.74003e-05	1.50716e-05	8.70159e-06	6.93289e-06	1.20081e-05	6.93289e-06	1.29887e-05	1.1256e-05	6.49868e-06	0	0	0	>= 0.1	>= 0.1	>= 0.1	>= 0.1	>= 0.1	>= 0.1
Brachybacterium	0.372941	1.39932	0	0	0	2.27855e-05	3.94657e-05	2.27855e-05	0	0	0	3.60719e-05	4.05914e-05	2.34355e-05	>= 0.1	>= 0.1	>= 0.1	>= 0.1	>= 0.1	>= 0.1
Marinicaulis	0.317308	1.39952	2.5345e-05	8.84882e-06	5.10887e-06	3.06552e-05	3.90138e-05	2.25246e-05	1.39842e-05	1.90824e-06	1.10172e-06	0	0	0	>= 0.1	>= 0.1	>= 0.1	>= 0.1	>= 0.1	>= 0.1
Gabonibacter	0.319527	1.40003	2.90797e-05	1.38695e-05	8.00754e-06	2.66303e-05	8.45878e-06	4.88368e-06	3.97874e-06	6.89138e-06	3.97874e-06	2.41048e-05	2.90631e-05	1.67796e-05	>= 0.1	>= 0.1	>= 0.1	>= 0.1	>= 0.1	>= 0.1
Algoriphagus	0.418335	1.40005	5.84793e-05	1.95061e-05	1.12619e-05	5.60963e-05	3.22325e-05	1.86095e-05	5.91896e-05	2.71984e-05	1.5703e-05	2.86998e-05	1.66692e-05	9.62395e-06	>= 0.1	>= 0.1	>= 0.1	>= 0.1	>= 0.1	>= 0.1
Acidiphilium	0.430961	1.4001	1.96393e-05	1.93753e-05	1.11863e-05	6.72642e-05	9.25007e-05	5.34053e-05	2.4388e-05	2.13625e-05	1.23336e-05	0	0	0	>= 0.1	>= 0.1	>= 0.1	>= 0.1	>= 0.1	>= 0.1
Acidimicrobium	0.343758	1.40026	2.57471e-05	8.43813e-06	4.87176e-06	5.74178e-05	4.99012e-05	2.88104e-05	1.32518e-05	1.21413e-05	7.0098e-06	2.90068e-05	2.32342e-05	1.34143e-05	>= 0.1	>= 0.1	>= 0.1	>= 0.1	>= 0.1	>= 0.1
Marmoricola	0.392122	1.40029	8.60874e-06	1.49108e-05	8.60874e-06	0.000190797	0.000305665	0.000176476	0	0	0	0	0	0	>= 0.1	>= 0.1	>= 0.1	>= 0.1	>= 0.1	>= 0.1
Thermoflexus	0.31647	1.40046	5.5165e-05	1.0833e-05	6.25445e-06	0.00012781	0.000134355	7.75696e-05	2.1668e-05	1.01406e-05	5.85467e-06	3.44734e-05	3.51229e-05	2.02782e-05	>= 0.1	>= 0.1	>= 0.1	>= 0.1	>= 0.1	>= 0.1
Kibdelosporangium	0.395335	1.4005	0	0	0	9.0043e-06	1.06764e-05	6.164e-06	0	0	0	5.71618e-06	9.90071e-06	5.71618e-06	>= 0.1	>= 0.1	>= 0.1	>= 0.1	>= 0.1	>= 0.1
Mycetocola	0.377495	1.40062	4.30437e-06	7.45539e-06	4.30437e-06	0	0	0	0	0	0	0.000115655	0.000182317	0.000105261	>= 0.1	>= 0.1	>= 0.1	>= 0.1	>= 0.1	>= 0.1
Saccharomonospora	0.382784	1.40074	1.45002e-05	1.25597e-05	7.25132e-06	9.7331e-06	1.42523e-05	8.22857e-06	9.53621e-06	1.65172e-05	9.53621e-06	4.18612e-05	4.2907e-05	2.47724e-05	>= 0.1	>= 0.1	>= 0.1	>= 0.1	>= 0.1	>= 0.1
Ramlibacter	0.383979	1.40126	0	0	0	6.08986e-05	9.80438e-05	5.66056e-05	0	0	0	0	0	0	>= 0.1	>= 0.1	>= 0.1	>= 0.1	>= 0.1	>= 0.1
Enterobacter	0.429251	1.40138	0.0991875	0.0119042	0.00687288	0.0860845	0.0255473	0.0147497	0.0901746	0.00577815	0.00333602	0.111923	0.026417	0.0152519	>= 0.1	>= 0.1	>= 0.1	>= 0.1	>= 0.1	>= 0.1
Niastella	0.417738	1.40158	1.95449e-05	3.82683e-06	2.20942e-06	4.96006e-05	3.84122e-05	2.21773e-05	1.7163e-05	6.08331e-06	3.5122e-06	3.44796e-05	3.20728e-05	1.85172e-05	>= 0.1	>= 0.1	>= 0.1	>= 0.1	>= 0.1	>= 0.1
Legionella	0.393544	1.4016	0.000182109	4.74379e-05	2.73883e-05	0.000206273	2.86417e-05	1.65363e-05	0.000152856	9.93938e-05	5.7385e-05	0.000122922	2.99912e-05	1.73154e-05	>= 0.1	>= 0.1	>= 0.1	>= 0.1	>= 0.1	>= 0.1
Balneola	0.385177	1.40179	2.00079e-05	4.52027e-06	2.60978e-06	1.03993e-05	1.80122e-05	1.03993e-05	0	0	0	2.6858e-05	3.28085e-05	1.8942e-05	>= 0.1	>= 0.1	>= 0.1	>= 0.1	>= 0.1	>= 0.1
Thermoanaerobacterium	0.399953	1.40194	0	0	0	6.93289e-06	1.20081e-05	6.93289e-06	1.76723e-05	1.67752e-05	9.68514e-06	7.04727e-06	1.22062e-05	7.04727e-06	>= 0.1	>= 0.1	>= 0.1	>= 0.1	>= 0.1	>= 0.1
Solirubrobacter	0.295763	1.40198	3.01124e-05	7.49329e-06	4.32625e-06	9.44195e-05	0.000114683	6.62123e-05	1.50474e-05	5.21065e-06	3.00837e-06	4.69818e-06	8.13748e-06	4.69818e-06	>= 0.1	>= 0.1	>= 0.1	>= 0.1	>= 0.1	>= 0.1
Mucilaginibacter	0.394751	1.40215	8.8144e-05	1.62936e-05	9.40714e-06	0.000124441	6.20271e-06	3.58114e-06	7.75108e-05	3.48253e-05	2.01064e-05	8.35705e-05	5.69678e-05	3.28904e-05	>= 0.1	>= 0.1	>= 0.1	>= 0.1	>= 0.1	>= 0.1
Chloroherpeton	0.374761	1.4022	8.40774e-06	1.45626e-05	8.40774e-06	8.69739e-06	1.50643e-05	8.69739e-06	2.40235e-05	4.37526e-06	2.52606e-06	7.62157e-06	1.3201e-05	7.62157e-06	>= 0.1	>= 0.1	>= 0.1	>= 0.1	>= 0.1	>= 0.1
Streptococcus	0.428644	1.40283	0.014496	0.0015092	0.000871339	0.0130412	0.0039762	0.00229566	0.0109151	0.00135287	0.00078108	0.0135454	0.00259954	0.00150085	>= 0.1	>= 0.1	>= 0.1	>= 0.1	>= 0.1	>= 0.1
Lactococcus	0.372938	1.40326	0.00523193	0.00716134	0.0041346	0.000743718	0.000622992	0.000359684	7.9765e-05	8.48779e-06	4.90043e-06	0.00119906	0.00166796	0.000962998	>= 0.1	>= 0.1	>= 0.1	>= 0.1	>= 0.1	>= 0.1
Acuticoccus	0.316126	1.4036	3.31648e-05	1.70614e-05	9.85039e-06	3.67037e-05	1.41895e-05	8.1923e-06	1.45781e-05	1.27783e-05	7.37754e-06	2.00206e-05	1.74359e-05	1.00666e-05	>= 0.1	>= 0.1	>= 0.1	>= 0.1	>= 0.1	>= 0.1
Fredinandcohnia	0.39203	1.40372	0.000306089	0.000232847	0.000134434	0.000203007	7.0104e-05	4.04746e-05	6.26546e-05	5.75177e-05	3.32079e-05	0.0012185	0.00168493	0.000972794	>= 0.1	>= 0.1	>= 0.1	>= 0.1	>= 0.1	>= 0.1
Rhizobium	0.377369	1.40406	0.000112024	1.72325e-05	9.94921e-06	0.000582483	0.000693282	0.000400266	0.000178795	4.63467e-05	2.67583e-05	0.000149518	9.07915e-05	5.24185e-05	>= 0.1	>= 0.1	>= 0.1	>= 0.1	>= 0.1	>= 0.1
Sneathiella	0.423784	1.40418	2.38797e-05	7.80343e-06	4.50531e-06	9.16717e-05	0.00010094	5.82778e-05	2.51036e-05	6.19219e-06	3.57506e-06	5.64452e-05	3.86294e-05	2.23027e-05	>= 0.1	>= 0.1	>= 0.1	>= 0.1	>= 0.1	>= 0.1
Sporichthya	0.399546	1.40421	5.27097e-05	1.91159e-05	1.10365e-05	0.000188959	0.000214254	0.0001237	4.99947e-05	2.67517e-05	1.54451e-05	6.25929e-05	4.08869e-05	2.36061e-05	>= 0.1	>= 0.1	>= 0.1	>= 0.1	>= 0.1	>= 0.1
Lancefieldella	0.379561	1.40438	3.1794e-05	6.32202e-06	3.65002e-06	1.27312e-05	1.11561e-05	6.44097e-06	1.11256e-05	1.92701e-05	1.11256e-05	2.50258e-05	2.17949e-05	1.25833e-05	>= 0.1	>= 0.1	>= 0.1	>= 0.1	>= 0.1	>= 0.1
Dongia	0.425953	1.40438	1.22186e-05	1.10531e-05	6.38153e-06	0.000245874	0.00040348	0.00023295	1.32518e-05	1.21413e-05	7.0098e-06	0	0	0	>= 0.1	>= 0.1	>= 0.1	>= 0.1	>= 0.1	>= 0.1
Rodentibacter	0.376405	1.4044	2.14732e-05	4.02676e-06	2.32485e-06	3.09033e-05	4.05502e-07	2.34117e-07	1.11256e-05	1.92701e-05	1.11256e-05	1.74616e-05	1.76203e-05	1.01731e-05	>= 0.1	>= 0.1	>= 0.1	>= 0.1	>= 0.1	>= 0.1
Agromyces	0.427021	1.40442	1.00435e-05	1.73959e-05	1.00435e-05	7.24993e-06	1.25573e-05	7.24993e-06	0	0	0	0.00026237	0.000436257	0.000251873	>= 0.1	>= 0.1	>= 0.1	>= 0.1	>= 0.1	>= 0.1
Phycisphaera	0.382761	1.40451	5.34225e-05	1.59383e-05	9.20197e-06	4.67961e-05	5.29605e-06	3.05767e-06	4.30834e-05	1.47615e-05	8.52255e-06	3.60144e-05	6.77751e-06	3.913e-06	>= 0.1	>= 0.1	>= 0.1	>= 0.1	>= 0.1	>= 0.1
Terrimicrobium	0.417589	1.40462	5.4111e-05	4.5034e-05	2.60004e-05	6.86073e-05	2.29154e-05	1.32302e-05	6.1185e-05	2.43317e-05	1.40479e-05	2.65449e-05	2.57622e-05	1.48738e-05	>= 0.1	>= 0.1	>= 0.1	>= 0.1	>= 0.1	>= 0.1
Serpentinomonas	0.404936	1.40462	1.30045e-05	1.29141e-05	7.45595e-06	2.38381e-05	1.70901e-05	9.86695e-06	7.95748e-06	1.37828e-05	7.95748e-06	5.31213e-06	9.20087e-06	5.31213e-06	>= 0.1	>= 0.1	>= 0.1	>= 0.1	>= 0.1	>= 0.1
Enhydrobacter	0.428137	1.40463	1.85427e-05	6.1264e-06	3.53708e-06	0.00016366	0.000251147	0.000145	1.85168e-05	2.26465e-05	1.3075e-05	9.52697e-06	1.65012e-05	9.52697e-06	>= 0.1	>= 0.1	>= 0.1	>= 0.1	>= 0.1	>= 0.1
Blastopirellula	0.389247	1.40509	6.63052e-05	3.87429e-05	2.23682e-05	6.46445e-05	5.92655e-05	3.42169e-05	3.14166e-05	3.35489e-05	1.93695e-05	1.56868e-05	2.13599e-05	1.23322e-05	>= 0.1	>= 0.1	>= 0.1	>= 0.1	>= 0.1	>= 0.1
Truepera	0.415661	1.40523	2.42818e-05	1.06551e-05	6.1517e-06	0.000513596	0.000841463	0.000485819	1.1818e-05	1.41489e-05	8.16885e-06	0	0	0	>= 0.1	>= 0.1	>= 0.1	>= 0.1	>= 0.1	>= 0.1
Pseudovibrio	0.315438	1.40523	2.80288e-05	1.57461e-05	9.09102e-06	6.37077e-05	5.25456e-05	3.03372e-05	1.59043e-05	1.37735e-05	7.95216e-06	3.5127e-05	1.91165e-05	1.10369e-05	>= 0.1	>= 0.1	>= 0.1	>= 0.1	>= 0.1	>= 0.1
Aggregatilinea	0.391463	1.40547	3.25799e-05	1.52086e-05	8.78069e-06	0.000128598	0.000173874	0.000100386	2.40911e-05	1.45135e-05	8.37938e-06	9.52697e-06	1.65012e-05	9.52697e-06	>= 0.1	>= 0.1	>= 0.1	>= 0.1	>= 0.1	>= 0.1
Candidatus_Walczuchella	0.314449	1.40552	8.40774e-06	1.45626e-05	8.40774e-06	2.0187e-05	1.0573e-05	6.10435e-06	3.25304e-05	2.55943e-05	1.47768e-05	7.96819e-06	1.38013e-05	7.96819e-06	>= 0.1	>= 0.1	>= 0.1	>= 0.1	>= 0.1	>= 0.1
Agarilytica	0.41478	1.40582	0	0	0	2.14328e-05	2.17567e-05	1.25613e-05	5.30498e-06	9.1885e-06	5.30498e-06	1.14324e-05	1.98014e-05	1.14324e-05	>= 0.1	>= 0.1	>= 0.1	>= 0.1	>= 0.1	>= 0.1
Desulfogranum	0.382068	1.40584	2.82116e-05	3.26793e-05	1.88674e-05	2.55401e-05	1.85758e-05	1.07247e-05	1.24349e-05	1.82422e-05	1.05321e-05	0	0	0	>= 0.1	>= 0.1	>= 0.1	>= 0.1	>= 0.1	>= 0.1
Halobacillus	0.387372	1.40594	5.96522e-05	1.45783e-05	8.41678e-06	5.74559e-05	1.52075e-05	8.78007e-06	4.51146e-05	1.15257e-05	6.65435e-06	6.2599e-05	6.44826e-06	3.7229e-06	>= 0.1	>= 0.1	>= 0.1	>= 0.1	>= 0.1	>= 0.1
Candidatus_Magnetoovum	0.39069	1.40649	2.29689e-05	9.13961e-06	5.27676e-06	1.7626e-05	3.56597e-06	2.05881e-06	2.69054e-05	9.56791e-06	5.52403e-06	3.07419e-05	1.19953e-05	6.92546e-06	>= 0.1	>= 0.1	>= 0.1	>= 0.1	>= 0.1	>= 0.1
Chryseobacterium	0.372747	1.40651	6.70271e-05	2.51805e-05	1.4538e-05	0.000166455	0.000155392	8.97157e-05	6.16528e-05	4.38994e-05	2.53453e-05	5.49042e-05	3.78895e-05	2.18755e-05	>= 0.1	>= 0.1	>= 0.1	>= 0.1	>= 0.1	>= 0.1
Thiohalocapsa	0.425672	1.40694	3.03592e-05	4.03092e-06	2.32725e-06	3.06763e-05	2.45759e-05	1.41889e-05	1.5746e-05	2.07662e-05	1.19894e-05	9.39635e-06	1.6275e-05	9.39635e-06	>= 0.1	>= 0.1	>= 0.1	>= 0.1	>= 0.1	>= 0.1
Ensifer	0.388834	1.40741	4.34521e-05	3.8714e-05	2.23515e-05	0.000101764	8.69107e-05	5.01779e-05	4.98736e-05	6.38021e-05	3.68361e-05	1.63404e-05	1.59517e-05	9.20974e-06	>= 0.1	>= 0.1	>= 0.1	>= 0.1	>= 0.1	>= 0.1
Xanthomonas	0.399453	1.4076	0.00109618	0.00014717	8.49687e-05	0.0011387	0.000415432	0.00023985	0.000848	0.000129782	7.49296e-05	0.0012074	0.000231048	0.000133396	>= 0.1	>= 0.1	>= 0.1	>= 0.1	>= 0.1	>= 0.1
Halonatronum	0.417513	1.40792	5.04465e-06	8.73758e-06	5.04465e-06	2.95649e-05	3.0932e-05	1.78586e-05	1.08625e-05	1.54969e-05	8.94711e-06	7.04727e-06	1.22062e-05	7.04727e-06	>= 0.1	>= 0.1	>= 0.1	>= 0.1	>= 0.1	>= 0.1
Candidatus_Kryptonium	0.381762	1.40861	2.14732e-05	4.02676e-06	2.32485e-06	8.66611e-06	1.50101e-05	8.66611e-06	1.11362e-05	1.20164e-05	6.93766e-06	5.71618e-06	9.90071e-06	5.71618e-06	>= 0.1	>= 0.1	>= 0.1	>= 0.1	>= 0.1	>= 0.1
Thioalkalivibrio	0.414679	1.40906	2.26612e-05	2.88499e-06	1.66565e-06	3.83634e-05	4.24026e-05	2.44811e-05	9.28372e-06	1.60799e-05	9.28372e-06	7.96819e-06	1.38013e-05	7.96819e-06	>= 0.1	>= 0.1	>= 0.1	>= 0.1	>= 0.1	>= 0.1
Selenomonas	0.31438	1.40995	7.3263e-06	1.26895e-05	7.3263e-06	1.12816e-05	1.0511e-05	6.06853e-06	0	0	0	0	0	0	>= 0.1	>= 0.1	>= 0.1	>= 0.1	>= 0.1	>= 0.1
Azospirillum	0.399261	1.41065	1.45612e-05	1.54513e-05	8.9208e-06	0.000419368	0.000664718	0.000383775	2.42191e-05	2.11811e-05	1.22289e-05	4.69818e-06	8.13748e-06	4.69818e-06	>= 0.1	>= 0.1	>= 0.1	>= 0.1	>= 0.1	>= 0.1
Microvirga	0.40788	1.41116	1.52101e-05	2.33593e-06	1.34865e-06	0.000342445	0.000551092	0.000318173	5.23741e-06	9.07145e-06	5.23741e-06	1.06243e-05	1.84017e-05	1.06243e-05	>= 0.1	>= 0.1	>= 0.1	>= 0.1	>= 0.1	>= 0.1
Terasakiella	0.408966	1.41125	1.53349e-05	1.35773e-05	7.83888e-06	1.24285e-05	2.15267e-05	1.24285e-05	0	0	0	2.59706e-05	2.47688e-05	1.43003e-05	>= 0.1	>= 0.1	>= 0.1	>= 0.1	>= 0.1	>= 0.1
Gemmatimonas	0.410117	1.41157	6.44501e-05	1.50493e-05	8.68869e-06	0.000630562	0.000987775	0.000570292	3.93065e-05	2.95916e-05	1.70847e-05	1.14324e-05	1.98014e-05	1.14324e-05	>= 0.1	>= 0.1	>= 0.1	>= 0.1	>= 0.1	>= 0.1
Microbulbifer	0.414438	1.41184	8.02023e-05	1.69916e-05	9.81008e-06	4.88967e-05	4.49449e-05	2.59489e-05	3.48628e-05	4.37506e-06	2.52594e-06	8.79078e-05	6.92684e-05	3.99921e-05	>= 0.1	>= 0.1	>= 0.1	>= 0.1	>= 0.1	>= 0.1
Jejuia	0.412563	1.41268	2.88939e-05	6.34068e-06	3.6608e-06	2.0939e-05	1.20992e-05	6.9855e-06	3.45152e-05	1.45266e-05	8.38692e-06	5.01999e-05	3.61777e-05	2.08872e-05	>= 0.1	>= 0.1	>= 0.1	>= 0.1	>= 0.1	>= 0.1
Saccharospirillum	0.411526	1.41276	0.000149331	7.83466e-05	4.52335e-05	0.000149609	4.58508e-05	2.6472e-05	0.000301968	0.000215547	0.000124446	0.00019163	5.49069e-05	3.17005e-05	>= 0.1	>= 0.1	>= 0.1	>= 0.1	>= 0.1	>= 0.1
Ornithobacterium	0.313983	1.41293	3.36765e-05	2.79625e-05	1.61442e-05	7.24783e-06	1.25536e-05	7.24783e-06	7.95748e-06	1.37828e-05	7.95748e-06	9.52697e-06	1.65012e-05	9.52697e-06	>= 0.1	>= 0.1	>= 0.1	>= 0.1	>= 0.1	>= 0.1
Hwanghaeicola	0.413722	1.41302	2.37579e-05	2.06744e-05	1.19364e-05	1.72878e-05	6.91533e-06	3.99257e-06	1.63736e-05	7.19096e-06	4.1517e-06	5.71618e-06	9.90071e-06	5.71618e-06	>= 0.1	>= 0.1	>= 0.1	>= 0.1	>= 0.1	>= 0.1
Yokenella	0.299248	1.41347	2.00871e-05	3.47918e-05	2.00871e-05	0	0	0	3.55045e-05	3.53535e-05	2.04113e-05	0	0	0	>= 0.1	>= 0.1	>= 0.1	>= 0.1	>= 0.1	>= 0.1
Rhodanobacter	0.300567	1.41468	0.000181603	0.000165926	9.57974e-05	0.00225734	0.00317162	0.00183114	0	0	0	0	0	0	>= 0.1	>= 0.1	>= 0.1	>= 0.1	>= 0.1	>= 0.1
Chitinivibrio	0.313427	1.4152	1.83569e-05	4.79959e-06	2.77105e-06	2.07141e-06	3.58779e-06	2.07141e-06	6.54676e-06	1.13393e-05	6.54676e-06	2.16526e-05	2.42207e-05	1.39838e-05	>= 0.1	>= 0.1	>= 0.1	>= 0.1	>= 0.1	>= 0.1
Bacillus	0.305381	1.41731	0.000748293	0.000128972	7.44623e-05	0.000554787	0.000231441	0.000133622	0.000531073	0.000132609	7.65621e-05	0.000537523	5.83715e-05	3.37008e-05	>= 0.1	>= 0.1	>= 0.1	>= 0.1	>= 0.1	>= 0.1
Desulfocapsa	0.311796	1.41745	0.00790317	0.000139372	8.04664e-05	0.00730223	0.00228283	0.00131799	0.00655989	0.000645604	0.000372739	0.0085061	0.000540166	0.000311865	>= 0.1	>= 0.1	>= 0.1	>= 0.1	>= 0.1	>= 0.1
Anaplasma	0.313183	1.41891	0.0119667	0.000696062	0.000401872	0.0110142	0.00223054	0.0012878	0.00871391	0.000670725	0.000387243	0.0140629	0.00603648	0.00348516	>= 0.1	>= 0.1	>= 0.1	>= 0.1	>= 0.1	>= 0.1
Kaistella	0.306871	1.41928	2.4096e-05	5.30305e-06	3.06172e-06	2.50273e-05	5.95873e-06	3.44027e-06	1.16625e-05	1.02226e-05	5.90203e-06	1.51125e-05	1.42044e-05	8.20091e-06	>= 0.1	>= 0.1	>= 0.1	>= 0.1	>= 0.1	>= 0.1
Stigmatella	0.309002	1.41928	2.98352e-05	1.51933e-05	8.77186e-06	2.06029e-05	7.4609e-06	4.30755e-06	4.7681e-06	8.2586e-06	4.7681e-06	1.40945e-05	2.44124e-05	1.40945e-05	>= 0.1	>= 0.1	>= 0.1	>= 0.1	>= 0.1	>= 0.1
Ulvibacterium	0.307972	1.41944	2.54699e-05	1.56157e-05	9.01571e-06	2.80799e-05	7.52351e-06	4.3437e-06	6.63123e-06	1.14856e-05	6.63123e-06	5.66394e-05	5.63799e-05	3.2551e-05	>= 0.1	>= 0.1	>= 0.1	>= 0.1	>= 0.1	>= 0.1
Roseiarcus	0.311536	1.42112	0	0	0	4.30836e-05	6.01904e-05	3.4751e-05	0	0	0	5.31213e-06	9.20087e-06	5.31213e-06	>= 0.1	>= 0.1	>= 0.1	>= 0.1	>= 0.1	>= 0.1
Rudaea	0.30515	1.42119	2.84004e-05	1.27134e-05	7.34008e-06	2.99222e-05	7.90709e-06	4.56516e-06	1.3178e-05	1.14132e-05	6.5894e-06	1.70179e-05	1.49765e-05	8.64667e-06	>= 0.1	>= 0.1	>= 0.1	>= 0.1	>= 0.1	>= 0.1
Sanguibacter	0.31096	1.42336	0	0	0	0	0	0	0	0	0	8.75175e-05	0.000127951	7.38725e-05	>= 0.1	>= 0.1	>= 0.1	>= 0.1	>= 0.1	>= 0.1
Alteribacter	0.305043	1.42567	1.74003e-05	1.50716e-05	8.70159e-06	2.50273e-05	5.95873e-06	3.44027e-06	9.24993e-06	1.00198e-05	5.78495e-06	1.04144e-05	9.14745e-06	5.28128e-06	>= 0.1	>= 0.1	>= 0.1	>= 0.1	>= 0.1	>= 0.1
Marinifilum	0.304058	1.42607	0.00339281	0.000803565	0.000463938	0.00219346	0.00045375	0.000261972	0.00185708	0.000855709	0.000494044	0.00327973	0.00184363	0.00106442	>= 0.1	>= 0.1	>= 0.1	>= 0.1	>= 0.1	>= 0.1
